# Supplementary material for: Mitochondrial membrane proteins and VPS35 orchestrate selective removal of mtDNA
Source: Nat Commun. 2022 Nov 7;13:6704. doi: 10.1038/s41467-022-34205-9 (PMC9640553; doi:10.1038/s41467-022-34205-9)
Supplement: Supplementary file 4 — Supplementary Data 1 [file 41467_2022_34205_MOESM4_ESM.xlsx]

## Sheet: Summary
Raw file	Experiment	Fraction	Enzyme	Enzyme mode	Variable modifications	Fixed modifications	Multiplicity	Max. missed cleavages	Max. labeled AAs	Labels0	Labels1	LC-MS run type	MS	MS/MS	MS/MS Submitted	MS/MS Identified	MS/MS Identified [%]	Peptide Sequences Identified	Protein Ratio H/L
20200703_E1_SK_AGWiesner_Twinkle_pSILAC_14_Twinkle_EDL_KE_584	EDL K320E_584	1	LysC/P	Specific	Oxidation (M);Acetyl (Protein N-term)	Carbamidomethyl (C)	2	2	3		Lys6	Standard	12575	131755	188045	23053	12	7622	797
20200703_E1_SK_AGWiesner_Twinkle_pSILAC_14_Twinkle_EDL_KE_588	EDL K320E_588	1	LysC/P	Specific	Oxidation (M);Acetyl (Protein N-term)	Carbamidomethyl (C)	2	2	3		Lys6	Standard	12445	135802	196895	22964	12	7527	732
20200703_E1_SK_AGWiesner_Twinkle_pSILAC_14_Twinkle_EDL_KE_591	EDL K320E_591	1	LysC/P	Specific	Oxidation (M);Acetyl (Protein N-term)	Carbamidomethyl (C)	2	2	3		Lys6	Standard	12160	134474	191718	21730	11	7358	788
20200703_E1_SK_AGWiesner_Twinkle_pSILAC_14_Twinkle_EDL_KE_592	EDL K320E_592	1	LysC/P	Specific	Oxidation (M);Acetyl (Protein N-term)	Carbamidomethyl (C)	2	2	3		Lys6	Standard	12847	133149	190378	25789	14	7843	796
20200703_E1_SK_AGWiesner_Twinkle_pSILAC_14_Twinkle_EDL_WT_585	EDL WT_585	11	LysC/P	Specific	Oxidation (M);Acetyl (Protein N-term)	Carbamidomethyl (C)	2	2	3		Lys6	Standard	12843	133112	190398	26358	14	8143	865
20200703_E1_SK_AGWiesner_Twinkle_pSILAC_14_Twinkle_EDL_WT_586	EDL WT_586	11	LysC/P	Specific	Oxidation (M);Acetyl (Protein N-term)	Carbamidomethyl (C)	2	2	3		Lys6	Standard	12293	134421	190528	25489	13	8042	805
20200703_E1_SK_AGWiesner_Twinkle_pSILAC_14_Twinkle_EDL_WT_587	EDL WT_587	11	LysC/P	Specific	Oxidation (M);Acetyl (Protein N-term)	Carbamidomethyl (C)	2	2	3		Lys6	Standard	12623	134718	192855	24823	13	7791	813
20200703_E1_SK_AGWiesner_Twinkle_pSILAC_14_Twinkle_EDL_WT_590	EDL WT_590	11	LysC/P	Specific	Oxidation (M);Acetyl (Protein N-term)	Carbamidomethyl (C)	2	2	3		Lys6	Standard	11762	136420	192303	24471	13	7899	835
20200703_E1_SK_AGWiesner_Twinkle_pSILAC_14_Twinkle_SOL_KE_584	SOL K320E_584	61	LysC/P	Specific	Oxidation (M);Acetyl (Protein N-term)	Carbamidomethyl (C)	2	2	3		Lys6	Standard	11747	136477	188215	30386	16	9743	993
20200703_E1_SK_AGWiesner_Twinkle_pSILAC_14_Twinkle_SOL_KE_588	SOL K320E_588	61	LysC/P	Specific	Oxidation (M);Acetyl (Protein N-term)	Carbamidomethyl (C)	2	2	3		Lys6	Standard	11424	138280	191814	21109	11	7971	902
20200703_E1_SK_AGWiesner_Twinkle_pSILAC_14_Twinkle_SOL_KE_591	SOL K320E_591	61	LysC/P	Specific	Oxidation (M);Acetyl (Protein N-term)	Carbamidomethyl (C)	2	2	3		Lys6	Standard	11452	138200	189410	30220	16	9548	1043
20200703_E1_SK_AGWiesner_Twinkle_pSILAC_14_Twinkle_SOL_KE_592	SOL K320E_592	61	LysC/P	Specific	Oxidation (M);Acetyl (Protein N-term)	Carbamidomethyl (C)	2	2	3		Lys6	Standard	11760	136813	189411	29118	15	9117	952
20200703_E1_SK_AGWiesner_Twinkle_pSILAC_14_Twinkle_SOL_WT_585	SOL WT_585	71	LysC/P	Specific	Oxidation (M);Acetyl (Protein N-term)	Carbamidomethyl (C)	2	2	3		Lys6	Standard	11507	137408	188256	29448	16	9770	1067
20200703_E1_SK_AGWiesner_Twinkle_pSILAC_14_Twinkle_SOL_WT_586	SOL WT_586	71	LysC/P	Specific	Oxidation (M);Acetyl (Protein N-term)	Carbamidomethyl (C)	2	2	3		Lys6	Standard	11627	136738	189646	28425	15	9490	1001
20200703_E1_SK_AGWiesner_Twinkle_pSILAC_14_Twinkle_SOL_WT_587	SOL WT_587	71	LysC/P	Specific	Oxidation (M);Acetyl (Protein N-term)	Carbamidomethyl (C)	2	2	3		Lys6	Standard	11323	140340	193881	32292	17	9974	1006
20200703_E1_SK_AGWiesner_Twinkle_pSILAC_14_Twinkle_SOL_WT_590	SOL WT_590	71	LysC/P	Specific	Oxidation (M);Acetyl (Protein N-term)	Carbamidomethyl (C)	2	2	3		Lys6	Standard	12368	137162	193984	27265	14	8381	871

## Sheet: proteinGroups
Protein IDs	Majority protein IDs	Protein names	Gene names	Significant Ratio H/L EDL K320E / Control	Significant Ratio H/L SOL K320E / Control	-Log10 p-value Ratio H/L EDL K320E / Control	q-value Ratio H/L EDL K320E / Control	Log2 difference Ratio H/L EDL K320E / Control	Test statistic Ratio H/L EDL K320E / Control	-Log10 p-value Ratio H/L SOL K320E / Control	q-value Ratio H/L SOL K320E / Control	Log2 difference Ratio H/L SOL K320E / Control	Test statistic Ratio H/L SOL K320E / Control	GOBP name	GOMF name	GOCC name	MitoCarta 3.0	Lys-6 incorporation [%] EDL-K320E_584	Lys-6 incorporation [%] EDL-K320E_588	Lys-6 incorporation [%] EDL-K320E_591	Lys-6 incorporation [%] EDL-K320E_592	Lys-6 incorporation [%] EDL-Control_585	Lys-6 incorporation [%] EDL-Control_586	Lys-6 incorporation [%] EDL-Control_587	Lys-6 incorporation [%] EDL-Control_590	Lys-6 incorporation [%] SOL-K320E_584	Lys-6 incorporation [%] SOL-K320E_588	Lys-6 incorporation [%] SOL-K320E_591	Lys-6 incorporation [%] SOL-K320E_592	Lys-6 incorporation [%] SOL-Control_585	Lys-6 incorporation [%] SOL-Control_586	Lys-6 incorporation [%] SOL-Control_587	Lys-6 incorporation [%] SOL-Control_590	Log2 Ratio H/L EDL-K320E_584	Log2 Ratio H/L EDL-K320E_588	Log2 Ratio H/L EDL-K320E_591	Log2 Ratio H/L EDL-K320E_592	Log2 Ratio H/L EDL-Control_585	Log2 Ratio H/L EDL-Control_586	Log2 Ratio H/L EDL-Control_587	Log2 Ratio H/L EDL-Control_590	Log2 Ratio H/L SOL-K320E_584	Log2 Ratio H/L SOL-K320E_588	Log2 Ratio H/L SOL-K320E_591	Log2 Ratio H/L SOL-K320E_592	Log2 Ratio H/L SOL-Control_585	Log2 Ratio H/L SOL-Control_586	Log2 Ratio H/L SOL-Control_587	Log2 Ratio H/L SOL-Control_590
E0CYV9	E0CYV9		1110002E22Rik	-	-	NaN	1	0	NaN	0.130183	1	-0.137709	-0.278713				-	58.2219	NaN	NaN	67.2679	NaN	NaN	NaN	NaN	54.9529	41.2608	55.0824	NaN	59.6514	39.4218	53.0737	58.9878	0.478817	NaN	NaN	1.03921	NaN	NaN	NaN	NaN	0.286763	-0.509553	0.294312	NaN	0.564037	-0.619803	0.177599	0.524365
Q61838	Q61838	Alpha-2-macroglobulin;Alpha-2-macroglobulin 165 kDa subunit;Alpha-2-macroglobulin 35 kDa subunit	A2m	-	-	1.26366	1	0.268329	1.26232	0.0441044	1	0.0658163	0.10614	biological regulation;embryo implantation;negative regulation of catalytic activity;negative regulation of endopeptidase activity;negative regulation of hydrolase activity;negative regulation of molecular function;negative regulation of peptidase activity;regulation of biological process;regulation of catalytic activity;regulation of endopeptidase activity;regulation of hydrolase activity;regulat…	endopeptidase inhibitor activity;endopeptidase regulator activity;enzyme inhibitor activity;enzyme regulator activity;peptidase inhibitor activity;peptidase regulator activity;serine-type endopeptidase inhibitor activity	extracellular region;extracellular region part;extracellular space	-	74.1335	77.4972	77.374	75.4022	68.9566	72.5101	73.6911	74.9757	70.2584	68.5456	87.058	58.489	63.6324	71.7306	72.3871	77.7432	1.51904	1.78404	1.77387	1.61608	1.1514	1.39928	1.48594	1.58309	1.24019	1.1238	2.74992	0.494672	0.807108	1.34335	1.39039	1.80447
Q8R0P4	Q8R0P4	Mth938 domain-containing protein	Aamdc	-	-	0.483486	1	0.196585	0.690131	0.508821	1	0.211088	0.727059	biological regulation;negative regulation of apoptosis;negative regulation of biological process;negative regulation of cell death;negative regulation of cellular process;negative regulation of programmed cell death;positive regulation of biological process;positive regulation of biosynthetic process;positive regulation of cell differentiation;positive regulation of cellular biosynthetic process;…		cell part;cytoplasm;intracellular part	-	31.3851	23.1726	22.2522	28.3698	25.4294	23.0556	20.7105	25.3593	35.9311	27.3857	30.0939	37.8488	32.7921	27.9637	31.1892	26.456	-1.12844	-1.7292	-1.80485	-1.33621	-1.55211	-1.7387	-1.93677	-1.55745	-0.83439	-1.40683	-1.21595	-0.715533	-1.03528	-1.36517	-1.14159	-1.47501
Q8BGQ7	Q8BGQ7	Alanine--tRNA ligase, cytoplasmic	Aars	-	-	0.0510911	1	0.0201318	0.0844881	0.30962	1	0.112498	0.444457	alanyl-tRNA aminoacylation;amine metabolic process;amino acid activation;anatomical structure development;biological regulation;carboxylic acid metabolic process;cellular amine metabolic process;cellular amino acid metabolic process;cellular ketone metabolic process;cellular macromolecule metabolic process;cellular metabolic process;cellular nitrogen compound metabolic process;cellular process;ce…	adenyl nucleotide binding;adenyl ribonucleotide binding;alanine-tRNA ligase activity;amine binding;amino acid binding;aminoacyl-tRNA editing activity;aminoacyl-tRNA ligase activity;ATP binding;binding;carboxylic acid binding;carboxylic ester hydrolase activity;catalytic activity;cation binding;hydrolase activity;hydrolase activity, acting on ester bonds;ion binding;ligase activity;ligase activity…	cell part;cytoplasm;extracellular membrane-bounded organelle;extracellular organelle;extracellular region part;extracellular vesicular exosome;intracellular part;membrane;membrane-bounded organelle;membrane-bounded vesicle;organelle;vesicle	-	54.2376	49.4076	59.8668	56.9392	55.2011	53.5984	53.4277	56.9392	56.5595	54.8981	59.0851	61.5902	59.2867	49.8762	56.5916	58.7135	0.245131	-0.0341898	0.576957	0.403049	0.301236	0.208018	0.198117	0.403049	0.380729	0.283566	0.530171	0.681224	0.542208	-0.00714454	0.382612	0.508023
Q61102	Q61102	ATP-binding cassette sub-family B member 7, mitochondrial	Abcb7	-	-	NaN	1	0	NaN	0.265996	1	-0.291955	-0.534296	biological regulation;cation homeostasis;cellular cation homeostasis;cellular chemical homeostasis;cellular homeostasis;cellular ion homeostasis;cellular iron ion homeostasis;cellular metal ion homeostasis;cellular process;chemical homeostasis;establishment of localization;homeostatic process;ion homeostasis;iron ion homeostasis;metal ion homeostasis;regulation of biological quality;transmembrane…	active transmembrane transporter activity;adenyl nucleotide binding;adenyl ribonucleotide binding;ATP binding;ATPase activity;ATPase activity, coupled;ATPase activity, coupled to movement of substances;ATPase activity, coupled to transmembrane movement of substances;binding;catalytic activity;hydrolase activity;hydrolase activity, acting on acid anhydrides;hydrolase activity, acting on acid anhyd…	cell part;cytoplasmic part;integral to membrane;intracellular membrane-bounded organelle;intracellular organelle;intracellular organelle part;intracellular part;intrinsic to membrane;membrane;membrane part;membrane-bounded organelle;mitochondrial inner membrane;mitochondrial membrane;mitochondrial part;mitochondrion;organelle;organelle inner membrane;organelle membrane;organelle part	+	NaN	NaN	NaN	NaN	NaN	NaN	NaN	NaN	42.5776	42.1708	44.865	32.0449	38.3454	NaN	36.371	61.3437	NaN	NaN	NaN	NaN	NaN	NaN	NaN	NaN	-0.43152	-0.455554	-0.297378	-1.08449	-0.685153	NaN	-0.806897	0.666211
P61222	P61222	ATP-binding cassette sub-family E member 1	Abce1	-	-	0.603439	1	-0.342496	-0.966821	NaN	1	0	NaN		adenyl nucleotide binding;adenyl ribonucleotide binding;ATP binding;ATPase activity;binding;catalytic activity;hydrolase activity;hydrolase activity, acting on acid anhydrides;hydrolase activity, acting on acid anhydrides, in phosphorus-containing anhydrides;iron-sulfur cluster binding;metal cluster binding;nucleoside-triphosphatase activity;nucleotide binding;purine nucleotide binding;purine rib…	cell part;cytoplasm;cytoplasmic part;intracellular membrane-bounded organelle;intracellular organelle;intracellular part;membrane;membrane-bounded organelle;mitochondrion;organelle	-	NaN	31.4955	42.4275	NaN	42.8048	43.1126	38.0793	45.9652	NaN	NaN	NaN	NaN	NaN	NaN	NaN	NaN	NaN	-1.12105	-0.440381	NaN	-0.418119	-0.399997	-0.701412	-0.233345	NaN	NaN	NaN	NaN	NaN	NaN	NaN	NaN
Q8K4F5	Q8K4F5	Alpha/beta hydrolase domain-containing protein 11	Abhd11	-	-	0	1	NaN	0	NaN	1	0	NaN		catalytic activity;hydrolase activity	cell part;cytoplasmic part;intracellular membrane-bounded organelle;intracellular organelle;intracellular part;membrane-bounded organelle;mitochondrion;organelle	+	NaN	NaN	NaN	NaN	22.3584	26.2346	24.5385	NaN	NaN	NaN	26.4954	NaN	NaN	NaN	NaN	NaN	NaN	NaN	NaN	NaN	-1.79601	-1.49147	-1.62069	NaN	NaN	NaN	-1.47209	NaN	NaN	NaN	NaN	NaN
Q8K4G5	Q8K4G5	Actin-binding LIM protein 1	Ablim1	-	-	NaN	1	0	NaN	0.138827	1	-0.051153	-0.213602	anatomical structure formation involved in morphogenesis;axon guidance;biological regulation;cell projection assembly;cell projection organization;cellular component assembly;cellular component assembly at cellular level;cellular component assembly involved in morphogenesis;cellular component organization;cellular component organization at cellular level;cellular component organization or biogene…	actin binding;binding;cation binding;cytoskeletal protein binding;ion binding;metal ion binding;protein binding;transition metal ion binding;zinc ion binding	actin cytoskeleton;actin filament bundle;actomyosin;cell part;cell projection;cytoplasm;cytoskeletal part;cytoskeleton;intracellular non-membrane-bounded organelle;intracellular organelle;intracellular organelle part;intracellular part;lamellipodium;non-membrane-bounded organelle;organelle;organelle part;stress fiber	-	NaN	NaN	NaN	NaN	NaN	NaN	NaN	NaN	41.898	39.6307	36.67	43.5675	41.1996	36.5856	42.3076	45.1345	NaN	NaN	NaN	NaN	NaN	NaN	NaN	NaN	-0.471709	-0.607199	-0.78829	-0.373271	-0.513193	-0.793532	-0.447466	-0.281667
Q8BL65	Q8BL65	Actin-binding LIM protein 2	Ablim2	-	-	NaN	1	0	NaN	0.267315	1	-0.107192	-0.40724	actin cytoskeleton organization;actin filament-based process;biological regulation;biosynthetic process;cellular biosynthetic process;cellular component organization;cellular component organization at cellular level;cellular component organization or biogenesis;cellular component organization or biogenesis at cellular level;cellular macromolecule biosynthetic process;cellular macromolecule metabo…	binding;cation binding;ion binding;metal ion binding;transition metal ion binding;zinc ion binding	actin cytoskeleton;cell part;contractile fiber;cytoplasmic part;cytoskeleton;intracellular non-membrane-bounded organelle;intracellular organelle;intracellular part;myofibril;non-membrane-bounded organelle;organelle	-	NaN	NaN	NaN	29.0286	NaN	NaN	NaN	33.6531	26.035	28.0555	29.2621	21.2493	27.0397	NaN	28.299	27.1169	NaN	NaN	NaN	-1.28976	NaN	NaN	NaN	-0.979288	-1.50639	-1.3586	-1.27345	-1.88988	-1.43203	NaN	-1.34124	-1.42639
Q8BControl1	Q8BControl1	3-ketoacyl-CoA thiolase, mitochondrial	Acaa2	-	-	0.271548	1	0.119509	0.42424	0.143407	1	-0.0558736	-0.225299	carboxylic acid metabolic process;cellular ketone metabolic process;cellular lipid metabolic process;cellular metabolic process;cellular process;cellular response to chemical stimulus;cellular response to hypoxia;cellular response to oxygen levels;cellular response to stimulus;cellular response to stress;fatty acid metabolic process;lipid metabolic process;metabolic process;monocarboxylic acid me…	acetyl-CoA C-acyltransferase activity;C-acyltransferase activity;catalytic activity;transferase activity;transferase activity, transferring acyl groups;transferase activity, transferring acyl groups other than amino-acyl groups	cell part;cytoplasmic part;extracellular membrane-bounded organelle;extracellular organelle;extracellular region part;extracellular vesicular exosome;intracellular membrane-bounded organelle;intracellular organelle;intracellular organelle part;intracellular part;membrane;membrane-bounded organelle;membrane-bounded vesicle;mitochondrial inner membrane;mitochondrial membrane;mitochondrial part;mito…	+	27.5604	19.1318	23.4982	21.2474	22.7542	18.893	19.6425	24.2017	20.032	19.0074	23.2434	21.9366	23.8652	19.3476	19.1932	24.6432	-1.39418	-2.0796	-1.70294	-1.89004	-1.76332	-2.10197	-2.03245	-1.64706	-1.99712	-2.09123	-1.72347	-1.83131	-1.67365	-2.05956	-2.07388	-1.61255
Q8K370	Q8K370	Acyl-CoA dehydrogenase family member 10	Acad10	-	-	NaN	1	0	NaN	0.0864045	1	-0.130829	-0.209033		acyl-CoA dehydrogenase activity;binding;catalytic activity;coenzyme binding;cofactor binding;flavin adenine dinucleotide binding;hydrolase activity;oxidoreductase activity;oxidoreductase activity, acting on the CH-CH group of donors;transferase activity;transferase activity, transferring phosphorus-containing groups	cell part;cytoplasmic part;intracellular membrane-bounded organelle;intracellular organelle;intracellular part;membrane-bounded organelle;mitochondrion;organelle	+	NaN	NaN	NaN	26.1295	24.6176	NaN	NaN	30.6917	NaN	NaN	26.1114	36.1932	42.0854	34.278	23.7125	NaN	NaN	NaN	NaN	-1.49932	-1.61454	NaN	NaN	-1.17518	NaN	NaN	-1.50067	-0.817994	-0.460608	-0.939095	-1.6858	NaN
Q8JZN5	Q8JZN5	Acyl-CoA dehydrogenase family member 9, mitochondrial	Acad9	-	-	0.268722	1	-0.0889383	-0.376176	0.12144	1	0.038752	0.176819	cellular component assembly;cellular component assembly at cellular level;cellular component biogenesis;cellular component organization;cellular component organization at cellular level;cellular component organization or biogenesis;cellular component organization or biogenesis at cellular level;cellular macromolecular complex assembly;cellular macromolecular complex subunit organization;cellular …	acyl-CoA dehydrogenase activity;binding;catalytic activity;coenzyme binding;cofactor binding;flavin adenine dinucleotide binding;oxidoreductase activity;oxidoreductase activity, acting on the CH-CH group of donors	cell part;cell projection;cytoplasmic part;dendrite;intracellular membrane-bounded organelle;intracellular organelle;intracellular part;membrane-bounded organelle;mitochondrion;neuron projection;nucleus;organelle	+	30.7272	33.6157	27.1094	28.1543	35.2197	29.9279	30.9053	28.7409	27.0382	29.5968	30.7987	31.578	32.8773	26.2499	28.1722	29.5923	-1.17277	-0.981708	-1.42694	-1.35155	-0.87917	-1.22735	-1.16072	-1.30997	-1.43214	-1.2502	-1.16793	-1.11554	-1.02971	-1.49033	-1.35027	-1.25051
P51174	P51174	Long-chain specific acyl-CoA dehydrogenase, mitochondrial	Acadl	-	-	0.0496686	1	0.0204092	0.0836446	0.0341148	1	-0.0159712	-0.0610707	amine catabolic process;amine metabolic process;betaine catabolic process;betaine metabolic process;biological regulation;carboxylic acid catabolic process;carboxylic acid metabolic process;carnitine catabolic process;carnitine metabolic process;carnitine metabolic process, CoA-linked;catabolic process;cellular amine metabolic process;cellular amino acid catabolic process;cellular amino acid meta…	acyl-CoA dehydrogenase activity;acyl-CoA oxidase activity;binding;carboxylic acid binding;catalytic activity;coenzyme binding;cofactor binding;fatty acid binding;fatty-acyl-CoA binding;flavin adenine dinucleotide binding;lipid binding;long-chain-acyl-CoA dehydrogenase activity;monocarboxylic acid binding;oxidoreductase activity;oxidoreductase activity, acting on the CH-CH group of donors;oxidored…	cell part;cytoplasm;cytoplasmic part;intracellular membrane-bounded organelle;intracellular organelle;intracellular organelle lumen;intracellular organelle part;intracellular part;membrane;membrane-bounded organelle;membrane-enclosed lumen;mitochondrial matrix;mitochondrial membrane;mitochondrial part;mitochondrion;organelle;organelle lumen;organelle membrane;organelle part	+	20.9036	18.6575	23.0188	21.0191	20.5024	17.977	19.7946	24.629	19.8788	19.3789	23.4679	23.5386	22.3952	18.9752	19.8975	25.9555	-1.91986	-2.12425	-1.74169	-1.9098	-1.95512	-2.18988	-2.01859	-1.61365	-2.01095	-2.05667	-1.70538	-1.6997	-1.79296	-2.09425	-2.00926	-1.51235
P45952	P45952	Medium-chain specific acyl-CoA dehydrogenase, mitochondrial	Acadm	-	-	0.0409189	1	0.0128925	0.0615514	0.107927	1	0.036248	0.161789	amine biosynthetic process;amine metabolic process;anatomical structure development;betaine biosynthetic process;betaine metabolic process;biological regulation;biosynthetic process;carbohydrate biosynthetic process;carbohydrate metabolic process;carboxylic acid biosynthetic process;carboxylic acid catabolic process;carboxylic acid metabolic process;cardiac cell differentiation;cardiac muscle cel…	acyl-CoA dehydrogenase activity;binding;catalytic activity;coenzyme binding;cofactor binding;flavin adenine dinucleotide binding;identical protein binding;medium-chain-acyl-CoA dehydrogenase activity;oxidoreductase activity;oxidoreductase activity, acting on the CH-CH group of donors;protein binding	axon;cell part;cell projection;cytoplasmic part;extracellular membrane-bounded organelle;extracellular organelle;extracellular region part;extracellular vesicular exosome;intracellular membrane-bounded organelle;intracellular organelle;intracellular organelle lumen;intracellular organelle part;intracellular part;membrane-bounded organelle;membrane-bounded vesicle;membrane-enclosed lumen;mitochond…	+	36.0912	34.2901	35.0325	37.0792	35.2717	32.6795	33.7573	40.1309	32.6975	31.4335	34.9145	35.589	35.0565	29.6037	31.2294	36.6756	-0.824367	-0.938321	-0.891027	-0.762926	-0.875884	-1.04266	-0.972563	-0.5771	-1.04148	-1.1252	-0.898511	-0.855875	-0.889503	-1.24972	-1.13889	-0.787941
Q07417	Q07417	Short-chain specific acyl-CoA dehydrogenase, mitochondrial	Acads	-	-	0.0498306	1	-0.0263472	-0.0923425	0.106064	1	-0.0657746	-0.200113	butyrate catabolic process;butyrate metabolic process;carboxylic acid catabolic process;carboxylic acid metabolic process;catabolic process;cellular catabolic process;cellular component assembly;cellular component organization;cellular component organization or biogenesis;cellular ketone metabolic process;cellular lipid catabolic process;cellular lipid metabolic process;cellular metabolic process…	acyl-CoA dehydrogenase activity;binding;butyryl-CoA dehydrogenase activity;carboxylic acid binding;catalytic activity;coenzyme binding;cofactor binding;fatty acid binding;fatty-acyl-CoA binding;flavin adenine dinucleotide binding;lipid binding;monocarboxylic acid binding;oxidoreductase activity;oxidoreductase activity, acting on the CH-CH group of donors	cell part;cytoplasmic part;intracellular membrane-bounded organelle;intracellular organelle;intracellular organelle lumen;intracellular organelle part;intracellular part;membrane;membrane-bounded organelle;membrane-enclosed lumen;mitochondrial matrix;mitochondrial membrane;mitochondrial part;mitochondrion;nucleus;organelle;organelle lumen;organelle membrane;organelle part	+	28.0778	31.5087	24.7538	25.8617	28.3601	22.5652	32.6699	28.3714	20.6261	19.5203	24.957	23.6635	23.5439	19.323	19.5158	30.3631	-1.35701	-1.12017	-1.60397	-1.5194	-1.3369	-1.77888	-1.04329	-1.3361	-1.94419	-2.04365	-1.58827	-1.68971	-1.69928	-2.06184	-2.04406	-1.19753
Q9DBL1	Q9DBL1	Short/branched chain specific acyl-CoA dehydrogenase, mitochondrial	Acadsb	-	-	NaN	1	0	NaN	0.0707558	1	0.0571927	0.147026	acyl-CoA metabolic process;carboxylic acid metabolic process;cellular ketone metabolic process;cellular lipid metabolic process;cellular metabolic process;cellular process;coenzyme metabolic process;cofactor metabolic process;fatty acid metabolic process;lipid metabolic process;metabolic process;monocarboxylic acid metabolic process;organic acid metabolic process;oxoacid metabolic process;primary…	acyl-CoA dehydrogenase activity;binding;catalytic activity;coenzyme binding;cofactor binding;flavin adenine dinucleotide binding;oxidoreductase activity;oxidoreductase activity, acting on the CH-CH group of donors;short-branched-chain-acyl-CoA dehydrogenase activity	cell part;cytoplasmic part;extracellular membrane-bounded organelle;extracellular organelle;extracellular region part;extracellular vesicular exosome;intracellular membrane-bounded organelle;intracellular organelle;intracellular organelle lumen;intracellular organelle part;intracellular part;membrane-bounded organelle;membrane-bounded vesicle;membrane-enclosed lumen;mitochondrial matrix;mitochond…	+	NaN	NaN	NaN	NaN	NaN	NaN	NaN	NaN	35.6884	37.7238	45.4062	46.6905	33.8821	38.5776	37.3202	52.1623	NaN	NaN	NaN	NaN	NaN	NaN	NaN	NaN	-0.849622	-0.723206	-0.265848	-0.191261	-0.964517	-0.671003	-0.748045	0.124857
P50544	P50544	Very long-chain specific acyl-CoA dehydrogenase, mitochondrial	Acadvl	-	-	0.143499	1	-0.0498366	-0.214876	0.112573	1	0.045038	0.181363	biological regulation;carboxylic acid catabolic process;carboxylic acid metabolic process;catabolic process;cell differentiation;cellular catabolic process;cellular developmental process;cellular ketone metabolic process;cellular lipid catabolic process;cellular lipid metabolic process;cellular metabolic process;cellular process;developmental process;epithelial cell differentiation;fatty acid bet…	acyl-CoA dehydrogenase activity;binding;catalytic activity;coenzyme binding;cofactor binding;flavin adenine dinucleotide binding;oxidoreductase activity;oxidoreductase activity, acting on the CH-CH group of donors	cell part;cytoplasm;cytoplasmic part;intracellular membrane-bounded organelle;intracellular non-membrane-bounded organelle;intracellular organelle;intracellular organelle part;intracellular part;membrane;membrane-bounded organelle;mitochondrial inner membrane;mitochondrial membrane;mitochondrial nucleoid;mitochondrial part;mitochondrion;non-membrane-bounded organelle;nuclear part;nucleoid;nucleol…	+	28.5489	27.1552	30.7594	30.5898	31.1342	26.5742	28.1273	34.3349	29.7417	28.9429	34.3293	33.508	31.7978	27.7504	28.7963	35.6325	-1.32352	-1.4236	-1.17059	-1.1821	-1.14529	-1.46626	-1.35347	-0.935448	-1.24018	-1.29577	-0.935807	-0.988676	-1.10089	-1.38048	-1.30607	-0.853136
Q8QZT1	Q8QZT1	Acetyl-CoA acetyltransferase, mitochondrial	Acat1	-	-	0.166851	1	0.0454218	0.221351	0.0937388	1	0.0354541	0.148951	adipose tissue development;anatomical structure development;brain development;cellular component assembly;cellular component organization;cellular component organization or biogenesis;developmental process;liver development;macromolecular complex assembly;macromolecular complex subunit organization;metanephric proximal convoluted tubule development;organ development;protein complex assembly;prote…	acetyl-CoA C-acetyltransferase activity;acetyl-CoA C-acyltransferase activity;acetyltransferase activity;binding;C-acetyltransferase activity;C-acyltransferase activity;catalytic activity;cation binding;coenzyme binding;cofactor binding;ion binding;metal ion binding;transferase activity;transferase activity, transferring acyl groups;transferase activity, transferring acyl groups other than amino-…	cell part;cytoplasmic part;extracellular membrane-bounded organelle;extracellular organelle;extracellular region part;extracellular vesicular exosome;intracellular membrane-bounded organelle;intracellular organelle;intracellular organelle lumen;intracellular organelle part;intracellular part;membrane;membrane-bounded organelle;membrane-bounded vesicle;membrane-enclosed lumen;mitochondrial inner m…	+	26.6712	23.4555	26.5435	27.052	25.4994	22.8466	24.8759	28.1795	23.4151	23.7857	25.6223	27.4679	25.9149	21.6909	22.7029	28.3908	-1.4591	-1.70637	-1.46853	-1.43113	-1.54679	-1.75575	-1.59453	-1.34975	-1.70962	-1.67997	-1.53747	-1.40087	-1.5154	-1.85209	-1.76754	-1.33472
P28271	P28271	Cytoplasmic aconitate hydratase	Aco1	-	-	NaN	1	0	NaN	0.19851	1	-0.161747	-0.398924	acetyl-CoA catabolic process;acetyl-CoA metabolic process;biological regulation;carboxylic acid metabolic process;catabolic process;cation homeostasis;cellular catabolic process;cellular cation homeostasis;cellular chemical homeostasis;cellular homeostasis;cellular ion homeostasis;cellular iron ion homeostasis;cellular ketone metabolic process;cellular metabolic process;cellular metal ion homeost…	4 iron, 4 sulfur cluster binding;aconitate hydratase activity;binding;carbon-oxygen lyase activity;catalytic activity;cation binding;hydro-lyase activity;ion binding;iron-responsive element binding;iron-sulfur cluster binding;lyase activity;metal cluster binding;metal ion binding;mRNA binding;nucleic acid binding;RNA binding	cell part;cytoplasm;cytoplasmic part;cytosol;endoplasmic reticulum;extracellular membrane-bounded organelle;extracellular organelle;extracellular region part;extracellular vesicular exosome;Golgi apparatus;intracellular membrane-bounded organelle;intracellular organelle;intracellular part;membrane-bounded organelle;membrane-bounded vesicle;mitochondrion;organelle;vesicle	-	34.7454	NaN	33.0105	NaN	NaN	NaN	NaN	32.0855	34.7412	35.9832	NaN	NaN	43.5465	30.8686	39.949	NaN	-0.909255	NaN	-1.02101	NaN	NaN	NaN	NaN	-1.0818	-0.909526	-0.831127	NaN	NaN	-0.374505	-1.1632	-0.588031	NaN
Q99KI0	Q99KI0	Aconitate hydratase, mitochondrial	Aco2	-	-	0.179214	1	0.0467981	0.231912	0.0598886	1	0.0222765	0.0961666	acetyl-CoA catabolic process;acetyl-CoA metabolic process;carboxylic acid metabolic process;catabolic process;cellular catabolic process;cellular ketone metabolic process;cellular metabolic process;cellular process;citrate metabolic process;coenzyme catabolic process;coenzyme metabolic process;cofactor catabolic process;cofactor metabolic process;isocitrate metabolic process;metabolic process;org…	3 iron, 4 sulfur cluster binding;4 iron, 4 sulfur cluster binding;aconitate hydratase activity;binding;carbon-oxygen lyase activity;catalytic activity;cation binding;hydro-lyase activity;ion binding;iron ion binding;iron-sulfur cluster binding;lyase activity;metal cluster binding;metal ion binding;transition metal ion binding	cell part;cytoplasmic part;intracellular membrane-bounded organelle;intracellular organelle;intracellular part;membrane-bounded organelle;mitochondrion;myelin sheath;nucleus;organelle	+	22.1578	20.8397	23.2799	23.4796	22.2921	20.0422	20.5763	24.7531	21.0666	20.6519	23.7211	24.4262	22.7268	19.6826	20.9286	25.5991	-1.81274	-1.92544	-1.72052	-1.70444	-1.80153	-1.9962	-1.94859	-1.60402	-1.90568	-1.94192	-1.68511	-1.62946	-1.76557	-2.02879	-1.91768	-1.53923
Q9CQR4	Q9CQR4	Acyl-coenzyme A thioesterase 13;Acyl-coenzyme A thioesterase 13, N-terminally processed	Acot13	-	-	0.0573336	1	0.0259742	0.0999213	0.0733235	1	0.0409426	0.136425	cellular component assembly;cellular component organization;cellular component organization or biogenesis;macromolecular complex assembly;macromolecular complex subunit organization;metabolic process;protein complex assembly;protein complex subunit organization;protein homooligomerization;protein homotetramerization;protein oligomerization;protein tetramerization	acyl-CoA hydrolase activity;catalytic activity;CoA hydrolase activity;hydrolase activity;hydrolase activity, acting on ester bonds;thiolester hydrolase activity	cell part;cytoplasmic part;cytoskeletal part;cytosol;extracellular membrane-bounded organelle;extracellular organelle;extracellular region part;extracellular vesicular exosome;intracellular membrane-bounded organelle;intracellular non-membrane-bounded organelle;intracellular organelle;intracellular organelle part;intracellular part;membrane-bounded organelle;membrane-bounded vesicle;mitochondrion…	+	23.3488	22.1675	25.8512	27.421	25.815	20.6569	22.937	28.2815	20.5006	20.5498	24.3547	26.0536	22.6617	18.941	20.1208	28.1408	-1.71496	-1.81193	-1.52019	-1.40427	-1.52292	-1.94148	-1.74836	-1.34249	-1.95528	-1.95093	-1.63505	-1.505	-1.77093	-2.09746	-1.98913	-1.35251
Q9QYR9;O55137	Q9QYR9;O55137	Acyl-coenzyme A thioesterase 2, mitochondrial;Acyl-coenzyme A thioesterase 1	Acot2;Acot1	-	-	NaN	1	0	NaN	0.878125	1	0.21428	0.960443	acyl-CoA metabolic process;carboxylic acid metabolic process;cellular ketone metabolic process;cellular lipid metabolic process;cellular metabolic process;cellular process;coenzyme metabolic process;cofactor metabolic process;fatty acid metabolic process;lipid metabolic process;long-chain fatty acid metabolic process;metabolic process;monocarboxylic acid metabolic process;organic acid metabolic p…	acyl-CoA hydrolase activity;acyl-CoA thioesterase activity;binding;carboxylic ester hydrolase activity;catalytic activity;CoA hydrolase activity;hydrolase activity;hydrolase activity, acting on ester bonds;palmitoyl-CoA hydrolase activity;protein binding;receptor binding;thiolester hydrolase activity	cell part;cytoplasm;cytoplasmic part;extracellular membrane-bounded organelle;extracellular organelle;extracellular region part;extracellular vesicular exosome;intracellular membrane-bounded organelle;intracellular organelle;intracellular organelle lumen;intracellular organelle part;intracellular part;membrane-bounded organelle;membrane-bounded vesicle;membrane-enclosed lumen;mitochondrial matrix…	-	21.3663	NaN	NaN	NaN	NaN	NaN	NaN	NaN	25.6782	25.8875	24.3542	21.331	21.3657	23.159	18.9023	23.3546	-1.87981	NaN	NaN	NaN	NaN	NaN	NaN	NaN	-1.53324	-1.51746	-1.63509	-1.88284	-1.87986	-1.7303	-2.1011	-1.71449
Q9R0X4;Q32MW3	Q9R0X4	Acyl-coenzyme A thioesterase 9, mitochondrial	Acot9	-	-	NaN	1	0	NaN	0.337629	1	-0.944685	-0.776646	acyl-CoA metabolic process;cellular metabolic process;cellular process;coenzyme metabolic process;cofactor metabolic process;metabolic process;thioester metabolic process	acetyl-CoA hydrolase activity;acyl-CoA hydrolase activity;carboxylic ester hydrolase activity;catalytic activity;CoA hydrolase activity;hydrolase activity;hydrolase activity, acting on ester bonds;thiolester hydrolase activity	cell part;cytoplasmic part;intracellular membrane-bounded organelle;intracellular organelle;intracellular part;membrane-bounded organelle;mitochondrion;organelle	+	NaN	NaN	NaN	NaN	NaN	NaN	NaN	29.8162	23.5252	NaN	28.853	NaN	NaN	68.4174	23.2899	32.3282	NaN	NaN	NaN	NaN	NaN	NaN	NaN	-1.23504	-1.70078	NaN	-1.30208	NaN	NaN	1.11523	-1.71971	-1.06576
Q9R0H0	Q9R0H0	Peroxisomal acyl-coenzyme A oxidase 1	Acox1	-	-	NaN	1	0	NaN	0.650788	1	0.196229	0.802392	biological regulation;carboxylic acid catabolic process;carboxylic acid metabolic process;catabolic process;cellular catabolic process;cellular component organization;cellular component organization at cellular level;cellular component organization or biogenesis;cellular component organization or biogenesis at cellular level;cellular ketone metabolic process;cellular lipid catabolic process;cellu…	acyl-CoA dehydrogenase activity;acyl-CoA oxidase activity;binding;carboxylic acid binding;catalytic activity;coenzyme binding;cofactor binding;FAD binding;fatty acid binding;flavin adenine dinucleotide binding;lipid binding;monocarboxylic acid binding;oxidoreductase activity;oxidoreductase activity, acting on the CH-CH group of donors;oxidoreductase activity, acting on the CH-CH group of donors, …	cell part;cytoplasm;cytoplasmic part;intracellular membrane-bounded organelle;intracellular non-membrane-bounded organelle;intracellular organelle;intracellular organelle part;intracellular part;membrane;membrane-bounded organelle;microbody;microbody membrane;microbody part;mitochondrion;non-membrane-bounded organelle;nuclear part;nucleolus;nucleoplasm;nucleus;organelle;organelle membrane;organel…	-	NaN	NaN	NaN	NaN	NaN	NaN	NaN	NaN	67.2066	72.3749	69.1738	71.0187	72.22	65.4087	63.8572	66.3639	NaN	NaN	NaN	NaN	NaN	NaN	NaN	NaN	1.0352	1.38951	1.16607	1.29308	1.37835	0.919073	0.821139	0.980391
Q8VCW8	Q8VCW8	Acyl-CoA synthetase family member 2, mitochondrial	Acsf2	-	-	NaN	1	0	NaN	0	1	1.34257	0	carboxylic acid metabolic process;cellular ketone metabolic process;cellular lipid metabolic process;cellular metabolic process;cellular process;fatty acid metabolic process;lipid metabolic process;metabolic process;monocarboxylic acid metabolic process;organic acid metabolic process;oxoacid metabolic process;primary metabolic process;small molecule metabolic process	adenyl nucleotide binding;adenyl ribonucleotide binding;ATP binding;binding;catalytic activity;ligase activity;nucleotide binding;purine nucleotide binding;purine ribonucleoside triphosphate binding;purine ribonucleotide binding;ribonucleotide binding	cell part;cytoplasmic part;intracellular membrane-bounded organelle;intracellular organelle;intracellular part;membrane-bounded organelle;mitochondrion;organelle	+	NaN	NaN	NaN	NaN	NaN	NaN	NaN	NaN	NaN	NaN	45.7127	NaN	38.0153	21.4478	17.9387	NaN	NaN	NaN	NaN	NaN	NaN	NaN	NaN	NaN	NaN	NaN	-0.248022	NaN	-0.705335	-1.87282	-2.19363	NaN
P41216;Q8JZR0	P41216	Long-chain-fatty-acid--CoA ligase 1	Acsl1	-	-	0.0217471	1	-0.00851139	-0.0364844	0.0419795	1	-0.0188847	-0.0736388	acylglycerol metabolic process;adiponectin-mediated signaling pathway;biological regulation;biosynthetic process;carboxylic acid metabolic process;catabolic process;cell surface receptor linked signaling pathway;cellular catabolic process;cellular ketone metabolic process;cellular lipid metabolic process;cellular metabolic process;cellular process;cellular response to chemical stimulus;cellular r…	adenyl nucleotide binding;adenyl ribonucleotide binding;ATP binding;binding;catalytic activity;fatty acid ligase activity;ligase activity;ligase activity, forming carbon-sulfur bonds;long-chain fatty acid-CoA ligase activity;nucleotide binding;purine nucleotide binding;purine ribonucleoside triphosphate binding;purine ribonucleotide binding;ribonucleotide binding	cell part;cytoplasmic part;endoplasmic reticulum membrane;endoplasmic reticulum part;integral to membrane;intracellular membrane-bounded organelle;intracellular organelle;intracellular organelle part;intracellular part;intrinsic to membrane;membrane;membrane part;membrane-bounded organelle;microbody;microbody membrane;microbody part;mitochondrial membrane;mitochondrial outer membrane;mitochondria…	+	23.1129	23.6233	26.523	24.965	25.7791	20.7964	24.3644	28.0151	24.0104	22.6748	27.4189	28.131	28.1801	22.4981	23.781	28.8883	-1.73404	-1.69292	-1.47005	-1.58766	-1.52562	-1.92923	-1.63429	-1.36149	-1.66214	-1.76985	-1.40442	-1.35321	-1.34971	-1.78443	-1.68034	-1.2996
Q99NB1	Q99NB1	Acetyl-coenzyme A synthetase 2-like, mitochondrial	Acss1	-	-	NaN	1	0	NaN	0	0.972415	-0.0906595	0	acetate biosynthetic process;acetate metabolic process;acetyl-CoA biosynthetic process;acetyl-CoA biosynthetic process from acetate;acetyl-CoA metabolic process;biosynthetic process;carboxylic acid biosynthetic process;carboxylic acid metabolic process;cellular biosynthetic process;cellular ketone metabolic process;cellular metabolic process;cellular process;coenzyme biosynthetic process;coenzyme…	acetate-CoA ligase activity;acid-thiol ligase activity;adenyl nucleotide binding;adenyl ribonucleotide binding;AMP binding;ATP binding;binding;catalytic activity;CoA-ligase activity;ligase activity;ligase activity, forming carbon-sulfur bonds;nucleotide binding;purine nucleotide binding;purine ribonucleoside triphosphate binding;purine ribonucleotide binding;ribonucleotide binding	cell part;cytoplasmic part;intracellular membrane-bounded organelle;intracellular organelle;intracellular organelle lumen;intracellular organelle part;intracellular part;membrane-bounded organelle;membrane-enclosed lumen;mitochondrial matrix;mitochondrial part;mitochondrion;organelle;organelle lumen;organelle part	+	NaN	NaN	NaN	NaN	NaN	NaN	NaN	NaN	32.2843	31.1727	32.9992	NaN	33.5332	NaN	NaN	NaN	NaN	NaN	NaN	NaN	NaN	NaN	NaN	NaN	-1.06866	-1.1427	-1.02175	NaN	-0.987045	NaN	NaN	NaN
P68134	P68134	Actin, alpha skeletal muscle	Acta1	-	-	0.0814684	1	-0.0552809	-0.160246	0.459689	1	0.135509	0.582025	actin cytoskeleton organization;actin filament organization;actin filament-based process;actomyosin structure organization;anatomical structure development;cell development;cell groControlh;cellular component organization;cellular component organization at cellular level;cellular component organization or biogenesis;cellular component organization or biogenesis at cellular level;cellular developm…	adenyl nucleotide binding;adenyl ribonucleotide binding;ATP binding;binding;cytoskeletal protein binding;nucleotide binding;protein binding;purine nucleotide binding;purine ribonucleoside triphosphate binding;purine ribonucleotide binding;ribonucleotide binding;vinculin binding	actin cytoskeleton;actin filament;actin filament bundle;actomyosin;blood microparticle;cell part;contractile fiber part;cytoplasmic part;cytoskeletal part;cytoskeleton;extracellular membrane-bounded organelle;extracellular organelle;extracellular region part;extracellular space;extracellular vesicular exosome;intracellular non-membrane-bounded organelle;intracellular organelle;intracellular organ…	-	6.0167	5.42331	8.4598	7.46823	7.42105	5.94041	5.62441	9.56694	14.1284	12.8791	14.2926	14.9501	15.81	11.2846	13.0329	12.033	-3.96536	-4.12424	-3.43571	-3.63111	-3.64099	-3.98494	-4.06864	-3.24072	-2.60358	-2.75799	-2.58415	-2.50816	-2.41281	-2.97483	-2.73831	-2.86997
P68033	P68033	Actin, alpha cardiac muscle 1	Actc1	-	-	0.0883772	1	0.242095	0.222846	NaN	1	0	NaN	actin cytoskeleton organization;actin filament organization;actin filament-based movement;actin filament-based process;actin-mediated cell contraction;actin-myosin filament sliding;actomyosin structure organization;anatomical structure formation involved in morphogenesis;anatomical structure morphogenesis;biological regulation;cardiac muscle contraction;cardiac muscle tissue morphogenesis;cardiac…	adenyl nucleotide binding;adenyl ribonucleotide binding;ATP binding;ATPase activity;binding;catalytic activity;cytoskeletal protein binding;hydrolase activity;hydrolase activity, acting on acid anhydrides;hydrolase activity, acting on acid anhydrides, in phosphorus-containing anhydrides;myosin binding;nucleoside-triphosphatase activity;nucleotide binding;protein binding;purine nucleotide binding;…	actin filament;actomyosin, actin part;adherens junction;anchoring junction;blood microparticle;cell junction;cell part;cell-substrate adherens junction;cell-substrate junction;contractile fiber part;cytoplasm;cytoplasmic part;cytoskeletal part;extracellular membrane-bounded organelle;extracellular organelle;extracellular region part;extracellular space;extracellular vesicular exosome;focal adhesi…	-	17.8935	25.9495	26.2493	3.82747	15.9226	NaN	7.04637	20.0735	NaN	NaN	20.5895	NaN	NaN	NaN	NaN	7.80554	-2.19806	-1.5128	-1.49038	-4.65116	-2.40064	NaN	-3.72156	-1.99338	NaN	NaN	-1.94742	NaN	NaN	NaN	NaN	-3.56211
P63260	P63260	Actin, cytoplasmic 2;Actin, cytoplasmic 2, N-terminally processed	Actg1	-	-	0.0447192	1	-0.0191597	-0.0768194	0.122248	1	-0.0394161	-0.178774	actin cytoskeleton organization;actin filament-based process;actomyosin structure organization;anatomical structure homeostasis;biological adhesion;biological regulation;cell adhesion;cell-cell adhesion;cellular component organization;cellular component organization at cellular level;cellular component organization or biogenesis;cellular component organization or biogenesis at cellular level;cell…	adenyl nucleotide binding;adenyl ribonucleotide binding;ATP binding;binding;enzyme binding;identical protein binding;nucleotide binding;protein binding;purine nucleotide binding;purine ribonucleoside triphosphate binding;purine ribonucleotide binding;ribonucleotide binding;structural constituent of cytoskeleton;structural molecule activity;ubiquitin protein ligase binding	actin cytoskeleton;blood microparticle;cell part;contractile fiber;contractile fiber part;costamere;cytoplasmic part;cytoskeletal part;cytoskeleton;cytosol;extracellular membrane-bounded organelle;extracellular organelle;extracellular region part;extracellular space;extracellular vesicular exosome;filamentous actin;intracellular membrane-bounded organelle;intracellular non-membrane-bounded organe…	-	42.8431	40.6387	42.5763	42.908	43.8398	36.696	41.4297	48.5093	41.9438	41.7914	44.7269	45.58	46.2828	40.8753	41.3947	48.242	-0.415865	-0.546667	-0.431598	-0.41204	-0.357308	-0.786671	-0.499504	-0.0860479	-0.46899	-0.478025	-0.305432	-0.255736	-0.21491	-0.532533	-0.501586	-0.10149
Q7TPR4	Q7TPR4	Alpha-actinin-1	Actn1	-	-	0.304005	1	0.304517	0.590647	0.642006	1	0.294502	0.922085	actin crosslink formation;actin cytoskeleton organization;actin filament bundle assembly;actin filament organization;actin filament-based process;biological regulation;cell junction assembly;cell junction organization;cell-substrate junction assembly;cellular component assembly;cellular component assembly at cellular level;cellular component organization;cellular component organization at cellula…	actin binding;actin filament binding;binding;calcium ion binding;cation binding;cytoskeletal protein binding;double-stranded RNA binding;identical protein binding;integrin binding;ion binding;ion channel binding;ligand-dependent nuclear receptor transcription coactivator activity;metal ion binding;nucleic acid binding;protein binding;protein binding transcription factor activity;protein complex b…	actin filament bundle;actomyosin;adherens junction;anchoring junction;brush border;cell cortex part;cell junction;cell part;cell projection;cell projection part;cell-cell adherens junction;cell-cell junction;cell-substrate adherens junction;cell-substrate junction;contractile fiber part;cortical actin cytoskeleton;cortical cytoskeleton;cytoplasm;cytoplasmic membrane-bounded vesicle;cytoplasmic pa…	-	22.4187	27.7728	18.5794	18.4372	15.119	13.4364	28.5704	NaN	26.1797	29.6508	35.0514	36.901	22.5737	30.7355	30.7019	26.6733	-1.79101	-1.37887	-2.13169	-2.14529	-2.48908	-2.68761	-1.322	NaN	-1.49557	-1.24646	-0.889824	-0.77396	-1.77818	-1.17221	-1.17449	-1.45894
Q9JI91	Q9JI91	Alpha-actinin-2	Actn2	-	-	0.0346775	1	-0.02126	-0.0682197	0.0623869	1	0.0267507	0.106105	biological regulation;cell junction assembly;cell junction organization;cell projection assembly;cell projection organization;cell-substrate junction assembly;cellular chemical homeostasis;cellular component assembly;cellular component assembly at cellular level;cellular component organization;cellular component organization at cellular level;cellular component organization or biogenesis;cellular…	actin binding;actin filament binding;binding;binding, bridging;calcium ion binding;cation binding;cytoskeletal protein binding;FATZ binding;identical protein binding;ion binding;ion channel binding;ligand-dependent nuclear receptor transcription coactivator activity;LIM domain binding;metal ion binding;protein binding;protein binding transcription factor activity;protein binding, bridging;protein…	adherens junction;anchoring junction;cell cortex part;cell junction;cell part;cell projection;cell-substrate adherens junction;cell-substrate junction;contractile fiber part;cortical actin cytoskeleton;cortical cytoskeleton;cytoplasmic part;cytoskeletal part;cytoskeleton;extracellular membrane-bounded organelle;extracellular organelle;extracellular region part;extracellular vesicular exosome;filo…	-	13.7901	14.2153	17.7997	19.7284	16.609	13.3824	15.9847	20.3556	21.6018	19.8724	23.2658	25.3948	23.5217	19.135	20.8723	25.4354	-2.64422	-2.59327	-2.20729	-2.02462	-2.32793	-2.69432	-2.39396	-1.96815	-1.85967	-2.01153	-1.72166	-1.55474	-1.70106	-2.0793	-1.92259	-1.55165
O88990	O88990	Alpha-actinin-3	Actn3	-	-	0.111007	1	0.0585705	0.198296	0.107754	1	0.117218	0.233633	multicellular organismal process;muscle contraction;muscle system process;system process	actin binding;actin filament binding;binding;binding, bridging;calcium ion binding;cation binding;cytoskeletal protein binding;identical protein binding;ion binding;metal ion binding;protein binding;protein binding, bridging;protein dimerization activity;protein homodimerization activity	brush border;cell part;cell projection;contractile fiber part;cytoplasmic part;cytoskeletal part;intracellular organelle part;intracellular part;organelle part;sarcomere;striated muscle thin filament;Z disc	-	14.1675	13.3636	17.5618	17.2857	15.6389	12.3276	13.7403	18.8358	11.419	23.4098	15.3733	16.3691	21.7093	10.7963	11.1908	19.3132	-2.59894	-2.69666	-2.23087	-2.25856	-2.43144	-2.83023	-2.65027	-2.10737	-2.95556	-1.71005	-2.46069	-2.35306	-1.85053	-3.04656	-2.98839	-2.06275
P57780	P57780	Alpha-actinin-4	Actn4	-	-	0.582188	1	0.285728	0.864111	0.198255	1	-0.104612	-0.339258	actin cytoskeleton organization;actin filament bundle assembly;actin filament organization;actin filament-based process;biological regulation;cell junction assembly;cell junction organization;cell-cell junction assembly;cell-cell junction organization;cellular component assembly;cellular component assembly at cellular level;cellular component organization;cellular component organization at cellul…	actin binding;actin filament binding;binding;calcium ion binding;cation binding;cytoskeletal protein binding;hormone receptor binding;identical protein binding;ion binding;ligand-dependent nuclear receptor transcription coactivator activity;metal ion binding;nuclear hormone receptor binding;nucleoside binding;protein binding;protein binding transcription factor activity;protein dimerization activ…	actin filament bundle;actomyosin;adherens junction;anchoring junction;cell cortex part;cell junction;cell part;cell projection;cell-cell junction;cell-substrate adherens junction;cell-substrate junction;contractile fiber part;cortical cytoskeleton;cytoplasm;cytoplasmic part;cytoskeletal part;cytoskeleton;extracellular membrane-bounded organelle;extracellular organelle;extracellular region part;ex…	-	41.4314	42.2899	52.7611	54.3441	44.7816	39.3866	39.4875	47.5762	44.5024	41.5218	49.01	45.3722	42.3754	43.7108	45.0498	56.4763	-0.499402	-0.448509	0.1595	0.251325	-0.302244	-0.621932	-0.61584	-0.139983	-0.318542	-0.494028	-0.0571364	-0.267826	-0.443458	-0.364868	-0.286603	0.375846
Q8R5C5	Q8R5C5	Beta-centractin	Actr1b	-	-	0.521321	1	-0.586811	-0.98695	0.286869	1	0.136445	0.457814		adenyl nucleotide binding;adenyl ribonucleotide binding;ATP binding;binding;nucleotide binding;purine nucleotide binding;purine ribonucleoside triphosphate binding;purine ribonucleotide binding;ribonucleotide binding	cell part;centrosome;cytoplasm;cytoplasmic part;cytoskeletal part;dynactin complex;extracellular membrane-bounded organelle;extracellular organelle;extracellular region part;extracellular vesicular exosome;intracellular non-membrane-bounded organelle;intracellular organelle;intracellular organelle part;intracellular part;macromolecular complex;membrane;membrane-bounded organelle;membrane-bounded …	-	41.2604	38.811	NaN	39.2474	46.4548	37.2529	NaN	65.4362	52.9744	43.0115	48.0784	49.6853	50.9756	38.5572	46.5843	48.3434	-0.509574	-0.656808	NaN	-0.630349	-0.204931	-0.752194	NaN	0.920827	0.171847	-0.405948	-0.110947	-0.018162	0.0563061	-0.672244	-0.197418	-0.0956354
P61161	P61161	Actin-related protein 2	Actr2	-	-	0.569767	1	-0.204589	-0.772855	0.127579	1	-0.0643637	-0.22247	actin cytoskeleton organization;actin filament organization;actin filament-based process;actin nucleation;anatomical structure formation involved in morphogenesis;Arp2/3 complex-mediated actin nucleation;asymmetric cell division;biological regulation;cell cycle;cell cycle cytokinesis;cell cycle process;cell division;cell projection assembly;cell projection organization;cellular component assembly…	adenyl nucleotide binding;adenyl ribonucleotide binding;ATP binding;binding;nucleotide binding;purine nucleotide binding;purine ribonucleoside triphosphate binding;purine ribonucleotide binding;ribonucleotide binding;structural constituent of cytoskeleton;structural molecule activity	actin cap;adherens junction;anchoring junction;Arp2/3 protein complex;cell cortex;cell cortex part;cell junction;cell part;cell projection;cell-substrate adherens junction;cell-substrate junction;cytoplasm;cytoplasmic part;cytoskeletal part;extracellular membrane-bounded organelle;extracellular organelle;extracellular region part;extracellular vesicular exosome;focal adhesion;intracellular organe…	-	35.695	34.3892	35.8098	NaN	39.5602	32.5955	39.2227	43.3209	36.4401	42.675	39.4563	44.547	42.1152	37.9668	38.164	49.2865	-0.849206	-0.931976	-0.841999	NaN	-0.611447	-1.04817	-0.631846	-0.387751	-0.802588	-0.425772	-0.61772	-0.315935	-0.458842	-0.708302	-0.696237	-0.0411796
P56376	P56376	Acylphosphatase-1	Acyp1	-	-	NaN	1	0	NaN	0.847484	1	0.288705	1.17446	metabolic process	acylphosphatase activity;catalytic activity;hydrolase activity;hydrolase activity, acting on acid anhydrides;hydrolase activity, acting on acid anhydrides, in phosphorus-containing anhydrides	extracellular membrane-bounded organelle;extracellular organelle;extracellular region part;extracellular vesicular exosome;membrane-bounded organelle;membrane-bounded vesicle;organelle;vesicle	-	NaN	25.8309	NaN	NaN	NaN	NaN	NaN	NaN	NaN	NaN	34.9314	30.9674	29.5388	NaN	26.3482	30.1832	NaN	-1.52172	NaN	NaN	NaN	NaN	NaN	NaN	NaN	NaN	-0.897436	-1.15653	-1.25422	NaN	-1.48302	-1.20983
P56375	P56375	Acylphosphatase-2	Acyp2	-	-	0.442088	1	0.0987288	0.493805	0.226106	1	0.0809418	0.331873	metabolic process	acylphosphatase activity;catalytic activity;hydrolase activity;hydrolase activity, acting on acid anhydrides;hydrolase activity, acting on acid anhydrides, in phosphorus-containing anhydrides	cell part;cytoplasmic part;intracellular membrane-bounded organelle;intracellular organelle;intracellular part;membrane-bounded organelle;mitochondrion;organelle	-	25.1464	21.4683	23.0899	25.3113	22.9715	21.7484	20.8021	24.6086	23.4098	25.8138	25.2415	26.5796	24.8989	21.4164	21.9482	29.0176	-1.57372	-1.87107	-1.73591	-1.56111	-1.74555	-1.84721	-1.92873	-1.61524	-1.71005	-1.52301	-1.56644	-1.46586	-1.59275	-1.87551	-1.83033	-1.29053
Q60936	Q60936	Atypical kinase ADCK3, mitochondrial	Adck3	-	-	0.290453	1	-0.104587	-0.417989	0.0777962	1	-0.0307137	-0.126884	biosynthetic process;cellular biosynthetic process;cellular ketone metabolic process;cellular metabolic process;cellular process;coenzyme biosynthetic process;coenzyme metabolic process;cofactor biosynthetic process;cofactor metabolic process;metabolic process;oxidoreduction coenzyme metabolic process;phosphate-containing compound metabolic process;phosphorus metabolic process;phosphorylation;qui…	adenyl nucleotide binding;adenyl ribonucleotide binding;ADP binding;ATP binding;binding;catalytic activity;kinase activity;nucleotide binding;purine nucleotide binding;purine ribonucleoside triphosphate binding;purine ribonucleotide binding;ribonucleotide binding;transferase activity;transferase activity, transferring phosphorus-containing groups	cell part;cytoplasmic part;integral to membrane;intracellular membrane-bounded organelle;intracellular organelle;intracellular part;intrinsic to membrane;membrane part;membrane-bounded organelle;mitochondrion;organelle	-	60.1244	57.3615	61.6152	62.2954	63.9198	59.008	57.8539	67.2529	59.6253	59.9567	60.7797	64.159	62.4512	58.2324	58.6076	67.0445	0.592445	0.427928	0.682753	0.724388	0.825053	0.525568	0.457016	1.03823	0.562474	0.582363	0.631989	0.84004	0.733962	0.479438	0.501719	1.0246
P00329;Q64437	P00329	Alcohol dehydrogenase 1	Adh1	-	-	0.0798862	1	-0.071161	-0.174543	0.139535	1	-0.0913694	-0.262552	adult behavior;alcohol catabolic process;alcohol metabolic process;behavior;behavioral response to ethanol;biological regulation;carboxylic acid metabolic process;catabolic process;cellular hormone metabolic process;cellular ketone metabolic process;cellular lipid metabolic process;cellular metabolic process;cellular process;diterpenoid metabolic process;ethanol catabolic process;ethanol metaboli…	alcohol dehydrogenase (NAD) activity;binding;catalytic activity;cation binding;identical protein binding;ion binding;metal ion binding;oxidoreductase activity;oxidoreductase activity, acting on CH-OH group of donors;oxidoreductase activity, acting on the CH-OH group of donors, NAD or NADP as acceptor;protein binding;protein dimerization activity;protein homodimerization activity;transition metal …	cell part;cytoplasmic part;intracellular;intracellular membrane-bounded organelle;intracellular organelle;intracellular part;membrane-bounded organelle;mitochondrion;organelle	-	49.0672	NaN	50.5685	43.7279	42.8849	NaN	NaN	55.165	56.4422	49.3722	52.8613	48.6228	61.7298	53.5381	43.1201	55.0804	-0.0538381	NaN	0.0328061	-0.363865	-0.413403	NaN	NaN	0.299127	0.373843	-0.03623	0.165301	-0.0794933	0.689746	0.204516	-0.399559	0.294194
P28474	P28474	Alcohol dehydrogenase class-3	Adh5	-	-	0.100739	1	0.0322303	0.148215	0.21492	1	-0.0556129	-0.273572	aging;alcohol catabolic process;alcohol metabolic process;aldehyde catabolic process;biological regulation;catabolic process;cellular aldehyde metabolic process;cellular catabolic process;cellular lipid metabolic process;cellular macromolecule metabolic process;cellular metabolic process;cellular process;cellular protein metabolic process;developmental process;diterpenoid metabolic process;ethano…	alcohol dehydrogenase (NAD) activity;binding;carboxylic acid binding;catalytic activity;cation binding;fatty acid binding;formaldehyde dehydrogenase activity;identical protein binding;ion binding;lipid binding;metal ion binding;monocarboxylic acid binding;oxidoreductase activity;oxidoreductase activity, acting on CH-OH group of donors;oxidoreductase activity, acting on the aldehyde or oxo group o…	cell part;cytoplasmic part;extracellular membrane-bounded organelle;extracellular organelle;extracellular region part;extracellular vesicular exosome;intracellular membrane-bounded organelle;intracellular organelle;intracellular part;membrane-bounded organelle;membrane-bounded vesicle;mitochondrion;nucleus;organelle;vesicle	-	21.2921	21.2059	20.3061	24.6597	21.7472	19.6032	20.346	24.2889	27.6935	28.2532	25.7681	28.3801	31.8443	27.4543	25.5288	28.5372	-1.88619	-1.89362	-1.97256	-1.61127	-1.84731	-2.03605	-1.969	-1.64021	-1.38458	-1.3445	-1.52645	-1.33548	-1.0978	-1.40186	-1.54456	-1.32435
P55264	P55264	Adenosine kinase	Adk	-	-	0.184588	1	0.0752382	0.291773	0.0552218	1	0.0190076	0.0858997	2'-deoxyribonucleotide biosynthetic process;2'-deoxyribonucleotide metabolic process;adenosine metabolic process;AMP biosynthetic process;AMP metabolic process;AMP salvage;biological regulation;biosynthetic process;cell proliferation;cellular biosynthetic process;cellular metabolic compound salvage;cellular metabolic process;cellular nitrogen compound biosynthetic process;cellular nitrogen compou…	adenosine kinase activity;adenyl nucleotide binding;adenyl ribonucleotide binding;ATP binding;binding;catalytic activity;cation binding;ion binding;kinase activity;metal ion binding;nucleobase-containing compound kinase activity;nucleoside kinase activity;nucleotide binding;phosphotransferase activity, alcohol group as acceptor;purine nucleotide binding;purine ribonucleoside triphosphate binding;…	cell part;cytoplasm;cytoplasmic part;cytosol;intracellular membrane-bounded organelle;intracellular organelle;intracellular organelle part;intracellular part;membrane-bounded organelle;nuclear part;nucleoplasm;nucleus;organelle;organelle part	-	44.6765	NaN	45.2637	46.4748	43.4207	40.5975	42.0559	50.7632	48.3538	51.1719	47.927	52.5189	54.3462	49.7949	45.7501	48.7629	-0.308376	NaN	-0.274145	-0.203768	-0.381893	-0.549134	-0.462356	0.0440444	-0.0950343	0.0676387	-0.119698	0.145482	0.251446	-0.0118352	-0.245848	-0.0714061
Q8BGK2	Q8BGK2	[Protein ADP-ribosylarginine] hydrolase-like protein 1	Adprhl1	-	-	NaN	1	0	NaN	0.40441	1	0.135539	0.547264	cellular macromolecule metabolic process;cellular metabolic process;cellular process;cellular protein metabolic process;macromolecule metabolic process;macromolecule modification;metabolic process;primary metabolic process;protein de-ADP-ribosylation;protein metabolic process;protein modification process	ADP-ribosylarginine hydrolase activity;binding;catalytic activity;cation binding;hydrolase activity;hydrolase activity, acting on glycosyl bonds;hydrolase activity, hydrolyzing N-glycosyl compounds;ion binding;magnesium ion binding;metal ion binding		-	NaN	NaN	NaN	NaN	39.7296	NaN	NaN	NaN	30.0758	32.2194	31.0055	34.2585	32.3762	26.5834	26.6927	34.2499	NaN	NaN	NaN	NaN	-0.601234	NaN	NaN	NaN	-1.21719	-1.07294	-1.15396	-0.94034	-1.0626	-1.46558	-1.45751	-0.940894
P54822	P54822	Adenylosuccinate lyase	Adsl	-	-	0.390297	1	0.13929	0.543501	1.37422	1	0.207968	1.14981	aerobic respiration;AMP biosynthetic process;AMP metabolic process;biosynthetic process;cellular biosynthetic process;cellular component assembly;cellular component organization;cellular component organization or biogenesis;cellular metabolic process;cellular nitrogen compound biosynthetic process;cellular nitrogen compound metabolic process;cellular process;cellular respiration;'de novo' AMP bio…	(S)-2-(5-amino-1-(5-phospho-D-ribosyl)imidazole-4-carboxamido)succinate AMP-lyase (fumarate-forming) activity;amidine-lyase activity;carbon-nitrogen lyase activity;catalytic activity;lyase activity;N6-(1,2-dicarboxyethyl)AMP AMP-lyase (fumarate-forming) activity	cell part;cytoplasmic part;cytosol;intracellular membrane-bounded organelle;intracellular organelle;intracellular part;membrane-bounded organelle;mitochondrion;organelle	-	27.034	26.9118	31.9446	31.1034	26.0622	24.1873	26.6927	32.4238	33.7959	32.6795	34.6939	35.6392	33.5279	28.6632	31.7532	30.2805	-1.43245	-1.4414	-1.09114	-1.14736	-1.50435	-1.64819	-1.45751	-1.05946	-0.970074	-1.04266	-0.912537	-0.852719	-0.987388	-1.31545	-1.10386	-1.20317
P28650	P28650	Adenylosuccinate synthetase isozyme 1	Adssl1	-	-	0.233246	1	-0.0688029	-0.314037	0.615705	1	0.149482	0.694454	amine metabolic process;AMP biosynthetic process;AMP metabolic process;aspartate family amino acid metabolic process;aspartate metabolic process;biosynthetic process;carboxylic acid metabolic process;cellular amine metabolic process;cellular amino acid metabolic process;cellular biosynthetic process;cellular ketone metabolic process;cellular metabolic process;cellular nitrogen compound biosynthet…	adenylosuccinate synthase activity;binding;catalytic activity;cation binding;GTP binding;GTPase activity;guanyl nucleotide binding;guanyl ribonucleotide binding;hydrolase activity;hydrolase activity, acting on acid anhydrides;hydrolase activity, acting on acid anhydrides, in phosphorus-containing anhydrides;ion binding;ligase activity;ligase activity, forming carbon-nitrogen bonds;magnesium ion b…	cell part;cytoplasm;intracellular part;membrane	-	41.003	39.1064	36.8104	41.0123	40.5095	38.8705	37.6807	45.5228	43.7592	43.2579	41.9816	48.1215	42.137	38.712	40.6423	45.5103	-0.524915	-0.638883	-0.779571	-0.524355	-0.5544	-0.653196	-0.725852	-0.259064	-0.362028	-0.391456	-0.466756	-0.108456	-0.457554	-0.662826	-0.546456	-0.259789
Q8JZQ2;Q920A7	Q8JZQ2	AFG3-like protein 2	Afg3l2	-	-	NaN	1	0	NaN	0	1	0.821486	0	anatomical structure development;anatomical structure morphogenesis;axon ensheathment;axonogenesis;biological regulation;cell development;cell part morphogenesis;cell projection morphogenesis;cell projection organization;cellular component morphogenesis;cellular component organization;cellular component organization at cellular level;cellular component organization or biogenesis;cellular componen…	adenyl nucleotide binding;adenyl ribonucleotide binding;ATP binding;binding;catalytic activity;cation binding;endopeptidase activity;hydrolase activity;ion binding;metal ion binding;metalloendopeptidase activity;metallopeptidase activity;nucleotide binding;peptidase activity;peptidase activity, acting on L-amino acid peptides;purine nucleotide binding;purine ribonucleoside triphosphate binding;pu…	cell part;cytoplasmic part;integral to membrane;intracellular membrane-bounded organelle;intracellular organelle;intracellular organelle part;intracellular part;intrinsic to membrane;membrane;membrane part;membrane-bounded organelle;mitochondrial inner membrane;mitochondrial membrane;mitochondrial part;mitochondrion;organelle;organelle inner membrane;organelle membrane;organelle part	+	NaN	NaN	NaN	NaN	NaN	NaN	NaN	NaN	37.6298	NaN	42.3817	45.2295	NaN	NaN	28.8226	NaN	NaN	NaN	NaN	NaN	NaN	NaN	NaN	NaN	-0.728981	NaN	-0.443085	-0.276136	NaN	NaN	-1.30422	NaN
Q9D517	Q9D517	1-acyl-sn-glycerol-3-phosphate acyltransferase gamma	Agpat3	-	-	NaN	1	0	NaN	0.0406815	1	-0.0183179	-0.0718079	acylglycerol biosynthetic process;acylglycerol metabolic process;biosynthetic process;CDP-diacylglycerol biosynthetic process;CDP-diacylglycerol metabolic process;cellular biosynthetic process;cellular lipid metabolic process;cellular metabolic process;cellular process;diacylglycerol biosynthetic process;diacylglycerol metabolic process;glycerol ether biosynthetic process;glycerol ether metabolic…	1-acylglycerol-3-phosphate O-acyltransferase activity;acylglycerol O-acyltransferase activity;catalytic activity;lysophosphatidic acid acyltransferase activity;lysophospholipid acyltransferase activity;O-acyltransferase activity;transferase activity;transferase activity, transferring acyl groups;transferase activity, transferring acyl groups other than amino-acyl groups	cell part;cytoplasmic part;endoplasmic reticulum;endoplasmic reticulum membrane;endoplasmic reticulum part;envelope;integral to membrane;intracellular membrane-bounded organelle;intracellular organelle;intracellular organelle part;intracellular part;intrinsic to membrane;membrane;membrane part;membrane-bounded organelle;nuclear envelope;nuclear part;organelle;organelle envelope;organelle membrane…	-	NaN	NaN	NaN	NaN	NaN	NaN	NaN	34.2226	23.933	25.6091	28.0958	28.7415	28.8645	23.0804	28.7206	NaN	NaN	NaN	NaN	NaN	NaN	NaN	NaN	-0.94264	-1.66827	-1.53847	-1.35572	-1.30993	-1.30127	-1.73668	-1.3114	NaN
P50247	P50247	Adenosylhomocysteinase	Ahcy	-	-	0.150377	1	0.0824849	0.266553	0.258621	1	-0.148849	-0.443156	cellular metabolic process;cellular process;metabolic process;one-carbon metabolic process;small molecule metabolic process	adenosylhomocysteinase activity;catalytic activity;hydrolase activity;hydrolase activity, acting on ether bonds;trialkylsulfonium hydrolase activity	cell part;cytoplasmic membrane-bounded vesicle;cytoplasmic part;cytoplasmic vesicle;intracellular membrane-bounded organelle;intracellular organelle;intracellular part;melanosome;membrane-bounded organelle;membrane-bounded vesicle;organelle;pigment granule;vesicle	-	24.7611	22.5022	25.1345	26.6228	20.384	19.3932	25.6864	30.3103	29.3342	31.2591	26.8884	25.501	38.2285	28.1491	23.3781	32.6758	-1.6034	-1.78409	-1.57463	-1.46267	-1.96562	-2.05535	-1.53262	-1.20114	-1.26843	-1.13689	-1.44312	-1.54667	-0.692292	-1.35192	-1.7126	-1.0429
P29699;CON__P12763	P29699	Alpha-2-HS-glycoprotein	Ahsg	-	-	0.050335	1	0.0450391	0.108849	0.328202	1	0.12229	0.473072	acute inflammatory response;acute-phase response;biological regulation;defense response;inflammatory response;multicellular organismal process;negative regulation of biological process;negative regulation of biomineral tissue development;negative regulation of bone mineralization;negative regulation of developmental process;negative regulation of multicellular organismal process;negative regulati…	cysteine-type endopeptidase inhibitor activity;endopeptidase inhibitor activity;endopeptidase regulator activity;enzyme inhibitor activity;enzyme regulator activity;peptidase inhibitor activity;peptidase regulator activity	blood microparticle;extracellular membrane-bounded organelle;extracellular organelle;extracellular region part;extracellular space;extracellular vesicular exosome;membrane-bounded organelle;membrane-bounded vesicle;organelle;vesicle	-	79.6093	72.3168	79.7313	64.9369	72.3429	69.0498	73.9625	79.8229	73.9603	74.8332	73.8397	78.022	78.4729	72.7089	69.8214	72.8505	1.96503	1.38532	1.97589	0.889084	1.3872	1.15769	1.5062	1.98408	1.50604	1.57216	1.49702	1.82782	1.86604	1.4137	1.21014	1.42401
Q9Z0X1	Q9Z0X1	Apoptosis-inducing factor 1, mitochondrial	Aifm1	-	-	0.32173	1	-0.127574	-0.479718	0.278969	1	0.14157	0.456115	activation of caspase activity;apoptosis;apoptosis in response to endoplasmic reticulum stress;apoptotic mitochondrial changes;biological regulation;cell death;cell differentiation;cell redox homeostasis;cellular component assembly;cellular component assembly at cellular level;cellular component biogenesis;cellular component organization;cellular component organization at cellular level;cellular …	binding;catalytic activity;coenzyme binding;cofactor binding;DNA binding;electron-transferring-flavoprotein dehydrogenase activity;FAD binding;flavin adenine dinucleotide binding;NAD(P)H oxidase activity;nucleic acid binding;oxidoreductase activity;oxidoreductase activity, acting on NADH or NADPH;oxidoreductase activity, acting on NADH or NADPH, oxygen as acceptor;oxidoreductase activity, acting …	cell part;cytoplasm;cytoplasmic part;cytosol;intracellular membrane-bounded organelle;intracellular organelle;intracellular organelle part;intracellular part;membrane;membrane-bounded organelle;membrane-enclosed lumen;mitochondrial inner membrane;mitochondrial intermembrane space;mitochondrial membrane;mitochondrial outer membrane;mitochondrial part;mitochondrion;nucleus;organelle;organelle envel…	+	NaN	19.8185	25.3447	20.4639	22.504	24.1488	26.2613	20.6387	19.5391	28.0897	26.3975	19.1782	22.2237	23.0148	18.2172	22.2716	NaN	-2.01642	-1.55856	-1.95853	-1.78394	-1.65122	-1.48948	-1.94308	-2.04192	-1.35616	-1.47935	-2.07528	-1.80723	-1.74202	-2.1665	-1.80324
P31230	P31230	Aminoacyl tRNA synthase complex-interacting multifunctional protein 1;Endothelial monocyte-activating polypeptide 2	Aimp1	-	-	0.236505	1	-0.12659	-0.407635	NaN	1	0	NaN	alcohol metabolic process;anatomical structure formation involved in morphogenesis;angiogenesis;apoptosis;biological adhesion;biological regulation;biosynthetic process;carbohydrate metabolic process;cell adhesion;cell communication;cell death;cell migration;cell motility;cell-cell signaling;cellular biosynthetic process;cellular carbohydrate metabolic process;cellular component movement;cellular…	binding;cytokine activity;identical protein binding;nucleic acid binding;protein binding;protein dimerization activity;protein homodimerization activity;receptor binding;RNA binding;tRNA binding	aminoacyl-tRNA synthetase multienzyme complex;cell part;cell surface;cytoplasm;cytoplasmic membrane-bounded vesicle;cytoplasmic part;cytoplasmic vesicle;cytosol;endoplasmic reticulum;extracellular region part;extracellular space;Golgi apparatus;intracellular membrane-bounded organelle;intracellular organelle;intracellular part;macromolecular complex;membrane;membrane-bounded organelle;membrane-bo…	-	NaN	49.7007	NaN	54.1726	53.738	51.2338	50.9347	60.4696	59.0784	55.3671	NaN	NaN	60.7258	60.4462	NaN	NaN	NaN	-0.017271	NaN	0.241352	0.216113	0.0712136	0.0539454	0.613249	0.529771	0.310922	NaN	NaN	0.628727	0.611833	NaN	NaN
Q9R0Y5	Q9R0Y5	Adenylate kinase isoenzyme 1	Ak1	-	-	0.185939	1	0.067112	0.278071	0.705472	1	0.142868	0.719829	ADP biosynthetic process;ADP metabolic process;AMP metabolic process;ATP metabolic process;biological regulation;biosynthetic process;cell cycle arrest;cell cycle process;cellular biosynthetic process;cellular metabolic process;cellular nitrogen compound biosynthetic process;cellular nitrogen compound metabolic process;cellular process;heterocycle biosynthetic process;heterocycle metabolic proces…	adenyl nucleotide binding;adenyl ribonucleotide binding;adenylate kinase activity;ATP binding;binding;catalytic activity;kinase activity;nucleobase-containing compound kinase activity;nucleoside diphosphate kinase activity;nucleotide binding;nucleotide kinase activity;phosphotransferase activity, phosphate group as acceptor;purine nucleotide binding;purine ribonucleoside triphosphate binding;puri…	axoneme part;cell part;cell projection part;cytoplasm;extracellular membrane-bounded organelle;extracellular organelle;extracellular region part;extracellular vesicular exosome;intracellular part;membrane;membrane-bounded organelle;membrane-bounded vesicle;organelle;organelle part;outer dense fiber;plasma membrane;vesicle	-	14.5613	13.1606	14.7739	17.7794	14.573	13.3291	13.2366	16.7243	19.3503	18.0133	20.4025	21.5913	20.3967	17.1472	18.318	17.3923	-2.55275	-2.72213	-2.52824	-2.20929	-2.55139	-2.70097	-2.71255	-2.31595	-2.05931	-2.18633	-1.96398	-1.86056	-1.96449	-2.27258	-2.15676	-2.24783
Q9JII6	Q9JII6	Alcohol dehydrogenase [NADP(+)]	Akr1a1	-	-	0.0754931	1	-0.0536105	-0.153348	0.580362	1	0.340703	0.906724	alcohol metabolic process;aldehyde catabolic process;biosynthetic process;carbohydrate catabolic process;carbohydrate metabolic process;carboxylic acid biosynthetic process;carboxylic acid catabolic process;carboxylic acid metabolic process;catabolic process;cellular aldehyde metabolic process;cellular biosynthetic process;cellular carbohydrate metabolic process;cellular catabolic process;cellula…	alcohol dehydrogenase (NADP+) activity;alditol:NADP+ 1-oxidoreductase activity;aldo-keto reductase (NADP) activity;catalytic activity;L-glucuronate reductase activity;oxidoreductase activity;oxidoreductase activity, acting on CH-OH group of donors;oxidoreductase activity, acting on the CH-OH group of donors, NAD or NADP as acceptor	apical plasma membrane;cell part;cytoplasmic part;cytosol;extracellular membrane-bounded organelle;extracellular organelle;extracellular region part;extracellular space;extracellular vesicular exosome;intracellular part;membrane part;membrane-bounded organelle;membrane-bounded vesicle;organelle;plasma membrane part;vesicle	-	26.4825	NaN	28.2403	NaN	30.5159	28.2372	22.0851	32.2502	42.3671	46.2018	30.8207	36.7125	39.6299	36.8595	30.3218	27.5582	-1.47305	NaN	-1.34542	NaN	-1.18712	-1.34564	-1.81883	-1.07091	-0.443948	-0.219606	-1.16644	-0.785651	-0.607243	-0.776528	-1.20035	-1.39434
P45376	P45376	Aldose reductase	Akr1b1	-	-	0.0170768	1	-0.00718683	-0.0296235	0.56248	1	0.0932841	0.525647		alcohol dehydrogenase (NADP+) activity;alditol:NADP+ 1-oxidoreductase activity;aldo-keto reductase (NADP) activity;catalytic activity;glyceraldehyde oxidoreductase activity;oxidoreductase activity;oxidoreductase activity, acting on CH-OH group of donors;oxidoreductase activity, acting on the aldehyde or oxo group of donors;oxidoreductase activity, acting on the CH-OH group of donors, NAD or NADP …	cell part;cytoplasm;extracellular membrane-bounded organelle;extracellular organelle;extracellular region part;extracellular vesicular exosome;intracellular organelle part;intracellular part;membrane-bounded organelle;membrane-bounded vesicle;nuclear part;nucleoplasm;organelle;organelle part;vesicle	-	14.0679	12.7636	14.7245	16.9759	15.2564	12.9776	13.6129	16.9373	19.4134	18.6523	19.3008	22.068	20.0115	18.322	18.814	18.173	-2.61079	-2.7729	-2.53391	-2.29004	-2.47369	-2.74536	-2.66584	-2.294	-2.05349	-2.12475	-2.06389	-1.82026	-1.99896	-2.15637	-2.10942	-2.17078
P21300	P21300	Aldose reductase-related protein 1	Akr1b7	-	-	0	0.974944	NaN	0	0.301024	1	-0.0930121	-0.407953	cellular lipid metabolic process;cellular metabolic process;cellular process;lipid metabolic process;metabolic process;primary metabolic process	alcohol dehydrogenase (NADP+) activity;alditol:NADP+ 1-oxidoreductase activity;aldo-keto reductase (NADP) activity;catalytic activity;oxidoreductase activity;oxidoreductase activity, acting on CH-OH group of donors;oxidoreductase activity, acting on the CH-OH group of donors, NAD or NADP as acceptor	cell part;cytoplasmic part;intracellular membrane-bounded organelle;intracellular organelle;intracellular part;membrane-bounded organelle;mitochondrion;organelle	+	NaN	NaN	NaN	NaN	24.4547	21.803	NaN	26.3369	25.8858	NaN	27.6589	29.969	30.0484	30.9654	30.2197	25.4511	NaN	NaN	NaN	NaN	-1.62723	-1.84259	NaN	-1.48386	-1.51759	NaN	-1.38707	-1.22452	-1.21907	-1.15666	-1.20733	-1.55046
P45377	P45377	Aldose reductase-related protein 2	Akr1b8	-	-	NaN	1	0	NaN	0.0567673	1	-0.131345	-0.14873	alcohol catabolic process;alcohol metabolic process;catabolic process;cellular catabolic process;cellular lipid catabolic process;cellular lipid metabolic process;cellular metabolic process;cellular process;farnesol catabolic process;farnesol metabolic process;isoprenoid catabolic process;isoprenoid metabolic process;lipid catabolic process;lipid metabolic process;metabolic process;primary alcoho…	alcohol dehydrogenase (NADP+) activity;alditol:NADP+ 1-oxidoreductase activity;aldo-keto reductase (NADP) activity;catalytic activity;geranylgeranyl reductase activity;indanol dehydrogenase activity;oxidoreductase activity;oxidoreductase activity, acting on CH-OH group of donors;oxidoreductase activity, acting on the aldehyde or oxo group of donors;oxidoreductase activity, acting on the aldehyde …	cell part;cytoplasm;extracellular membrane-bounded organelle;extracellular organelle;extracellular region part;extracellular vesicular exosome;intracellular part;membrane-bounded organelle;membrane-bounded vesicle;organelle;vesicle	-	NaN	NaN	NaN	24.679	NaN	NaN	NaN	NaN	NaN	NaN	18.5157	37.9291	42.8718	NaN	24.7118	21.6313	NaN	NaN	NaN	-1.60977	NaN	NaN	NaN	NaN	NaN	NaN	-2.13777	-0.710614	-0.414172	NaN	-1.60722	-1.85716
Q8CG76	Q8CG76	Aflatoxin B1 aldehyde reductase member 2	Akr7a2	-	-	NaN	1	0	NaN	0.603387	1	-1.05458	-1.25579		alcohol dehydrogenase (NADP+) activity;alditol:NADP+ 1-oxidoreductase activity;aldo-keto reductase (NADP) activity;catalytic activity;epoxide hydrolase activity;ether hydrolase activity;hydrolase activity;hydrolase activity, acting on ether bonds;oxidoreductase activity;oxidoreductase activity, acting on CH-OH group of donors;oxidoreductase activity, acting on the CH-OH group of donors, NAD or NA…	cell part;cytoplasmic part;extracellular membrane-bounded organelle;extracellular organelle;extracellular region part;extracellular vesicular exosome;Golgi apparatus;intracellular membrane-bounded organelle;intracellular organelle;intracellular part;membrane-bounded organelle;membrane-bounded vesicle;mitochondrion;organelle;vesicle	-	NaN	NaN	NaN	NaN	NaN	NaN	NaN	NaN	39.3734	NaN	33.7608	35.416	37.4147	69.8214	NaN	NaN	NaN	NaN	NaN	NaN	NaN	NaN	NaN	NaN	-0.622732	NaN	-0.972336	-0.866778	-0.742217	1.21014	NaN	NaN
P07724	P07724	Serum albumin	Alb	-	-	0.038728	1	-0.0175844	-0.0683179	0.0809551	1	-0.0406911	-0.144612	anatomical structure homeostasis;behavior;biological regulation;cell communication;cell killing;cellular process;cellular response to external stimulus;cellular response to extracellular stimulus;cellular response to nutrient levels;cellular response to starvation;cellular response to stimulus;cellular response to stress;circadian behavior;circadian rhythm;circadian sleep/wake cycle process;cytol…	binding;carboxylic acid binding;cation binding;chaperone binding;cofactor binding;DNA binding;drug binding;fatty acid binding;ion binding;lipid binding;metal ion binding;monocarboxylic acid binding;nucleic acid binding;oxygen binding;protein binding;pyridoxal phosphate binding;toxin binding;transition metal ion binding;vitamin B6 binding;vitamin binding;zinc ion binding	basement membrane;blood microparticle;cell part;cytoplasm;extracellular matrix part;extracellular membrane-bounded organelle;extracellular organelle;extracellular region;extracellular region part;extracellular space;extracellular vesicular exosome;intracellular membrane-bounded organelle;intracellular organelle;intracellular part;macromolecular complex;membrane-bounded organelle;membrane-bounded …	-	69.6739	70.3713	71.3868	74.2202	71.1333	67.9775	70.216	76.9431	69.279	70.2177	71.2114	73.8329	70.3984	67.8922	69.8487	78.0986	1.20006	1.24799	1.31898	1.52557	1.30112	1.08597	1.23726	1.73859	1.17319	1.23738	1.30661	1.49651	1.24987	1.08032	1.21201	1.83427
P24549;O35945	P24549	Retinal dehydrogenase 1	Aldh1a1	-	-	0.118607	1	0.0797273	0.227503	0.360427	1	0.341383	0.678076	9-cis-retinoic acid biosynthetic process;9-cis-retinoic acid metabolic process;anatomical structure development;anatomical structure morphogenesis;biological regulation;biosynthetic process;carboxylic acid metabolic process;cellular biosynthetic process;cellular component assembly;cellular component organization;cellular component organization or biogenesis;cellular hormone metabolic process;cell…	3-chloroallyl aldehyde dehydrogenase activity;aldehyde dehydrogenase (NAD) activity;benzaldehyde dehydrogenase (NAD+) activity;catalytic activity;oxidoreductase activity;oxidoreductase activity, acting on the aldehyde or oxo group of donors;oxidoreductase activity, acting on the aldehyde or oxo group of donors, NAD or NADP as acceptor;retinal dehydrogenase activity	cell part;cytoplasm;extracellular membrane-bounded organelle;extracellular organelle;extracellular region part;extracellular vesicular exosome;intracellular membrane-bounded organelle;intracellular organelle;intracellular part;membrane-bounded organelle;membrane-bounded vesicle;nucleus;organelle;vesicle	-	33.3422	28.7226	36.4579	32.7446	35.5766	25.5819	26.6507	39.5566	43.8448	NaN	58.8714	40.8742	51.0835	47.2824	32.9794	37.381	-0.999423	-1.31126	-0.801481	-1.03839	-0.856659	-1.54053	-1.46061	-0.611667	-0.357012	NaN	0.517427	-0.532595	0.0625362	-0.156981	-1.02304	-0.744294
P47738	P47738	Aldehyde dehydrogenase, mitochondrial	Aldh2	-	-	0.0795716	1	0.0281567	0.123748	0.17203	1	-0.0724654	-0.275132	alcohol catabolic process;alcohol metabolic process;catabolic process;ethanol catabolic process;ethanol metabolic process;metabolic process;primary alcohol catabolic process;primary alcohol metabolic process;small molecule catabolic process;small molecule metabolic process	aldehyde dehydrogenase (NAD) activity;catalytic activity;oxidoreductase activity;oxidoreductase activity, acting on the aldehyde or oxo group of donors;oxidoreductase activity, acting on the aldehyde or oxo group of donors, NAD or NADP as acceptor	cell part;cytoplasmic part;extracellular membrane-bounded organelle;extracellular organelle;extracellular region part;extracellular vesicular exosome;intracellular membrane-bounded organelle;intracellular organelle;intracellular organelle lumen;intracellular organelle part;intracellular part;membrane-bounded organelle;membrane-bounded vesicle;membrane-enclosed lumen;mitochondrial matrix;mitochond…	+	53.0781	51.4422	53.0935	51.105	51.5574	47.8556	49.645	57.6576	48.5917	47.498	52.3628	51.6488	54.1284	47.4668	46.4545	57.0262	0.177854	0.0832474	0.178746	0.063779	0.0899048	-0.123827	-0.0204868	0.445409	-0.0812932	-0.144505	0.136454	0.0951818	0.238787	-0.146308	-0.204948	0.408168
Q8CHT0	Q8CHT0	Delta-1-pyrroline-5-carboxylate dehydrogenase, mitochondrial	Aldh4a1	-	-	0.210658	1	0.221037	0.426978	0.118499	1	0.107147	0.245269	amine biosynthetic process;amine catabolic process;amine metabolic process;biosynthetic process;carboxylic acid biosynthetic process;carboxylic acid catabolic process;carboxylic acid metabolic process;catabolic process;cellular amine metabolic process;cellular amino acid biosynthetic process;cellular amino acid catabolic process;cellular amino acid metabolic process;cellular biosynthetic process;…	1-pyrroline-5-carboxylate dehydrogenase activity;aldehyde dehydrogenase (NAD) activity;binding;catalytic activity;identical protein binding;oxidoreductase activity;oxidoreductase activity, acting on the aldehyde or oxo group of donors;oxidoreductase activity, acting on the aldehyde or oxo group of donors, NAD or NADP as acceptor;oxidoreductase activity, acting on the CH-NH group of donors;oxidore…	cell part;cytoplasmic part;intracellular membrane-bounded organelle;intracellular organelle;intracellular organelle lumen;intracellular organelle part;intracellular part;membrane-bounded organelle;membrane-enclosed lumen;mitochondrial matrix;mitochondrial part;mitochondrion;organelle;organelle lumen;organelle part	+	27.7686	21.23	49.9402	27.9129	30.092	27.6557	23.8792	29.5824	24.0566	28.3508	39.8749	32.2479	36.3908	24.4576	22.5988	35.216	-1.37917	-1.89154	-0.00345221	-1.36881	-1.21608	-1.3873	-1.67254	-1.2512	-1.65849	-1.33756	-0.592484	-1.07106	-0.805661	-1.627	-1.77611	-0.879409
Q8BWF0	Q8BWF0	Succinate-semialdehyde dehydrogenase, mitochondrial	Aldh5a1	-	-	NaN	1	0	NaN	1.1015	1	0.406806	1.48654	acetate metabolic process;alcohol metabolic process;amine catabolic process;amine metabolic process;anatomical structure development;biological regulation;carbohydrate metabolic process;carboxylic acid catabolic process;carboxylic acid metabolic process;catabolic process;cellular amine metabolic process;cellular amino acid catabolic process;cellular amino acid metabolic process;cellular carbohydr…	aldehyde dehydrogenase (NAD) activity;catalytic activity;oxidoreductase activity;oxidoreductase activity, acting on the aldehyde or oxo group of donors;oxidoreductase activity, acting on the aldehyde or oxo group of donors, NAD or NADP as acceptor;succinate-semialdehyde dehydrogenase [NAD(P)+] activity;succinate-semialdehyde dehydrogenase activity	cell part;cytoplasmic part;intracellular membrane-bounded organelle;intracellular organelle;intracellular part;membrane-bounded organelle;mitochondrion;organelle	+	NaN	NaN	NaN	NaN	NaN	19.7914	NaN	NaN	28.5173	NaN	24.663	26.7978	25.2531	19.4328	NaN	20.1144	NaN	NaN	NaN	NaN	NaN	-2.01888	NaN	NaN	-1.32576	NaN	-1.61101	-1.44977	-1.56555	-2.0517	NaN	-1.98971
Q9EQ20	Q9EQ20	Methylmalonate-semialdehyde dehydrogenase [acylating], mitochondrial	Aldh6a1	-	-	0.0983353	1	0.0209886	0.117782	0.00736843	1	-0.00303653	-0.0127505	amine catabolic process;amine metabolic process;branched chain family amino acid catabolic process;branched chain family amino acid metabolic process;brown fat cell differentiation;carboxylic acid catabolic process;carboxylic acid metabolic process;catabolic process;cell differentiation;cellular amine metabolic process;cellular amino acid catabolic process;cellular amino acid metabolic process;ce…	aldehyde dehydrogenase (NAD) activity;catalytic activity;malonate-semialdehyde dehydrogenase (acetylating) activity;methylmalonate-semialdehyde dehydrogenase (acylating) activity;oxidoreductase activity;oxidoreductase activity, acting on the aldehyde or oxo group of donors;oxidoreductase activity, acting on the aldehyde or oxo group of donors, NAD or NADP as acceptor	cell part;cytoplasmic part;extracellular membrane-bounded organelle;extracellular organelle;extracellular region part;extracellular vesicular exosome;intracellular membrane-bounded organelle;intracellular organelle;intracellular organelle part;intracellular part;membrane-bounded organelle;membrane-bounded vesicle;mitochondrion;nuclear part;nucleoplasm;organelle;organelle part;vesicle	+	27.6333	25.9786	27.4989	28.8332	28.1004	26.4165	25.1345	29.202	24.3524	25.5963	27.9621	28.457	28.8469	24.4605	23.5	29.9514	-1.38892	-1.51062	-1.39863	-1.30347	-1.35539	-1.47794	-1.57463	-1.27764	-1.63523	-1.53944	-1.36528	-1.33003	-1.30251	-1.62678	-1.7028	-1.22573
Q9DBF1	Q9DBF1	Alpha-aminoadipic semialdehyde dehydrogenase	Aldh7a1	-	-	0.353733	1	0.151987	0.545421	0.64092	1	-0.289003	-0.915752	alcohol metabolic process;amine biosynthetic process;amine metabolic process;betaine biosynthetic process;betaine metabolic process;biosynthetic process;carboxylic acid biosynthetic process;carboxylic acid metabolic process;cellular amine metabolic process;cellular amino acid biosynthetic process;cellular amino acid metabolic process;cellular biogenic amine metabolic process;cellular biosynthetic…	aldehyde dehydrogenase (NAD) activity;betaine-aldehyde dehydrogenase activity;catalytic activity;L-aminoadipate-semialdehyde dehydrogenase activity;oxidoreductase activity;oxidoreductase activity, acting on the aldehyde or oxo group of donors;oxidoreductase activity, acting on the aldehyde or oxo group of donors, NAD or NADP as acceptor	cell part;cytoplasm;cytoplasmic part;cytosol;extracellular membrane-bounded organelle;extracellular organelle;extracellular region part;extracellular vesicular exosome;intracellular membrane-bounded organelle;intracellular organelle;intracellular part;membrane-bounded organelle;membrane-bounded vesicle;mitochondrion;nucleus;organelle;vesicle	+	32.88	NaN	27.1354	33.6769	26.4798	NaN	28.6173	31.8663	34.1911	34.4962	32.6219	40.275	37.065	33.8598	41.2873	48.4244	-1.02953	NaN	-1.42504	-0.977753	-1.47325	NaN	-1.31869	-1.09634	-0.944665	-0.925138	-1.04644	-0.568452	-0.763807	-0.965953	-0.507973	-0.0909566
P05064;P05063	P05064	Fructose-bisphosphate aldolase A	Aldoa	-	-	0.209601	1	0.0693999	0.29951	1.1	1	0.186117	0.988772	alcohol catabolic process;alcohol metabolic process;carbohydrate catabolic process;carbohydrate metabolic process;catabolic process;cellular carbohydrate catabolic process;cellular carbohydrate metabolic process;cellular component assembly;cellular component organization;cellular component organization or biogenesis;cellular metabolic process;cellular process;generation of precursor metabolites a…	aldehyde-lyase activity;binding;carbon-carbon lyase activity;catalytic activity;enzyme binding;fructose-bisphosphate aldolase activity;lyase activity;protease binding;protein binding	cell part;contractile fiber part;cytoplasmic part;intracellular part;M band;macromolecular complex;membrane;myelin sheath;organelle part;protein complex;Z disc	-	30.3554	27.6793	30.9377	32.4475	29.9612	26.778	27.0349	33.8121	34.9868	34.4008	36.9761	37.1231	36.4874	31.5846	31.3583	32.5045	-1.19806	-1.3856	-1.15853	-1.0579	-1.22506	-1.45123	-1.43238	-0.969028	-0.89392	-0.931233	-0.769305	-0.760211	-0.799646	-1.1151	-1.13024	-1.05415
Q91Y97	Q91Y97	Fructose-bisphosphate aldolase B	Aldob	-	-	NaN	1	0	NaN	0.0475138	1	0.0389504	0.102295	alcohol catabolic process;alcohol metabolic process;biological regulation;carbohydrate catabolic process;carbohydrate metabolic process;catabolic process;cellular carbohydrate catabolic process;cellular carbohydrate metabolic process;cellular component assembly;cellular component assembly at cellular level;cellular component organization;cellular component organization at cellular level;cellular …	aldehyde-lyase activity;ATPase binding;binding;carbohydrate binding;carbon-carbon lyase activity;catalytic activity;cytoskeletal protein binding;enzyme binding;fructose binding;fructose-bisphosphate aldolase activity;identical protein binding;lyase activity;monosaccharide binding;protein binding;sugar binding	cell part;centriolar satellite;cytoplasmic part;cytoskeletal part;extracellular membrane-bounded organelle;extracellular organelle;extracellular region part;extracellular vesicular exosome;intracellular organelle part;intracellular part;membrane-bounded organelle;membrane-bounded vesicle;microtubule organizing center;microtubule organizing center part;organelle;organelle part;vesicle	-	NaN	NaN	NaN	NaN	NaN	NaN	NaN	64.4356	75.0928	67.0044	NaN	NaN	75.5112	71.2998	65.2983	70.0078	NaN	NaN	NaN	NaN	NaN	NaN	NaN	0.857424	1.59211	1.02198	NaN	NaN	1.62457	1.31284	0.912037	1.22293
Q3V1D3;Q9DBT5	Q3V1D3	AMP deaminase 1	Ampd1	-	-	0.140717	1	0.0403093	0.193246	0.399548	1	0.135245	0.543528	biosynthetic process;cellular biosynthetic process;cellular metabolic compound salvage;cellular metabolic process;cellular nitrogen compound biosynthetic process;cellular nitrogen compound metabolic process;cellular process;heterocycle biosynthetic process;heterocycle metabolic process;IMP biosynthetic process;IMP metabolic process;IMP salvage;metabolic process;nitrogen compound metabolic process…	AMP deaminase activity;binding;catalytic activity;cation binding;deaminase activity;hydrolase activity;hydrolase activity, acting on carbon-nitrogen (but not peptide) bonds;hydrolase activity, acting on carbon-nitrogen (but not peptide) bonds, in cyclic amidines;ion binding;metal ion binding		-	32.899	31.3035	32.6839	34.4318	32.3904	30.1115	29.9773	36.5667	40.8452	44.0055	39.1176	38.7514	42.3893	34.3475	41.9617	35.2646	-1.02829	-1.13391	-1.04237	-0.929254	-1.06166	-1.21474	-1.22395	-0.794708	-0.534328	-0.347601	-0.638209	-0.660429	-0.442634	-0.934648	-0.467932	-0.876334
Q8R1Q3	Q8R1Q3	Angiopoietin-related protein 7	Angptl7	-	-	1.08979	1	0.147152	0.937915	0.726061	1	-0.359013	-1.05083			extracellular region	-	65.6133	NaN	65.3812	NaN	61.9511	64.3989	NaN	63.1051	58.7254	46.3634	53.406	61.5488	58.6195	55.6384	64.5955	65.3199	0.932137	NaN	0.917317	NaN	0.703278	0.855113	NaN	0.774334	0.508733	-0.210229	0.196859	0.678703	0.502432	0.326767	0.867501	0.913416
Q02357	Q02357	Ankyrin-1	Ank1	-	-	0.616692	1	-0.277518	-0.954458	NaN	1	0	NaN	anatomical structure development;biological regulation;biosynthetic process;cation homeostasis;cation transport;cell development;cellular biosynthetic process;cellular developmental process;cellular metabolic process;cellular nitrogen compound biosynthetic process;cellular nitrogen compound metabolic process;cellular process;cellular response to stimulus;chemical homeostasis;cofactor biosynthetic…	ATPase binding;binding;binding, bridging;cytoskeletal adaptor activity;cytoskeletal protein binding;enzyme binding;protein binding;protein binding, bridging;spectrin binding	axolemma;axon part;cell cortex part;cell part;cell projection membrane;cell projection part;contractile fiber part;cortical cytoskeleton;cytoplasmic part;cytoskeleton;endoplasmic reticulum;intracellular membrane-bounded organelle;intracellular non-membrane-bounded organelle;intracellular organelle;intracellular part;leading edge membrane;M band;membrane;membrane part;membrane-bounded organelle;ne…	-	27.7927	22.0437	23.294	NaN	NaN	NaN	29.5124	26.5462	NaN	NaN	NaN	NaN	NaN	NaN	NaN	NaN	-1.37744	-1.8223	-1.71938	NaN	NaN	NaN	-1.25605	-1.46833	NaN	NaN	NaN	NaN	NaN	NaN	NaN	NaN
G5E8K5	G5E8K5	Ankyrin-3	Ank3	-	-	NaN	1	0	NaN	0.19971	1	0.100799	0.338913	anatomical structure morphogenesis;axon guidance;axonogenesis;biological regulation;cation homeostasis;cell cycle cytokinesis;cell cycle process;cell part morphogenesis;cell projection morphogenesis;cell projection organization;cellular chemical homeostasis;cellular component assembly;cellular component assembly at cellular level;cellular component morphogenesis;cellular component organization;ce…	binding;ion channel binding;protein binding;structural constituent of cytoskeleton;structural molecule activity	axon;axon part;basal plasma membrane;basolateral plasma membrane;cell junction;cell part;cell projection;cell projection part;cell-cell contact zone;cell-cell junction;contractile fiber part;cytoplasmic part;cytoskeleton;dendrite;endoplasmic reticulum;initial segment;intercalated disc;intracellular membrane-bounded organelle;intracellular non-membrane-bounded organelle;intracellular organelle;int…	-	NaN	NaN	NaN	NaN	40.6912	NaN	NaN	NaN	55.8128	52.6829	53.6844	NaN	60.2686	49.4452	51.6908	47.749	NaN	NaN	NaN	NaN	-0.54353	NaN	NaN	NaN	0.336969	0.154972	0.213005	NaN	0.601126	-0.0320199	0.0976109	-0.129987
Q9WV06	Q9WV06	Ankyrin repeat domain-containing protein 2	Ankrd2	-	-	0	0.955384	-0.507481	0	0.100715	1	-0.0691282	-0.1964	biological regulation;cell differentiation;cellular developmental process;cellular process;cellular response to chemical stimulus;cellular response to oxidative stress;cellular response to stimulus;cellular response to stress;developmental process;muscle cell differentiation;negative regulation of biological process;negative regulation of biosynthetic process;negative regulation of cell different…	binding;chromatin binding;cytoskeletal protein binding;enzyme binding;kinase binding;protein binding;protein kinase B binding;protein kinase binding;titin binding	cell part;chromatin;chromosomal part;contractile fiber;contractile fiber part;cytoplasm;cytoplasmic part;cytosol;euchromatin;I band;intracellular membrane-bounded organelle;intracellular non-membrane-bounded organelle;intracellular organelle;intracellular organelle part;intracellular part;membrane-bounded organelle;myofibril;non-membrane-bounded organelle;nuclear body;nuclear part;nucleoplasm par…	-	NaN	NaN	44.0738	NaN	44.6566	60.4993	54.502	51.5504	48.1804	43.0893	47.9237	55.0925	51.6885	42.8957	45.5249	58.9036	NaN	NaN	-0.343604	NaN	-0.309538	0.61504	0.260508	0.0894982	-0.105054	-0.401368	-0.119887	0.2949	0.097476	-0.412769	-0.258943	0.519341
O35381;Q64G17	O35381	Acidic leucine-rich nuclear phosphoprotein 32 family member A	Anp32a	-	-	NaN	1	0	NaN	0.208389	1	-0.0871341	-0.327325	biological regulation;biosynthetic process;cellular biosynthetic process;cellular macromolecule biosynthetic process;cellular macromolecule metabolic process;cellular metabolic process;cellular nitrogen compound metabolic process;cellular process;macromolecule biosynthetic process;macromolecule metabolic process;metabolic process;nitrogen compound metabolic process;nucleic acid metabolic process;…		cell part;cytoplasm;cytoplasmic part;endoplasmic reticulum;intracellular membrane-bounded organelle;intracellular organelle;intracellular organelle part;intracellular part;membrane-bounded organelle;nuclear matrix;nuclear part;nucleus;organelle;organelle part;perinuclear region of cytoplasm	-	NaN	NaN	15.5784	NaN	37.2124	NaN	NaN	21.2921	44.5609	48.7784	49.3255	54.6629	51.7631	45.4604	55.0299	51.1002	NaN	NaN	-2.43807	NaN	-0.754699	NaN	NaN	-1.88619	-0.315127	-0.0705119	-0.0389249	0.269871	0.101784	-0.262694	0.29125	0.0635029
P10107	P10107	Annexin A1	Anxa1	-	-	0.157935	1	0.0770003	0.268103	0.245802	1	-0.264397	-0.491849	acid secretion;alpha-beta T cell activation;alpha-beta T cell differentiation;anatomical structure development;arachidonic acid secretion;biological regulation;carboxylic acid transport;cell activation;cell differentiation;cell migration;cell motility;cell surface receptor linked signaling pathway;cellular component movement;cellular developmental process;cellular macromolecule metabolic process;…	ATPase activity;ATPase activity, coupled;binding;binding, bridging;calcium ion binding;calcium-dependent phospholipid binding;calcium-dependent protein binding;catalytic activity;cation binding;DNA binding;DNA-dependent ATPase activity;double-stranded DNA-dependent ATPase activity;enzyme inhibitor activity;enzyme regulator activity;helicase activity;hydrolase activity;hydrolase activity, acting o…	adherens junction;anchoring junction;basolateral plasma membrane;cell junction;cell part;cell projection;cell surface;cell-substrate adherens junction;cell-substrate junction;cilium;cornified envelope;cytoplasm;cytoplasmic part;cytoskeleton;cytosol;endosome;extracellular membrane-bounded organelle;extracellular organelle;extracellular region part;extracellular space;extracellular vesicular exosom…	-	56.2076	61.6314	59.2087	65.1701	59.8635	53.6651	57.992	65.4768	63.4663	62.2328	37.3583	67.0684	60.4977	58.4217	59.167	69.8876	0.360083	0.683741	0.537545	0.903887	0.576764	0.211884	0.465191	0.923415	0.796764	0.720541	-0.745696	1.02616	0.614945	0.490673	0.535058	1.21468
P97384	P97384	Annexin A11	Anxa11	-	-	0.0084489	1	-0.00463423	-0.016312	0.240825	1	0.0688954	0.318918	cell cycle;cell division;cellular component organization;cellular component organization or biogenesis;cellular membrane organization;cellular process;endocytosis;establishment of localization;membrane invagination;membrane organization;phagocytosis;response to calcium ion;response to chemical stimulus;response to inorganic substance;response to metal ion;response to stimulus;transport;vesicle-me…	antigen binding;binding;calcium ion binding;calcium-dependent phospholipid binding;calcium-dependent protein binding;cation binding;ion binding;lipid binding;metal ion binding;MHC class II protein complex binding;MHC protein complex binding;phosphatidylethanolamine binding;phospholipid binding;protein binding	azurophil granule;cell part;cytoplasm;cytoplasmic membrane-bounded vesicle;cytoplasmic part;cytoplasmic vesicle;cytoskeletal part;endocytic vesicle;envelope;extracellular membrane-bounded organelle;extracellular organelle;extracellular region part;extracellular vesicular exosome;intracellular membrane-bounded organelle;intracellular non-membrane-bounded organelle;intracellular organelle;intracell…	-	42.2996	39.2854	47.6078	48.1242	46.4364	40.7246	40.5095	49.9657	46.4955	49.5538	50.3303	54.3525	48.6985	48.4015	46.5946	52.2719	-0.447938	-0.628051	-0.138156	-0.108301	-0.205996	-0.541534	-0.5544	-0.00197787	-0.202572	-0.0257497	0.0190613	0.25181	-0.0751248	-0.0922786	-0.196823	0.131194
P07356	P07356	Annexin A2	Anxa2	-	-	0.0196882	1	-0.00756192	-0.0328045	0.192587	1	0.109023	0.337857	anatomical structure formation involved in morphogenesis;angiogenesis;biological regulation;body fluid secretion;cellular component assembly;cellular component assembly at cellular level;cellular component organization;cellular component organization at cellular level;cellular component organization or biogenesis;cellular component organization or biogenesis at cellular level;cellular membrane or…	binding;calcium ion binding;calcium-dependent phospholipid binding;calcium-dependent protein binding;cation binding;enzyme inhibitor activity;enzyme regulator activity;ion binding;lipase inhibitor activity;lipid binding;metal ion binding;phosphatidylinositol binding;phosphatidylinositol-4,5-bisphosphate binding;phospholipase A2 inhibitor activity;phospholipase inhibitor activity;phospholipid bind…	basement membrane;basolateral plasma membrane;cell cortex;cell part;cell projection;cell surface;cytoplasm;cytoplasmic membrane-bounded vesicle;cytoplasmic part;cytoplasmic vesicle;cytosol;early endosome;endosomal part;endosome;endosome membrane;extracellular matrix part;extracellular membrane-bounded organelle;extracellular organelle;extracellular region part;extracellular space;extracellular ve…	-	21.64	26.5473	24.8646	24.8917	23.6554	24.0393	22.271	28.4626	23.9451	22.2286	30.1519	32.0191	27.2643	21.9901	23.0882	29.891	-1.85642	-1.46825	-1.5954	-1.59331	-1.69036	-1.65986	-1.80329	-1.32963	-1.66731	-1.80682	-1.21197	-1.0862	-1.41565	-1.8268	-1.73605	-1.22989
O35639	O35639	Annexin A3	Anxa3	-	-	NaN	1	0	NaN	0.232273	1	0.351525	0.506577	biological regulation;cell activation;cell activation involved in immune response;cellular component organization;cellular component organization or biogenesis;cellular membrane organization;cellular process;defense response;defense response to bacterium;endocytosis;establishment of localization;establishment of localization in cell;exocytosis;immune effector process;immune system process;leukocy…	binding;calcium ion binding;calcium-dependent phospholipid binding;calcium-dependent protein binding;cation binding;enzyme inhibitor activity;enzyme regulator activity;ion binding;lipase inhibitor activity;lipid binding;metal ion binding;phospholipase A2 inhibitor activity;phospholipase inhibitor activity;phospholipid binding;protein binding	cell part;cytoplasm;cytoplasmic membrane-bounded vesicle;cytoplasmic part;cytoplasmic vesicle;cytoplasmic vesicle membrane;cytoplasmic vesicle part;endocytic vesicle membrane;extracellular membrane-bounded organelle;extracellular organelle;extracellular region part;extracellular vesicular exosome;intracellular membrane-bounded organelle;intracellular organelle;intracellular organelle part;intrace…	-	41.7846	NaN	NaN	NaN	NaN	NaN	NaN	NaN	37.6539	41.6334	47.824	67.3469	44.7624	40.6204	NaN	NaN	-0.478427	NaN	NaN	NaN	NaN	NaN	NaN	NaN	-0.727499	-0.487399	-0.125652	1.04439	-0.303365	-0.547763	NaN	NaN
P97429	P97429	Annexin A4	Anxa4	-	-	0.333979	1	0.975443	0.747738	0.102815	1	-0.047267	-0.175667	anatomical structure development;biological regulation;cell differentiation;cellular developmental process;cellular process;developmental process;epithelial cell differentiation;kidney development;negative regulation of biological process;negative regulation of cellular process;negative regulation of cytokine secretion;negative regulation of interleukin-8 secretion;negative regulation of molecula…	binding;calcium ion binding;calcium-dependent phospholipid binding;calcium-dependent protein binding;cation binding;identical protein binding;ion binding;lipid binding;metal ion binding;NF-kappaB binding;phospholipid binding;protein binding;transcription factor binding	apical plasma membrane;cell part;cell surface;cytoplasm;cytoplasmic part;extracellular membrane-bounded organelle;extracellular organelle;extracellular region part;extracellular vesicular exosome;intracellular membrane-bounded organelle;intracellular organelle;intracellular organelle part;intracellular part;membrane;membrane part;membrane-bounded organelle;membrane-bounded vesicle;nuclear membran…	-	83.0993	28.8125	NaN	NaN	55.2713	33.7722	32.689	46.4048	28.7882	30.3272	32.5182	35.9992	33.4274	33.7985	27.0414	36.3977	2.29775	-1.30493	NaN	NaN	0.305329	-0.971601	-1.04204	-0.207828	-1.30664	-1.19998	-1.05325	-0.830126	-0.993896	-0.969904	-1.43191	-0.805232
P48036	P48036	Annexin A5	Anxa5	-	-	0.075207	1	0.0574487	0.153514	0.16096	1	-0.065719	-0.255598	biological regulation;blood coagulation;coagulation;hemostasis;multicellular organismal process;negative regulation of biological process;negative regulation of coagulation;negative regulation of multicellular organismal process;regulation of biological process;regulation of biological quality;regulation of body fluid levels;regulation of coagulation;regulation of multicellular organismal process…	binding;calcium ion binding;calcium-dependent phospholipid binding;cation binding;ion binding;lipid binding;metal ion binding;phospholipid binding	adherens junction;anchoring junction;blood microparticle;cell junction;cell part;cell-substrate adherens junction;cell-substrate junction;endothelial microparticle;external side of plasma membrane;extracellular membrane-bounded organelle;extracellular organelle;extracellular region part;extracellular vesicular exosome;focal adhesion;intracellular;membrane;membrane part;membrane-bounded organelle;…	-	41.3992	32.8047	53.5769	43.893	41.7826	38.8233	40.0659	46.5849	38.4062	35.7157	37.8001	43.0313	39.405	37.321	36.6808	45.9652	-0.50132	-1.03446	0.206768	-0.354188	-0.478547	-0.656058	-0.581001	-0.197385	-0.681446	-0.847908	-0.718521	-0.404783	-0.620823	-0.747996	-0.787617	-0.233345
P14824	P14824	Annexin A6	Anxa6	-	-	0.0361379	1	-0.0138494	-0.0595686	0.169957	1	0.0466652	0.226155	biological regulation;calcium ion homeostasis;calcium ion transport;cation homeostasis;cation transport;cellular calcium ion homeostasis;cellular cation homeostasis;cellular chemical homeostasis;cellular component assembly;cellular component organization;cellular component organization or biogenesis;cellular divalent inorganic cation homeostasis;cellular homeostasis;cellular ion homeostasis;cellu…	binding;calcium ion binding;calcium-dependent phospholipid binding;calcium-dependent protein binding;cation binding;channel activity;cholesterol binding;gated channel activity;GTP binding;guanyl nucleotide binding;guanyl ribonucleotide binding;identical protein binding;ion binding;ion channel activity;ion transmembrane transporter activity;ligand-gated channel activity;ligand-gated ion channel ac…	adherens junction;anchoring junction;cell junction;cell part;cell-substrate adherens junction;cell-substrate junction;cytoplasmic membrane-bounded vesicle;cytoplasmic part;cytoplasmic vesicle;cytosol;endosomal part;endosome membrane;extracellular membrane-bounded organelle;extracellular organelle;extracellular region part;extracellular vesicular exosome;focal adhesion;intracellular membrane-bound…	-	20.8165	20.1138	22.3681	23.6874	22.1765	18.7955	21.5188	25.3814	24.2286	24.0722	25.8183	28.1485	27.6752	23.0419	23.6834	25.4616	-1.92747	-1.98976	-1.79521	-1.6878	-1.81117	-2.11117	-1.86675	-1.55576	-1.64494	-1.65726	-1.52267	-1.35196	-1.3859	-1.73981	-1.68812	-1.54966
Q07076	Q07076	Annexin A7	Anxa7	-	-	2.02829	0.888	0.624448	3.05415	0	1	-0.227228	0	autophagy;behavior;behavioral interaction between organisms;biological regulation;calcium ion homeostasis;catabolic process;cation homeostasis;cell differentiation;cell proliferation;cell volume homeostasis;cellular calcium ion homeostasis;cellular catabolic process;cellular cation homeostasis;cellular chemical homeostasis;cellular component organization;cellular component organization or biogene…	binding;calcium ion binding;calcium-dependent phospholipid binding;calcium-dependent protein binding;cation binding;integrin binding;ion binding;lipid binding;metal ion binding;phospholipid binding;protein binding;protein complex binding;receptor binding	cell part;chromaffin granule membrane;cytoplasmic part;cytoplasmic vesicle membrane;cytoplasmic vesicle part;cytosol;endoplasmic reticulum membrane;endoplasmic reticulum part;envelope;extracellular membrane-bounded organelle;extracellular organelle;extracellular region part;extracellular vesicular exosome;intracellular membrane-bounded organelle;intracellular organelle;intracellular organelle par…	-	43.706	NaN	47.6927	47.9884	36.2875	35.7384	NaN	NaN	45.7109	42.0988	NaN	44.94	NaN	NaN	48.1567	NaN	-0.365147	NaN	-0.133242	-0.116145	-0.812106	-0.84648	NaN	NaN	-0.248125	-0.459814	NaN	-0.293005	NaN	NaN	-0.10642	NaN
Q9DBG3	Q9DBG3	AP-2 complex subunit beta	Ap2b1	-	-	NaN	1	0	NaN	0	0.970397	0.100954	0	cellular component organization;cellular component organization or biogenesis;cellular membrane organization;cellular process;endocytosis;establishment of localization;establishment of localization in cell;establishment of protein localization;intracellular protein transport;intracellular transport;membrane invagination;membrane organization;protein transport;transport;vesicle-mediated transport	binding;clathrin binding;protein binding;protein transporter activity;substrate-specific transporter activity;transporter activity	AP-type membrane coat adaptor complex;cell part;clathrin adaptor complex;coated pit;cytoplasmic part;intracellular membrane-bounded organelle;intracellular organelle;intracellular part;macromolecular complex;membrane;membrane part;membrane-bounded organelle;organelle;plasma membrane;protein complex	-	NaN	NaN	NaN	NaN	NaN	NaN	NaN	49.2715	NaN	46.5046	46.1396	55.0178	47.4746	NaN	NaN	NaN	NaN	NaN	NaN	NaN	NaN	NaN	NaN	-0.0420409	NaN	-0.202041	-0.223222	0.290542	-0.145861	NaN	NaN	NaN
P84091	P84091	AP-2 complex subunit mu	Ap2m1	-	-	NaN	1	0	NaN	0.264394	1	0.176304	0.491925	cellular component organization;cellular component organization or biogenesis;cellular membrane organization;cellular process;endocytosis;establishment of localization;establishment of localization in cell;establishment of protein localization;intracellular protein transport;intracellular transport;membrane invagination;membrane organization;protein transport;transport;vesicle-mediated transport	binding;lipid binding;peptide binding;signal sequence binding	AP-type membrane coat adaptor complex;cell part;clathrin adaptor complex;coated pit;cytoplasmic membrane-bounded vesicle;cytoplasmic part;cytoplasmic vesicle;extracellular membrane-bounded organelle;extracellular organelle;extracellular region part;extracellular vesicular exosome;intracellular membrane-bounded organelle;intracellular organelle;intracellular part;macromolecular complex;membrane;me…	-	NaN	NaN	NaN	NaN	NaN	NaN	NaN	43.8142	37.7928	37.9745	NaN	48.0074	37.7966	38.7292	NaN	NaN	NaN	NaN	NaN	NaN	NaN	NaN	NaN	-0.358805	-0.718972	-0.707831	NaN	-0.115051	-0.718735	-0.661775	NaN	NaN
Q8R146	Q8R146	Acylamino-acid-releasing enzyme	Apeh	-	-	0	1	0.0832034	0	0	0.996036	0.0223824	0	beta-amyloid metabolic process;cellular macromolecule metabolic process;cellular metabolic process;cellular process;glycoprotein metabolic process;macromolecule metabolic process;metabolic process;primary metabolic process;protein metabolic process;proteolysis	catalytic activity;endopeptidase activity;exopeptidase activity;hydrolase activity;omega peptidase activity;peptidase activity;peptidase activity, acting on L-amino acid peptides;serine hydrolase activity;serine-type endopeptidase activity;serine-type peptidase activity	cell part;cytoplasm;extracellular membrane-bounded organelle;extracellular organelle;extracellular region part;extracellular vesicular exosome;intracellular organelle part;intracellular part;membrane;membrane-bounded organelle;membrane-bounded vesicle;nuclear membrane;nuclear part;organelle;organelle membrane;organelle part;vesicle	-	33.7849	NaN	NaN	NaN	30.5849	NaN	31.2081	35.8543	33.1988	38.2628	31.4162	37.299	NaN	34.6388	NaN	NaN	-0.97078	NaN	NaN	NaN	-1.18243	NaN	-1.14032	-0.839209	-1.00874	-0.690195	-1.12636	-0.749354	NaN	-0.916045	NaN	NaN
Q00623;CON__P15497	Q00623	Apolipoprotein A-I;Proapolipoprotein A-I;Truncated apolipoprotein A-I	Apoa1	-	-	0.333186	1	0.0564675	0.327781	0.413751	1	-0.0901561	-0.459077	adrenal gland development;alcohol metabolic process;amine metabolic process;anatomical structure development;anatomical structure morphogenesis;biological regulation;biosynthetic process;blood vessel endothelial cell migration;C21-steroid hormone metabolic process;cell migration;cell motility;cell proliferation;cell surface receptor linked signaling pathway;cellular amine metabolic process;cellul…	alcohol binding;amine binding;apolipoprotein A-I receptor binding;apolipoprotein receptor binding;beta-amyloid binding;binding;cation binding;chemorepellent activity;cholesterol binding;cholesterol transporter activity;enzyme activator activity;enzyme binding;enzyme inhibitor activity;enzyme regulator activity;high-density lipoprotein particle binding;high-density lipoprotein particle receptor bi…	blood microparticle;cell part;cell surface;chylomicron;cytoplasmic membrane-bounded vesicle;cytoplasmic part;cytoplasmic vesicle;cytosol;discoidal high-density lipoprotein particle;endocytic vesicle;extracellular membrane-bounded organelle;extracellular organelle;extracellular region;extracellular region part;extracellular space;extracellular vesicular exosome;high-density lipoprotein particle;in…	-	80.4824	81.3439	81.4989	81.7385	81.6156	79.8962	78.95	82.082	79.6983	80.1819	80.4102	81.0574	81.2225	80.371	79.5024	83.9086	2.0439	2.12439	2.13917	2.16221	2.15036	1.99066	1.90712	2.19566	1.97295	2.01646	2.03728	2.09731	2.11287	2.03369	1.95554	2.38253
Q8K4Z3	Q8K4Z3	NAD(P)H-hydrate epimerase	Apoa1bp	-	-	NaN	1	0	NaN	0.427706	1	0.42399	0.809763	cellular component assembly;cellular component organization;cellular component organization or biogenesis;cellular metabolic process;cellular nitrogen compound metabolic process;cellular process;coenzyme metabolic process;cofactor metabolic process;heterocycle metabolic process;macromolecular complex assembly;macromolecular complex subunit organization;metabolic process;NAD metabolic process;NADH…	binding;cation binding;identical protein binding;ion binding;metal ion binding;nucleotide binding;protein binding;protein dimerization activity;protein homodimerization activity	cell body;cell part;cell projection;cilium;cytoplasm;cytoplasmic part;extracellular membrane-bounded organelle;extracellular organelle;extracellular region;extracellular region part;extracellular space;extracellular vesicular exosome;intracellular membrane-bounded organelle;intracellular organelle;intracellular organelle part;intracellular part;membrane-bounded organelle;membrane-bounded vesicle;…	-	NaN	NaN	NaN	NaN	NaN	NaN	NaN	NaN	28.4887	43.529	23.6128	NaN	24.8364	29.401	22.2183	NaN	NaN	NaN	NaN	NaN	NaN	NaN	NaN	NaN	-1.32778	-0.375534	-1.69376	NaN	-1.59758	-1.26378	-1.80768	NaN
P09813	P09813	Apolipoprotein A-II;Proapolipoprotein A-II	Apoa2	-	-	0.833764	1	0.147069	0.808914	0.0609819	1	0.0397582	0.121896	acute inflammatory response;acylglycerol catabolic process;acylglycerol metabolic process;alcohol metabolic process;amine metabolic process;anatomical structure morphogenesis;beta-glucoside transport;biological regulation;biosynthetic process;carbohydrate transport;carboxylic acid metabolic process;catabolic process;cellular amine metabolic process;cellular biogenic amine metabolic process;cellul…	alcohol binding;amine binding;apolipoprotein receptor binding;binding;cation binding;cholesterol binding;cholesterol transporter activity;enzyme activator activity;enzyme inhibitor activity;enzyme regulator activity;high-density lipoprotein particle binding;high-density lipoprotein particle receptor binding;identical protein binding;ion binding;lipase inhibitor activity;lipid binding;lipid transp…	blood microparticle;cell part;chylomicron;cytoplasmic part;cytosol;extracellular membrane-bounded organelle;extracellular organelle;extracellular region;extracellular region part;extracellular space;extracellular vesicular exosome;high-density lipoprotein particle;intracellular part;macromolecular complex;membrane-bounded organelle;membrane-bounded vesicle;organelle;plasma lipoprotein particle;pr…	-	NaN	80.0088	77.7302	78.6229	75.7028	77.2422	78.1578	NaN	80.2878	74.0374	78.5044	NaN	80.916	74.1648	76.2386	NaN	NaN	2.00079	1.80339	1.87888	1.63956	1.76303	1.83927	NaN	2.02609	1.51182	1.86873	NaN	2.08406	1.5214	1.6819	NaN
P06728	P06728	Apolipoprotein A-IV	Apoa4	-	-	0.678379	1	-0.12141	-0.65123	0.47684	1	-0.204791	-0.694742	alcohol metabolic process;amine metabolic process;anatomical structure morphogenesis;biological adhesion;biological regulation;biosynthetic process;catabolic process;cell adhesion;cell part morphogenesis;cell projection morphogenesis;cell projection organization;cell-cell adhesion;cellular amine metabolic process;cellular biogenic amine metabolic process;cellular catabolic process;cellular compon…	alcohol binding;amine binding;antioxidant activity;binding;cation binding;cholesterol binding;cholesterol transporter activity;copper ion binding;enzyme activator activity;enzyme regulator activity;identical protein binding;ion binding;lipid binding;lipid transporter activity;metal ion binding;phosphatidylcholine binding;phosphatidylcholine-sterol O-acyltransferase activator activity;phospholipid…	blood microparticle;cell part;cell surface;chylomicron;cytoplasmic part;cytosol;extracellular membrane-bounded organelle;extracellular organelle;extracellular region;extracellular region part;extracellular space;extracellular vesicular exosome;high-density lipoprotein particle;intracellular part;macromolecular complex;membrane-bounded organelle;membrane-bounded vesicle;organelle;plasma lipoprotei…	-	82.6837	83.7147	80.8231	80.9951	84.5057	83.6532	82.6567	82.2723	72.4457	77.2422	79.8261	78.9154	75.5226	78.0273	82.372	81.9966	2.25547	2.36191	2.0754	2.09146	2.44731	2.35541	2.25275	2.2144	1.39462	1.76303	1.98437	1.90412	1.62546	1.82827	2.22429	2.18729
Q9WV35	Q9WV35	Probable C->U-editing enzyme APOBEC-2	Apobec2	-	-	0.10192	1	0.0273421	0.137684	0.794314	1	-0.20732	-0.903259	biological regulation;cellular macromolecule metabolic process;cellular metabolic process;cellular nitrogen compound metabolic process;cellular process;demethylation;DNA dealkylation;DNA demethylation;DNA metabolic process;DNA modification;macromolecule metabolic process;macromolecule modification;metabolic process;mRNA metabolic process;mRNA modification;mRNA processing;nitrogen compound metabol…	binding;catalytic activity;cation binding;hydrolase activity;hydrolase activity, acting on carbon-nitrogen (but not peptide) bonds;hydrolase activity, acting on carbon-nitrogen (but not peptide) bonds, in cyclic amidines;ion binding;metal ion binding;transition metal ion binding;zinc ion binding		-	23.071	29.0252	26.4246	24.5346	25.1418	25.028	25.0622	26.1458	33.0709	33.4363	30.3611	33.189	37.5944	33.8729	31.5654	40.1574	-1.73745	-1.29	-1.47734	-1.621	-1.57407	-1.58281	-1.58018	-1.4981	-1.01707	-0.993321	-1.19767	-1.00938	-0.731158	-0.965108	-1.11638	-0.575508
P08226	P08226	Apolipoprotein E	Apoe	-	-	0.156899	1	-0.145709	-0.331491	NaN	1	0	NaN	acylglycerol catabolic process;acylglycerol metabolic process;aging;alcohol metabolic process;alpha-amino-3-hydroxy-5-methyl-4-isoxazole propionate receptor clustering;anatomical structure development;anatomical structure morphogenesis;artery morphogenesis;biological regulation;biosynthetic process;blood vessel morphogenesis;calcium ion homeostasis;carboxylic acid transport;cardiovascular system …	antioxidant activity;beta-amyloid binding;binding;carbohydrate binding;cation binding;cholesterol binding;cholesterol transporter activity;cytoskeletal protein binding;enzyme activator activity;enzyme regulator activity;glycosaminoglycan binding;heparin binding;hydroxyapatite binding;identical protein binding;ion binding;lipid binding;lipid transporter activity;lipoprotein particle binding;lipopr…	blood microparticle;cell body;cell part;cell projection;chylomicron;cytoplasmic part;cytoskeletal part;cytosol;dendrite;discoidal high-density lipoprotein particle;early endosome;endoplasmic reticulum;endosome;envelope;extracellular matrix;extracellular membrane-bounded organelle;extracellular organelle;extracellular region;extracellular region part;extracellular space;extracellular vesicular exo…	-	73.189	NaN	60.3411	NaN	70.3573	66.2914	71.0581	NaN	NaN	NaN	NaN	NaN	76.0507	70.9572	NaN	NaN	1.4488	NaN	0.605494	NaN	1.24702	0.975703	1.29584	NaN	NaN	NaN	NaN	NaN	1.66698	1.28877	NaN	NaN
Q78IK4	Q78IK4	MICOS complex subunit Mic27	Apool	-	-	0.404725	1	0.216529	0.644909	1.13291	1	-0.332493	-1.31097			cell part;cytoplasmic part;integral to membrane;intracellular membrane-bounded organelle;intracellular organelle;intracellular organelle part;intracellular part;intrinsic to membrane;membrane;membrane part;membrane-bounded organelle;mitochondrial inner membrane;mitochondrial membrane;mitochondrial part;mitochondrion;organelle;organelle inner membrane;organelle membrane;organelle part	+	21.768	30.6538	22.4175	22.9103	27.6521	19.3926	17.9514	22.362	20.5706	15.4098	19.5533	20.7494	20.2221	21.9591	23.663	25.4504	-1.84555	-1.17775	-1.79111	-1.75054	-1.38756	-2.05541	-2.19238	-1.79571	-1.94909	-2.45664	-2.04062	-1.93335	-1.98006	-1.82941	-1.68975	-1.55051
Q02013	Q02013	Aquaporin-1	Aqp1	-	-	NaN	1	0	NaN	0	1	0.524964	0	actin cytoskeleton organization;actin filament-based process;ammonium transmembrane transport;ammonium transport;anatomical structure development;anatomical structure morphogenesis;biological regulation;biosynthetic process;blood vessel development;body fluid secretion;camera-type eye morphogenesis;carbohydrate transport;carbon dioxide transmembrane transport;carbon dioxide transport;cation trans…	alcohol transmembrane transporter activity;ammonium transmembrane transporter activity;binding;carbon dioxide transmembrane transporter activity;cation channel activity;cation transmembrane transporter activity;channel activity;cyclic nucleotide-gated ion channel activity;ephrin receptor binding;gated channel activity;glycerol channel activity;glycerol transmembrane transporter activity;inorganic…	apical part of cell;apical plasma membrane;axon;axon part;axon terminus;basal plasma membrane;basolateral plasma membrane;brush border;brush border membrane;cell body membrane;cell part;cell projection;cell projection membrane;cell projection part;cytoplasm;cytoplasmic part;cytoplasmic vesicle membrane;cytoplasmic vesicle part;dense core granule membrane;extracellular membrane-bounded organelle;e…	-	NaN	NaN	NaN	NaN	NaN	NaN	NaN	NaN	NaN	54.0061	61.8554	61.5606	NaN	NaN	50.1942	NaN	NaN	NaN	NaN	NaN	NaN	NaN	NaN	NaN	NaN	0.231678	0.697418	0.679424	NaN	NaN	0.0112093	NaN
Q99K28	Q99K28	ADP-ribosylation factor GTPase-activating protein 2	Arfgap2	-	-	0.224671	1	-0.29402	-0.480912	0.484218	1	-0.538699	-0.902265	cellular process;establishment of localization;establishment of protein localization;protein transport;transport;vesicle-mediated transport	binding;cation binding;enzyme activator activity;enzyme regulator activity;GTPase activator activity;GTPase regulator activity;ion binding;metal ion binding;nucleoside-triphosphatase regulator activity;transition metal ion binding;zinc ion binding	cell part;cytoplasm;cytoplasmic part;Golgi apparatus;Golgi apparatus part;Golgi membrane;intracellular membrane-bounded organelle;intracellular non-membrane-bounded organelle;intracellular organelle;intracellular organelle part;intracellular part;membrane;membrane-bounded organelle;non-membrane-bounded organelle;nuclear part;nucleolus;organelle;organelle membrane;organelle part;plasma membrane	-	NaN	42.5234	32.0231	53.3147	43.5092	39.4816	59.3479	NaN	50.5587	NaN	50.7971	52.6493	48.0773	66.838	49.2035	75.3111	NaN	-0.434715	-1.08593	0.191563	-0.376695	-0.616193	0.54587	NaN	0.032242	NaN	0.0460021	0.153027	-0.111009	1.01114	-0.0459675	1.609
Q99PT1	Q99PT1	Rho GDP-dissociation inhibitor 1	Arhgdia	-	-	0.469214	1	-0.266114	-0.746517	0.0921266	1	-0.0388806	-0.153194	biological regulation;cell surface receptor linked signaling pathway;cellular process;cellular response to stimulus;intracellular signal transduction;negative regulation of biological process;negative regulation of cell migration;negative regulation of cell motility;negative regulation of cellular component movement;negative regulation of cellular process;negative regulation of locomotion;Ras pro…	enzyme activator activity;enzyme regulator activity;GDP-dissociation inhibitor activity;GTPase activator activity;GTPase regulator activity;nucleoside-triphosphatase regulator activity;Rho GDP-dissociation inhibitor activity;small GTPase regulator activity	cell part;cytoplasm;extracellular membrane-bounded organelle;extracellular organelle;extracellular region part;extracellular vesicular exosome;immunological synapse;intracellular membrane-bounded organelle;intracellular organelle;intracellular part;membrane;membrane part;membrane-bounded organelle;membrane-bounded vesicle;nucleus;organelle;plasma membrane part;vesicle	-	18.7883	22.4914	26.9849	27.3425	27.7603	21.499	25.9994	34.5593	29.9234	26.4279	26.8856	31.828	32.0417	27.5373	25.2677	32.6219	-2.11185	-1.78498	-1.43604	-1.40997	-1.37977	-1.86844	-1.50906	-0.921117	-1.22766	-1.4771	-1.44332	-1.09888	-1.0847	-1.39585	-1.56444	-1.04644
A6H630	A6H630	Protein-glutamate O-methyltransferase	Armt1	-	-	1.05551	1	-2.99747	-2.3043	NaN	1	0	NaN	biological regulation;cellular macromolecule metabolic process;cellular metabolic process;cellular process;cellular protein metabolic process;cellular response to stimulus;cellular response to stress;macromolecule metabolic process;macromolecule methylation;macromolecule modification;metabolic process;methylation;one-carbon metabolic process;primary metabolic process;protein alkylation;protein me…	carboxyl-O-methyltransferase activity;catalytic activity;methyltransferase activity;O-methyltransferase activity;protein carboxyl O-methyltransferase activity;protein methyltransferase activity;S-adenosylmethionine-dependent methyltransferase activity;transferase activity;transferase activity, transferring one-carbon groups		-	19.5961	30.3272	NaN	22.688	NaN	46.1195	88.0576	NaN	NaN	NaN	24.9198	44.6961	NaN	NaN	NaN	NaN	-2.0367	-1.19998	NaN	-1.76876	NaN	-0.224385	2.88235	NaN	NaN	NaN	-1.59114	-0.307234	NaN	NaN	NaN	NaN
Q9CVB6	Q9CVB6	Actin-related protein 2/3 complex subunit 2	Arpc2	-	-	NaN	1	0	NaN	0.396304	1	0.29551	0.699467	actin cytoskeleton organization;actin filament organization;actin filament-based process;actin nucleation;Arp2/3 complex-mediated actin nucleation;biological regulation;cellular component organization;cellular component organization at cellular level;cellular component organization or biogenesis;cellular component organization or biogenesis at cellular level;cellular process;cytoskeleton organiza…	structural constituent of cytoskeleton;structural molecule activity	adherens junction;anchoring junction;Arp2/3 protein complex;cell junction;cell leading edge;cell part;cell projection;cell-substrate adherens junction;cell-substrate junction;cytoplasm;cytoplasmic part;cytoskeletal part;endosome;extracellular membrane-bounded organelle;extracellular organelle;extracellular region part;extracellular vesicular exosome;focal adhesion;Golgi apparatus;intracellular me…	-	NaN	NaN	NaN	NaN	47.0308	NaN	NaN	NaN	35.4372	50.387	NaN	51.461	48.0986	41.4091	35.2948	37.9587	NaN	NaN	NaN	NaN	-0.171547	NaN	NaN	NaN	-0.865437	0.0223323	NaN	0.0843364	-0.109779	-0.500728	-0.874428	-0.708797
Q99MQ4	Q99MQ4	Asporin	Aspn	-	-	0.954793	1	1.02575	1.5803	0.383028	1	0.151406	0.555526	anatomical structure development;biological regulation;biomineral tissue development;bone mineralization;developmental process;negative regulation of biological process;negative regulation of biomineral tissue development;negative regulation of cell communication;negative regulation of cellular process;negative regulation of developmental process;negative regulation of multicellular organismal pr…	binding;calcium ion binding;cation binding;ion binding;metal ion binding	extracellular matrix;extracellular region part;proteinaceous extracellular matrix	-	23.8444	11.6014	14.8371	12.7849	5.82543	6.19218	5.95759	19.0998	10.0994	11.5952	11.4354	12.1335	7.88945	12.2638	9.8075	11.7091	-1.6753	-2.92972	-2.52102	-2.77014	-4.0149	-3.92119	-3.98051	-2.08259	-3.15406	-2.9306	-2.95322	-2.85632	-3.54537	-2.83877	-3.20105	-2.91463
Q8C0M9	Q8C0M9	Isoaspartyl peptidase/L-asparaginase;Isoaspartyl peptidase/L-asparaginase alpha chain;Isoaspartyl peptidase/L-asparaginase beta chain	Asrgl1	-	-	0.130687	1	-0.0708511	-0.233113	0.516135	1	0.159506	0.658719	amine catabolic process;amine metabolic process;asparagine catabolic process;asparagine catabolic process via L-aspartate;asparagine metabolic process;aspartate family amino acid catabolic process;aspartate family amino acid metabolic process;carboxylic acid catabolic process;carboxylic acid metabolic process;catabolic process;cellular amine metabolic process;cellular amino acid catabolic process…	asparaginase activity;beta-aspartyl-peptidase activity;catalytic activity;exopeptidase activity;hydrolase activity;hydrolase activity, acting on carbon-nitrogen (but not peptide) bonds;hydrolase activity, acting on carbon-nitrogen (but not peptide) bonds, in linear amides;omega peptidase activity;peptidase activity;peptidase activity, acting on L-amino acid peptides	cell part;cytoplasm;intracellular membrane-bounded organelle;intracellular organelle;intracellular part;membrane-bounded organelle;nucleus;organelle	-	24.9565	27.7321	18.6853	21.0198	26.8171	26.1219	20.8134	21.809	27.9419	26.6378	26.6458	29.1695	26.7893	20.4943	27.2955	27.6521	-1.58831	-1.3818	-2.12161	-1.90974	-1.44835	-1.49989	-1.92774	-1.84208	-1.36673	-1.46156	-1.46097	-1.27991	-1.4504	-1.95584	-1.41338	-1.38756
P16460	P16460	Argininosuccinate synthase	Ass1	-	-	NaN	1	0	NaN	0.19906	1	0.0558565	0.264901	amide biosynthetic process;amine biosynthetic process;amine metabolic process;arginine biosynthetic process;arginine metabolic process;argininosuccinate metabolic process;aspartate family amino acid metabolic process;aspartate metabolic process;biological regulation;biosynthetic process;carboxylic acid biosynthetic process;carboxylic acid metabolic process;cellular amide metabolic process;cellula…	adenyl nucleotide binding;adenyl ribonucleotide binding;amine binding;amino acid binding;argininosuccinate synthase activity;ATP binding;binding;carboxylic acid binding;catalytic activity;identical protein binding;ligase activity;ligase activity, forming carbon-nitrogen bonds;nucleotide binding;protein binding;purine nucleotide binding;purine ribonucleoside triphosphate binding;purine ribonucleot…	cell part;cytoplasmic part;extracellular membrane-bounded organelle;extracellular organelle;extracellular region part;extracellular vesicular exosome;intracellular membrane-bounded organelle;intracellular organelle;intracellular part;membrane-bounded organelle;membrane-bounded vesicle;mitochondrion;myelin sheath;organelle;vesicle	-	65.3632	NaN	NaN	NaN	NaN	NaN	NaN	67.5072	70.8311	69.3777	66.0292	70.9801	71.0581	69.922	66.6611	66.2504	0.916171	NaN	NaN	NaN	NaN	NaN	NaN	1.05492	1.27995	1.17989	0.958806	1.29037	1.29584	1.21704	0.999639	0.97306
Q925I1	Q925I1	ATPase family AAA domain-containing protein 3	Atad3	-	-	0	1	-0.138033	0	0.117476	1	-0.0735442	-0.222236	biological regulation;cell groControlh;cellular process;groControlh;negative regulation of apoptosis;negative regulation of biological process;negative regulation of cell death;negative regulation of cellular process;negative regulation of programmed cell death;regulation of apoptosis;regulation of biological process;regulation of cell death;regulation of cellular process;regulation of programmed…	adenyl nucleotide binding;adenyl ribonucleotide binding;ATP binding;binding;nucleotide binding;purine nucleotide binding;purine ribonucleoside triphosphate binding;purine ribonucleotide binding;ribonucleotide binding	cell part;cytoplasmic part;integral to membrane;intracellular membrane-bounded organelle;intracellular non-membrane-bounded organelle;intracellular organelle;intracellular organelle part;intracellular part;intrinsic to membrane;membrane;membrane part;membrane-bounded organelle;mitochondrial inner membrane;mitochondrial membrane;mitochondrial nucleoid;mitochondrial part;mitochondrion;non-membrane-…	-	29.4174	24.5755	37.9121	63.1581	NaN	NaN	40.3227	NaN	25.6859	34.372	35.7661	35.9504	38.4589	31.4068	32.0841	NaN	-1.26264	-1.61781	-0.711653	0.77762	NaN	NaN	-0.565588	NaN	-1.53266	-0.933077	-0.844743	-0.833182	-0.678233	-1.12699	-1.08189	NaN
Q9CWJ9	Q9CWJ9	Bifunctional purine biosynthesis protein PURH;Phosphoribosylaminoimidazolecarboxamide formyltransferase;IMP cyclohydrolase	Atic	-	-	0.375266	1	-0.153658	-0.552505	0.818153	1	0.192162	0.884998	anatomical structure development;anatomical structure morphogenesis;aromatic compound biosynthetic process;biosynthetic process;brainstem development;cellular aromatic compound metabolic process;cellular biosynthetic process;cellular metabolic process;cellular nitrogen compound biosynthetic process;cellular nitrogen compound metabolic process;cellular process;cerebellum development;cerebral corte…	binding;catalytic activity;cyclohydrolase activity;hydrolase activity;hydrolase activity, acting on carbon-nitrogen (but not peptide) bonds;hydrolase activity, acting on carbon-nitrogen (but not peptide) bonds, in cyclic amidines;hydroxymethyl-, formyl- and related transferase activity;identical protein binding;IMP cyclohydrolase activity;phosphoribosylaminoimidazolecarboxamide formyltransferase …	cell part;cytoplasmic part;extracellular membrane-bounded organelle;extracellular organelle;extracellular region part;extracellular vesicular exosome;intracellular membrane-bounded organelle;intracellular organelle;intracellular part;membrane;membrane-bounded organelle;membrane-bounded vesicle;mitochondrion;organelle;vesicle	-	27.9222	24.629	28.481	30.4788	33.0494	27.7285	25.1503	34.7152	37.5195	34.6354	33.7626	33.2091	36.4118	30.1071	31.092	29.8393	-1.36814	-1.61365	-1.32833	-1.18965	-1.01847	-1.38206	-1.57342	-0.91118	-0.735764	-0.916262	-0.972223	-1.00807	-0.80435	-1.21504	-1.14813	-1.23345
Q6PA06;Q8BH66	Q6PA06	Atlastin-2	Atl2	-	-	0.00554435	1	-0.00273814	-0.0103241	0.155523	1	-0.0443683	-0.214603	cellular component assembly;cellular component organization;cellular component organization at cellular level;cellular component organization or biogenesis;cellular component organization or biogenesis at cellular level;cellular process;endoplasmic reticulum organization;Golgi organization;macromolecular complex assembly;macromolecular complex subunit organization;organelle organization;protein c…	binding;catalytic activity;GTP binding;GTPase activity;guanyl nucleotide binding;guanyl ribonucleotide binding;hydrolase activity;hydrolase activity, acting on acid anhydrides;hydrolase activity, acting on acid anhydrides, in phosphorus-containing anhydrides;identical protein binding;nucleoside-triphosphatase activity;nucleotide binding;protein binding;purine nucleotide binding;purine ribonucleos…	cell part;cytoplasmic part;endoplasmic reticulum;endoplasmic reticulum membrane;endoplasmic reticulum part;integral to membrane;intracellular membrane-bounded organelle;intracellular organelle;intracellular organelle part;intracellular part;intrinsic to membrane;membrane;membrane part;membrane-bounded organelle;organelle;organelle membrane;organelle part	-	46.123	39.0106	41.9637	47.0092	42.6385	40.1015	41.8442	49.7081	51.8351	NaN	52.2171	54.1242	50.9323	NaN	56.6931	52.8257	-0.224182	-0.64469	-0.467813	-0.172799	-0.427925	-0.578866	-0.474893	-0.0168476	0.105946	NaN	0.128029	0.238542	0.0538064	NaN	0.388575	0.163241
O08997	O08997	Copper transport protein ATOX1	Atox1	-	-	0	0.983047	0.126753	0	NaN	1	0	NaN	biological regulation;cation homeostasis;cation transport;cellular cation homeostasis;cellular chemical homeostasis;cellular copper ion homeostasis;cellular homeostasis;cellular ion homeostasis;cellular process;chemical homeostasis;copper ion homeostasis;copper ion transport;establishment of localization;establishment of localization in cell;homeostatic process;intracellular copper ion transport;…	binding;cation binding;cation transmembrane transporter activity;copper chaperone activity;copper ion binding;copper ion transmembrane transporter activity;copper-dependent protein binding;inorganic cation transmembrane transporter activity;ion binding;ion transmembrane transporter activity;metal ion binding;metal ion transmembrane transporter activity;metallochaperone activity;protein binding;su…	cell part;cytoplasmic part;cytosol;intracellular part	-	30.0743	26.5322	49.2223	NaN	NaN	32.7617	NaN	NaN	30.3048	NaN	36.5683	NaN	35.8205	NaN	42.7272	NaN	-1.21729	-1.46937	-0.0448806	NaN	NaN	-1.03727	NaN	NaN	-1.20151	NaN	-0.794608	NaN	-0.841327	NaN	-0.422695	NaN
Q8VDN2	Q8VDN2	Sodium/potassium-transporting ATPase subunit alpha-1	Atp1a1	-	-	0	1	NaN	0	1.16457	1	0.194043	1.03481	biological regulation;cation homeostasis;cation transport;cellular cation homeostasis;cellular chemical homeostasis;cellular homeostasis;cellular ion homeostasis;cellular metabolic process;cellular metal ion homeostasis;cellular monovalent inorganic cation homeostasis;cellular potassium ion homeostasis;cellular potassium ion transport;cellular process;cellular response to abiotic stimulus;cellula…	active transmembrane transporter activity;adenyl nucleotide binding;adenyl ribonucleotide binding;ADP binding;alkali metal ion binding;ATP binding;ATPase activity;ATPase activity, coupled;ATPase activity, coupled to movement of substances;ATPase activity, coupled to transmembrane movement of ions;ATPase activity, coupled to transmembrane movement of ions, phosphorylative mechanism;ATPase activity…	apical plasma membrane;basolateral plasma membrane;caveola;cell part;cytoplasmic membrane-bounded vesicle;cytoplasmic part;cytoplasmic vesicle;endoplasmic reticulum;endosome;extracellular membrane-bounded organelle;extracellular organelle;extracellular region part;extracellular vesicular exosome;Golgi apparatus;integral to membrane;intracellular membrane-bounded organelle;intracellular organelle;…	-	NaN	NaN	NaN	NaN	27.3235	30.2358	27.5478	36.2062	35.7863	36.4203	38.3489	39.302	37.2179	32.1919	33.0499	35.0818	NaN	NaN	NaN	NaN	-1.41135	-1.20623	-1.39509	-0.817181	-0.843474	-0.803821	-0.684944	-0.627048	-0.754358	-1.07476	-1.01844	-0.8879
Q6PIE5;Q6PIC6;Q9WV27;Q9Z1W8	Q6PIE5	Sodium/potassium-transporting ATPase subunit alpha-2	Atp1a2	-	-	0.0098776	1	0.00487441	0.018332	0.0184184	1	0.00596319	0.0284142	adult behavior;adult locomotory behavior;associative learning;ATP hydrolysis coupled proton transport;behavior;biological regulation;calcium ion homeostasis;cation homeostasis;cation transport;cellular calcium ion homeostasis;cellular cation homeostasis;cellular chemical homeostasis;cellular divalent inorganic cation homeostasis;cellular homeostasis;cellular ion homeostasis;cellular metal ion hom…	active transmembrane transporter activity;adenyl nucleotide binding;adenyl ribonucleotide binding;ATP binding;ATPase activity;ATPase activity, coupled;ATPase activity, coupled to movement of substances;ATPase activity, coupled to transmembrane movement of ions;ATPase activity, coupled to transmembrane movement of ions, phosphorylative mechanism;ATPase activity, coupled to transmembrane movement o…	caveola;cell part;cell projection;cell projection part;cytoplasm;cytoplasmic part;dendritic spine;endosome;intracellular membrane-bounded organelle;intracellular organelle;intracellular part;macromolecular complex;membrane;membrane part;membrane raft;membrane-bounded organelle;myelin sheath;neuron projection;neuron spine;organelle;plasma membrane;plasma membrane part;protein complex;sarcolemma;so…	-	41.9715	41.1373	46.8825	46.3528	43.3039	40.6926	40.9887	51.0955	54.5785	53.2295	57.3724	56.5708	55.1871	52.8658	53.3016	59.9327	-0.467354	-0.516904	-0.180136	-0.210847	-0.388752	-0.543446	-0.525766	0.0632269	0.264957	0.186627	0.428571	0.381394	0.300417	0.165558	0.190804	0.580917
P14094	P14094	Sodium/potassium-transporting ATPase subunit beta-1	Atp1b1	-	-	0.00865793	1	0.00465552	0.0165959	0.00815787	1	-0.00337729	-0.0141364	biological adhesion;biological regulation;calcium ion homeostasis;calcium-mediated signaling;cardiac muscle contraction;cation homeostasis;cation transport;cell adhesion;cellular calcium ion homeostasis;cellular cation homeostasis;cellular chemical homeostasis;cellular component organization;cellular component organization or biogenesis;cellular divalent inorganic cation homeostasis;cellular home…	active transmembrane transporter activity;antigen binding;ATPase activator activity;ATPase activity;ATPase activity, coupled;ATPase activity, coupled to movement of substances;ATPase activity, coupled to transmembrane movement of ions;ATPase activity, coupled to transmembrane movement of ions, phosphorylative mechanism;ATPase activity, coupled to transmembrane movement of substances;ATPase bindin…	apical plasma membrane;basolateral plasma membrane;caveola;cell junction;cell part;cell-cell contact zone;cell-cell junction;extracellular membrane-bounded organelle;extracellular organelle;extracellular region part;extracellular vesicular exosome;intercalated disc;macromolecular complex;membrane;membrane part;membrane raft;membrane-bounded organelle;membrane-bounded vesicle;myelin sheath;organel…	-	39.8094	43.8391	47.8164	52.1073	45.1186	44.1316	43.3636	50.5416	50.0774	46.4786	52.4466	55.2372	50.3402	48.5112	50.0998	55.516	-0.596427	-0.357345	-0.126092	0.121679	-0.282597	-0.340222	-0.385243	0.0312541	0.00446549	-0.203552	0.141302	0.303342	0.0196308	-0.0859407	0.0057592	0.319618
Q8R429	Q8R429	Sarcoplasmic/endoplasmic reticulum calcium ATPase 1	Atp2a1	-	-	0.0146274	1	0.0064297	0.0258689	0.224913	1	0.0553506	0.278356	apoptosis;apoptosis in response to endoplasmic reticulum stress;apoptotic mitochondrial changes;biological regulation;calcium ion homeostasis;calcium ion import;calcium ion transmembrane transport;calcium ion transport;cation homeostasis;cation transport;cell death;cellular calcium ion homeostasis;cellular cation homeostasis;cellular chemical homeostasis;cellular component organization;cellular c…	active transmembrane transporter activity;adenyl nucleotide binding;adenyl ribonucleotide binding;ATP binding;ATPase activity;ATPase activity, coupled;ATPase activity, coupled to movement of substances;ATPase activity, coupled to transmembrane movement of ions;ATPase activity, coupled to transmembrane movement of ions, phosphorylative mechanism;ATPase activity, coupled to transmembrane movement o…	cell part;contractile fiber part;cytoplasmic part;endoplasmic reticulum;endoplasmic reticulum membrane;endoplasmic reticulum part;endoplasmic reticulum-Golgi intermediate compartment;H zone;I band;integral to membrane;intracellular membrane-bounded organelle;intracellular organelle;intracellular organelle part;intracellular part;intrinsic to membrane;membrane;membrane part;membrane-bounded organe…	-	22.4981	20.6601	25.724	23.7852	23.3622	20.8473	20.9742	27.3588	30.6428	31.0473	33.2024	29.6003	33.9546	28.0979	29.7811	29.504	-1.78443	-1.9412	-1.52978	-1.68001	-1.71388	-1.92478	-1.91371	-1.40878	-1.1785	-1.15114	-1.00851	-1.24996	-0.959851	-1.35557	-1.23746	-1.25663
O55143	O55143	Sarcoplasmic/endoplasmic reticulum calcium ATPase 2	Atp2a2	-	-	0.079772	1	0.0375313	0.141102	0.0455916	1	0.0156287	0.0711532	biological regulation;calcium ion homeostasis;calcium ion transmembrane transport;calcium ion transport;calcium-mediated signaling;cation homeostasis;cation transport;cellular calcium ion homeostasis;cellular cation homeostasis;cellular chemical homeostasis;cellular component organization;cellular component organization at cellular level;cellular component organization or biogenesis;cellular comp…	active transmembrane transporter activity;adenyl nucleotide binding;adenyl ribonucleotide binding;ATP binding;ATPase activity;ATPase activity, coupled;ATPase activity, coupled to movement of substances;ATPase activity, coupled to transmembrane movement of ions;ATPase activity, coupled to transmembrane movement of ions, phosphorylative mechanism;ATPase activity, coupled to transmembrane movement o…	cell junction;cell part;cell-cell contact zone;cell-cell junction;cytoplasmic part;endoplasmic reticulum;endoplasmic reticulum membrane;endoplasmic reticulum part;intercalated disc;intracellular membrane-bounded organelle;intracellular organelle;intracellular organelle part;intracellular part;longitudinal sarcoplasmic reticulum;membrane;membrane part;membrane-bounded organelle;organelle;organelle…	-	48.6824	NaN	44.2067	NaN	49.0033	41.9506	44.1275	48.1414	46.7479	43.6439	47.6892	50.5049	48.4897	43.9471	44.7956	50.2784	-0.0760522	NaN	-0.335827	NaN	-0.0575267	-0.468591	-0.340459	-0.107306	-0.187937	-0.368793	-0.133448	0.0291349	-0.0871815	-0.351019	-0.301426	0.0160683
Q03265	Q03265	ATP synthase subunit alpha, mitochondrial	Atp5a1	-	-	0.123254	1	0.0368082	0.173886	0.029971	1	-0.0122073	-0.0508804	ATP biosynthetic process;ATP hydrolysis coupled proton transport;ATP metabolic process;ATP synthesis coupled proton transport;biological regulation;biosynthetic process;cation transport;cellular biosynthetic process;cellular metabolic process;cellular nitrogen compound biosynthetic process;cellular nitrogen compound metabolic process;cellular process;energy coupled proton transport, against elect…	active transmembrane transporter activity;adenyl nucleotide binding;adenyl ribonucleotide binding;ATP binding;ATPase activity;ATPase activity, coupled;ATPase activity, coupled to movement of substances;ATPase activity, coupled to transmembrane movement of ions;ATPase activity, coupled to transmembrane movement of substances;binding;catalytic activity;cation transmembrane transporter activity;cati…	cell part;cytoplasmic part;extracellular membrane-bounded organelle;extracellular organelle;extracellular region part;extracellular vesicular exosome;intracellular membrane-bounded organelle;intracellular organelle;intracellular organelle part;intracellular part;macromolecular complex;membrane;membrane part;membrane-bounded organelle;membrane-bounded vesicle;mitochondrial inner membrane;mitochond…	+	25.6754	24.7039	26.3796	27.2357	26.1376	22.8918	24.0427	29.2171	22.3168	22.3669	25.318	25.7687	24.6159	21.5521	22.1378	28.3169	-1.53345	-1.60784	-1.48068	-1.41773	-1.49871	-1.75205	-1.65959	-1.27659	-1.79947	-1.79531	-1.5606	-1.52641	-1.61467	-1.86391	-1.81441	-1.33997
P56480	P56480	ATP synthase subunit beta, mitochondrial	Atp5b	-	-	0.171785	1	0.0536003	0.242533	0.0477724	1	0.0218538	0.0840488	anatomical structure formation involved in morphogenesis;angiogenesis;ATP biosynthetic process;ATP hydrolysis coupled proton transport;ATP metabolic process;ATP synthesis coupled proton transport;biological regulation;biosynthetic process;cation homeostasis;cation transport;cell differentiation;cellular biosynthetic process;cellular cation homeostasis;cellular chemical homeostasis;cellular develo…	active transmembrane transporter activity;adenyl nucleotide binding;adenyl ribonucleotide binding;ATP binding;ATPase activity;ATPase activity, coupled;ATPase activity, coupled to movement of substances;ATPase activity, coupled to transmembrane movement of ions;ATPase activity, coupled to transmembrane movement of substances;binding;catalytic activity;cation transmembrane transporter activity;cati…	cell part;cell surface;cytoplasmic part;extracellular membrane-bounded organelle;extracellular organelle;extracellular region part;extracellular vesicular exosome;intracellular membrane-bounded organelle;intracellular non-membrane-bounded organelle;intracellular organelle;intracellular organelle part;intracellular part;macromolecular complex;membrane;membrane part;membrane-bounded organelle;membr…	+	22.4914	21.2065	23.7909	23.1798	22.0492	19.7187	20.6733	25.9369	19.7991	19.5184	23.7555	23.1478	22.0292	18.7606	19.2226	25.4065	-1.78498	-1.89357	-1.67955	-1.72862	-1.82184	-2.0255	-1.94004	-1.51375	-2.01818	-2.04382	-1.68237	-1.73121	-1.82352	-2.11447	-2.07115	-1.55385
Q91VR2	Q91VR2	ATP synthase subunit gamma, mitochondrial	Atp5c1	-	-	0.190733	1	0.0634727	0.275075	0.0302728	1	0.0120915	0.050964	ATP biosynthetic process;ATP metabolic process;ATP synthesis coupled proton transport;biosynthetic process;cation transport;cellular biosynthetic process;cellular metabolic process;cellular nitrogen compound biosynthetic process;cellular nitrogen compound metabolic process;cellular process;energy coupled proton transport, down electrochemical gradient;establishment of localization;heterocycle bio…	active transmembrane transporter activity;ATPase activity;ATPase activity, coupled;ATPase activity, coupled to movement of substances;ATPase activity, coupled to transmembrane movement of ions;ATPase activity, coupled to transmembrane movement of substances;catalytic activity;cation transmembrane transporter activity;cation-transporting ATPase activity;hydrogen ion transmembrane transporter activ…	cell part;cytoplasmic part;extracellular membrane-bounded organelle;extracellular organelle;extracellular region part;extracellular vesicular exosome;intracellular membrane-bounded organelle;intracellular organelle;intracellular organelle part;intracellular part;macromolecular complex;membrane;membrane part;membrane-bounded organelle;membrane-bounded vesicle;mitochondrial inner membrane;mitochond…	+	16.6563	16.1777	17.6365	19.4471	17.4427	14.6859	15.8249	19.6503	16.7617	15.6922	18.3993	18.9161	18.0389	15.2614	15.8405	20.3537	-2.32301	-2.37333	-2.22344	-2.05038	-2.24277	-2.53835	-2.4112	-2.03174	-2.31208	-2.42562	-2.14893	-2.0998	-2.18383	-2.47313	-2.40951	-1.96832
Q9D3D9	Q9D3D9	ATP synthase subunit delta, mitochondrial	Atp5d	-	-	0.487923	1	0.173908	0.662999	0.590493	1	-0.575669	-1.02917	ATP biosynthetic process;ATP metabolic process;ATP synthesis coupled proton transport;biosynthetic process;cation transport;cellular biosynthetic process;cellular metabolic process;cellular nitrogen compound biosynthetic process;cellular nitrogen compound metabolic process;cellular process;energy coupled proton transport, down electrochemical gradient;establishment of localization;heterocycle bio…	active transmembrane transporter activity;ATPase activity;ATPase activity, coupled;ATPase activity, coupled to movement of substances;ATPase activity, coupled to transmembrane movement of ions;ATPase activity, coupled to transmembrane movement of substances;catalytic activity;cation transmembrane transporter activity;cation-transporting ATPase activity;hydrogen ion transmembrane transporter activ…	cell part;cytoplasmic part;envelope;intracellular membrane-bounded organelle;intracellular organelle;intracellular organelle part;intracellular part;macromolecular complex;membrane;membrane part;membrane-bounded organelle;mitochondrial envelope;mitochondrial inner membrane;mitochondrial membrane;mitochondrial membrane part;mitochondrial part;mitochondrial proton-transporting ATP synthase complex;…	+	23.6315	22.283	27.9207	25.2432	23.893	18.1428	23.6052	24.9964	22.8014	19.5184	30.5917	22.28	50.4975	32.1942	26.0333	20.7569	-1.69227	-1.80229	-1.36825	-1.56631	-1.67144	-2.17371	-1.69437	-1.58524	-1.75945	-2.04382	-1.18197	-1.80254	0.0287106	-1.07461	-1.50652	-1.93269
Q9CQQ7	Q9CQQ7	ATP synthase F(0) complex subunit B1, mitochondrial	Atp5f1	-	-	0.117154	1	0.0455146	0.186095	0.0544544	1	0.023211	0.0928173	anatomical structure development;ATP biosynthetic process;ATP metabolic process;ATP synthesis coupled proton transport;biosynthetic process;cation transport;cellular biosynthetic process;cellular metabolic process;cellular nitrogen compound biosynthetic process;cellular nitrogen compound metabolic process;cellular process;developmental process;energy coupled proton transport, down electrochemical…	ATPase activity;catalytic activity;cation transmembrane transporter activity;hydrogen ion transmembrane transporter activity;hydrolase activity;hydrolase activity, acting on acid anhydrides;hydrolase activity, acting on acid anhydrides, in phosphorus-containing anhydrides;inorganic cation transmembrane transporter activity;ion transmembrane transporter activity;monovalent inorganic cation transme…	cell part;cytoplasmic part;extracellular membrane-bounded organelle;extracellular organelle;extracellular region part;extracellular vesicular exosome;intracellular membrane-bounded organelle;intracellular organelle;intracellular organelle part;intracellular part;macromolecular complex;membrane;membrane part;membrane-bounded organelle;membrane-bounded vesicle;mitochondrial inner membrane;mitochond…	-	16.2416	15.2327	18.0771	17.8584	16.8219	13.831	15.6766	19.6245	16.0954	15.4577	18.535	18.789	17.6243	14.5087	15.8893	20.1527	-2.36654	-2.47634	-2.1801	-2.20151	-2.30586	-2.63926	-2.42732	-2.0341	-2.3821	-2.45135	-2.13593	-2.11179	-2.22465	-2.55886	-2.40423	-1.98627
Q9DCX2	Q9DCX2	ATP synthase subunit d, mitochondrial	Atp5h	-	-	0.175882	1	0.0733308	0.279727	0.104827	1	0.0452242	0.174659	ATP biosynthetic process;ATP metabolic process;ATP synthesis coupled proton transport;biosynthetic process;cation transport;cellular biosynthetic process;cellular metabolic process;cellular nitrogen compound biosynthetic process;cellular nitrogen compound metabolic process;cellular process;energy coupled proton transport, down electrochemical gradient;establishment of localization;heterocycle bio…	cation transmembrane transporter activity;hydrogen ion transmembrane transporter activity;inorganic cation transmembrane transporter activity;ion transmembrane transporter activity;monovalent inorganic cation transmembrane transporter activity;substrate-specific transmembrane transporter activity;substrate-specific transporter activity;transmembrane transporter activity;transporter activity	cell part;cytoplasm;cytoplasmic part;extracellular membrane-bounded organelle;extracellular organelle;extracellular region part;extracellular vesicular exosome;intracellular membrane-bounded organelle;intracellular organelle;intracellular organelle part;intracellular part;macromolecular complex;membrane;membrane part;membrane-bounded organelle;membrane-bounded vesicle;mitochondrial inner membrane…	+	16.9242	15.0476	19.1292	18.9555	18.2532	14.1918	15.3504	19.5663	16.7562	15.9021	20.5713	19.0021	18.5031	15.9197	15.3883	20.6941	-2.29534	-2.49712	-2.07984	-2.0961	-2.16301	-2.59606	-2.46323	-2.03943	-2.31265	-2.40285	-1.94903	-2.09173	-2.13898	-2.40095	-2.45902	-1.93821
Q06185	Q06185	ATP synthase subunit e, mitochondrial	Atp5i	-	-	0.0941514	1	0.0412444	0.158681	0.070905	1	0.0331703	0.124102	ATP biosynthetic process;ATP metabolic process;ATP synthesis coupled proton transport;biosynthetic process;cation transport;cellular biosynthetic process;cellular metabolic process;cellular nitrogen compound biosynthetic process;cellular nitrogen compound metabolic process;cellular process;energy coupled proton transport, down electrochemical gradient;establishment of localization;heterocycle bio…	ATPase activity;catalytic activity;cation transmembrane transporter activity;hydrogen ion transmembrane transporter activity;hydrolase activity;hydrolase activity, acting on acid anhydrides;hydrolase activity, acting on acid anhydrides, in phosphorus-containing anhydrides;inorganic cation transmembrane transporter activity;ion transmembrane transporter activity;monovalent inorganic cation transme…	cell part;cytoplasmic part;intracellular membrane-bounded organelle;intracellular organelle;intracellular organelle part;intracellular part;macromolecular complex;membrane part;membrane-bounded organelle;mitochondrial membrane part;mitochondrial part;mitochondrial proton-transporting ATP synthase complex;mitochondrial proton-transporting ATP synthase complex, coupling factor F(o);mitochondrion;or…	-	16.8343	16.099	18.368	17.797	18.3473	14.5701	14.5168	20.5921	17.0875	16.3194	19.3347	20.3594	18.8253	15.1378	16.3789	21.7056	-2.30458	-2.38172	-2.15194	-2.20756	-2.15393	-2.55173	-2.55792	-1.94719	-2.27865	-2.35831	-2.06076	-1.96781	-2.10836	-2.48697	-2.35203	-1.85084
P97450	P97450	ATP synthase-coupling factor 6, mitochondrial	Atp5j	-	-	0.0239289	1	0.0108147	0.0425315	0.00588244	1	-0.0024977	-0.0103167	anatomical structure development;ATP biosynthetic process;ATP metabolic process;ATP synthesis coupled proton transport;biosynthetic process;cation transport;cellular biosynthetic process;cellular metabolic process;cellular nitrogen compound biosynthetic process;cellular nitrogen compound metabolic process;cellular process;developmental process;energy coupled proton transport, down electrochemical…	ATPase activity;catalytic activity;cation transmembrane transporter activity;hydrogen ion transmembrane transporter activity;hydrolase activity;hydrolase activity, acting on acid anhydrides;hydrolase activity, acting on acid anhydrides, in phosphorus-containing anhydrides;inorganic cation transmembrane transporter activity;ion transmembrane transporter activity;monovalent inorganic cation transme…	cell part;cytoplasmic part;intracellular membrane-bounded organelle;intracellular organelle;intracellular organelle part;intracellular part;macromolecular complex;membrane;membrane part;membrane-bounded organelle;mitochondrial inner membrane;mitochondrial membrane;mitochondrial membrane part;mitochondrial part;mitochondrial proton-transporting ATP synthase complex;mitochondrial proton-transportin…	+	22.5652	20.1406	24.0566	24.675	23.126	20.462	20.3473	27.2389	20.0083	19.7554	22.6347	23.1095	21.5987	19.0421	19.7355	25.4966	-1.77888	-1.98736	-1.65849	-1.61008	-1.73298	-1.9587	-1.96889	-1.4175	-1.99925	-2.02216	-1.77315	-1.73432	-1.85993	-2.08798	-2.02397	-1.547
Q9CPQ8	Q9CPQ8	ATP synthase subunit g, mitochondrial	Atp5l	-	-	0.394682	1	0.142127	0.550888	0.0258607	1	0.0262068	0.0586765	ATP biosynthetic process;ATP metabolic process;ATP synthesis coupled proton transport;biosynthetic process;cation transport;cellular biosynthetic process;cellular metabolic process;cellular nitrogen compound biosynthetic process;cellular nitrogen compound metabolic process;cellular process;energy coupled proton transport, down electrochemical gradient;establishment of localization;heterocycle bio…	cation transmembrane transporter activity;hydrogen ion transmembrane transporter activity;inorganic cation transmembrane transporter activity;ion transmembrane transporter activity;monovalent inorganic cation transmembrane transporter activity;substrate-specific transmembrane transporter activity;substrate-specific transporter activity;transmembrane transporter activity;transporter activity	cell part;cytoplasmic part;intracellular organelle part;intracellular part;macromolecular complex;membrane part;mitochondrial membrane part;mitochondrial part;mitochondrial proton-transporting ATP synthase complex;mitochondrial proton-transporting ATP synthase complex, coupling factor F(o);organelle part;protein complex;proton-transporting ATP synthase complex;proton-transporting ATP synthase com…	+	19.7162	15.3453	18.4307	20.3847	17.1376	15.3167	15.492	20.2069	28.3564	19.4049	24.4952	19.2389	32.1887	22.3759	14.7354	22.4577	-2.02573	-2.46379	-2.14592	-1.96556	-2.27355	-2.46697	-2.44756	-1.98142	-1.33716	-2.05427	-1.62407	-2.06963	-1.07497	-1.79456	-2.53266	-1.78777
Q9DB20	Q9DB20	ATP synthase subunit O, mitochondrial	Atp5o	-	-	0.00575933	1	0.00278744	0.0106409	0.0555494	1	0.0232774	0.0939777	ATP biosynthetic process;ATP metabolic process;ATP synthesis coupled proton transport;biosynthetic process;cation transport;cellular biosynthetic process;cellular metabolic process;cellular nitrogen compound biosynthetic process;cellular nitrogen compound metabolic process;cellular process;energy coupled proton transport, down electrochemical gradient;establishment of localization;establishment o…	binding;cation transmembrane transporter activity;drug binding;hydrogen ion transmembrane transporter activity;hydrogen ion transporting ATP synthase activity, rotational mechanism;inorganic cation transmembrane transporter activity;ion transmembrane transporter activity;lipid binding;monovalent inorganic cation transmembrane transporter activity;steroid binding;substrate-specific transmembrane t…	cell part;cytoplasmic part;extracellular membrane-bounded organelle;extracellular organelle;extracellular region part;extracellular vesicular exosome;intracellular membrane-bounded organelle;intracellular organelle;intracellular organelle part;intracellular part;macromolecular complex;membrane;membrane part;membrane-bounded organelle;membrane-bounded vesicle;mitochondrial membrane part;mitochondr…	+	16.9663	15.3389	17.9621	18.2606	18.0811	13.9452	16.1095	20.7362	16.151	16.5269	18.26	19.6645	17.8671	15.0375	16.1707	20.8379	-2.29103	-2.4645	-2.19133	-2.1623	-2.17971	-2.62549	-2.3806	-1.93451	-2.37617	-2.3365	-2.16236	-2.03044	-2.20065	-2.49826	-2.37407	-1.9256
P50516	P50516	V-type proton ATPase catalytic subunit A	Atp6v1a	-	-	NaN	1	0	NaN	0.0681153	1	0.0323957	0.121759	ATP hydrolysis coupled proton transport;ATP metabolic process;cation transport;cellular metabolic process;cellular nitrogen compound metabolic process;cellular process;energy coupled proton transport, against electrochemical gradient;establishment of localization;heterocycle metabolic process;hydrogen transport;ion transmembrane transport;ion transport;metabolic process;monovalent inorganic catio…	active transmembrane transporter activity;adenyl nucleotide binding;adenyl ribonucleotide binding;ATP binding;ATPase activity;ATPase activity, coupled;ATPase activity, coupled to movement of substances;ATPase activity, coupled to transmembrane movement of ions;ATPase activity, coupled to transmembrane movement of substances;binding;catalytic activity;cation transmembrane transporter activity;cati…	apical plasma membrane;cell part;cell projection;cytoplasmic part;cytosol;extracellular membrane-bounded organelle;extracellular organelle;extracellular region part;extracellular vesicular exosome;intracellular membrane-bounded organelle;intracellular organelle;intracellular organelle part;intracellular part;lysosomal membrane;macromolecular complex;membrane;membrane part;membrane-bounded organel…	-	NaN	NaN	NaN	NaN	NaN	NaN	NaN	NaN	36.8108	39.7013	35.6508	42.9637	40.2218	36.2448	NaN	NaN	NaN	NaN	NaN	NaN	NaN	NaN	NaN	NaN	-0.779546	-0.602942	-0.85199	-0.408761	-0.571643	-0.814768	NaN	NaN
P62814	P62814	V-type proton ATPase subunit B, brain isoform	Atp6v1b2	-	-	NaN	1	0	NaN	0.160397	1	-0.101554	-0.300725	ATP hydrolysis coupled proton transport;ATP metabolic process;cation transport;cellular metabolic process;cellular nitrogen compound metabolic process;cellular process;energy coupled proton transport, against electrochemical gradient;establishment of localization;heterocycle metabolic process;hydrogen transport;ion transmembrane transport;ion transport;metabolic process;monovalent inorganic catio…	adenyl nucleotide binding;adenyl ribonucleotide binding;ATP binding;binding;catalytic activity;hydrolase activity;hydrolase activity, acting on acid anhydrides;hydrolase activity, acting on acid anhydrides, catalyzing transmembrane movement of substances;nucleotide binding;purine nucleotide binding;purine ribonucleoside triphosphate binding;purine ribonucleotide binding;ribonucleotide binding;tra…	cell part;cell projection;cytoplasm;cytoplasmic membrane-bounded vesicle;cytoplasmic part;cytoplasmic vesicle;cytosol;endomembrane system;extracellular membrane-bounded organelle;extracellular organelle;extracellular region part;extracellular vesicular exosome;integral to membrane;intracellular membrane-bounded organelle;intracellular organelle;intracellular organelle part;intracellular part;intr…	-	51.5879	NaN	NaN	47.956	NaN	NaN	NaN	NaN	50.6611	49.5245	58.6777	NaN	NaN	49.5711	54.9833	59.542	0.091666	NaN	NaN	-0.118022	NaN	NaN	NaN	NaN	0.0381553	-0.0274397	0.505891	NaN	NaN	-0.0247513	0.288536	0.557484
Q9CR51	Q9CR51	V-type proton ATPase subunit G 1	Atp6v1g1	-	-	NaN	1	0	NaN	0	0.975455	-0.407218	0	metabolic process	active transmembrane transporter activity;ATPase activity;ATPase activity, coupled;ATPase activity, coupled to movement of substances;ATPase activity, coupled to transmembrane movement of ions;ATPase activity, coupled to transmembrane movement of ions, phosphorylative mechanism;ATPase activity, coupled to transmembrane movement of substances;ATPase binding;binding;catalytic activity;cation transm…	cell part;cytoplasmic part;cytosol;extracellular membrane-bounded organelle;extracellular organelle;extracellular region part;extracellular vesicular exosome;intracellular;intracellular organelle part;intracellular part;lysosomal membrane;macromolecular complex;membrane;membrane part;membrane-bounded organelle;membrane-bounded vesicle;organelle;organelle membrane;organelle part;plasma membrane;pr…	-	NaN	NaN	NaN	NaN	NaN	NaN	NaN	NaN	59.6904	NaN	NaN	NaN	64.3976	64.7105	NaN	69.5409	NaN	NaN	NaN	NaN	NaN	NaN	NaN	NaN	0.566377	NaN	NaN	NaN	0.855033	0.874758	NaN	1.19099
O35143	O35143	ATPase inhibitor, mitochondrial	Atpif1	-	-	0.263449	1	0.0973081	0.386451	0.0853877	1	0.0374507	0.145428	biological regulation;biosynthetic process;cell differentiation;cellular biosynthetic process;cellular chemical homeostasis;cellular component assembly;cellular component organization;cellular component organization or biogenesis;cellular developmental process;cellular homeostasis;cellular ion homeostasis;cellular metabolic process;cellular nitrogen compound biosynthetic process;cellular nitrogen…	angiostatin binding;ATPase binding;ATPase inhibitor activity;ATPase regulator activity;binding;calmodulin binding;enzyme binding;enzyme inhibitor activity;enzyme regulator activity;identical protein binding;nucleoside-triphosphatase regulator activity;protein binding;protein dimerization activity;protein homodimerization activity	cell part;cell surface;cytoplasmic part;intracellular membrane-bounded organelle;intracellular organelle;intracellular organelle part;intracellular part;macromolecular complex;membrane part;membrane-bounded organelle;mitochondrial membrane part;mitochondrial part;mitochondrial proton-transporting ATP synthase complex;mitochondrion;organelle;organelle part;protein complex;proton-transporting ATP s…	+	43.4645	39.1787	42.6553	37.1796	37.295	34.4116	40.6863	43.7469	36.045	NaN	39.3793	35.6702	34.123	34.4099	34.8848	42.4861	-0.37932	-0.634509	-0.426936	-0.756721	-0.749596	-0.930545	-0.543825	-0.362751	-0.827257	NaN	-0.622376	-0.850767	-0.949032	-0.930655	-0.900395	-0.43692
Q9JLZ3	Q9JLZ3	Methylglutaconyl-CoA hydratase, mitochondrial	Auh	-	-	NaN	1	0	NaN	0.409409	1	-0.482699	-0.787986	amine catabolic process;amine metabolic process;branched chain family amino acid catabolic process;branched chain family amino acid metabolic process;carboxylic acid catabolic process;carboxylic acid metabolic process;catabolic process;cellular amine metabolic process;cellular amino acid catabolic process;cellular amino acid metabolic process;cellular catabolic process;cellular ketone metabolic p…	binding;carbon-oxygen lyase activity;catalytic activity;enoyl-CoA hydratase activity;hydro-lyase activity;lyase activity;methylglutaconyl-CoA hydratase activity;mRNA 3'-UTR binding;mRNA binding;nucleic acid binding;RNA binding	cell part;cytoplasmic part;intracellular membrane-bounded organelle;intracellular organelle;intracellular part;membrane-bounded organelle;mitochondrion;organelle	+	NaN	NaN	NaN	NaN	39.607	NaN	NaN	NaN	35.2734	22.2455	31.6355	29.2987	28.7129	55.3073	28.2429	NaN	NaN	NaN	NaN	NaN	-0.608628	NaN	NaN	NaN	-0.875778	-1.80541	-1.1117	-1.2709	-1.31194	0.307428	-1.34523	NaN
P01887	P01887	Beta-2-microglobulin	B2m	-	-	0.288519	1	0.0770106	0.370527	NaN	1	0	NaN	anatomical structure homeostasis;antigen processing and presentation;antigen processing and presentation of exogenous antigen;antigen processing and presentation of exogenous peptide antigen;antigen processing and presentation of exogenous peptide antigen via MHC class Ib;antigen processing and presentation of exogenous protein antigen via MHC class Ib, TAP-dependent;antigen processing and presen…	binding;identical protein binding;protein binding	adherens junction;anchoring junction;cell junction;cell part;cell-substrate adherens junction;cell-substrate junction;cytoplasm;cytoplasmic part;cytoplasmic vesicle membrane;cytoplasmic vesicle part;endocytic vesicle membrane;external side of plasma membrane;extracellular membrane-bounded organelle;extracellular organelle;extracellular region part;extracellular space;extracellular vesicular exoso…	-	77.3454	NaN	74.8883	78.8037	77.4597	75.3676	75.4137	NaN	NaN	NaN	NaN	NaN	NaN	NaN	NaN	NaN	1.77151	NaN	1.57638	1.89445	1.78094	1.61339	1.61697	NaN	NaN	NaN	NaN	NaN	NaN	NaN	NaN	NaN
Q9JLV1	Q9JLV1	BAG family molecular chaperone regulator 3	Bag3	-	-	0.144976	1	-0.0801423	-0.258329	0.175012	1	0.0430788	0.220158	anatomical structure development;biological regulation;brain development;cellular process;cellular response to abiotic stimulus;cellular response to external stimulus;cellular response to mechanical stimulus;cellular response to stimulus;developmental process;induction of apoptosis;induction of apoptosis by extracellular signals;induction of apoptosis via death domain receptors;induction of progr…	binding;protein binding;protein complex binding	cell part;cell projection;contractile fiber part;cytoplasm;cytoplasmic part;cytosol;intracellular part;membrane;neuron projection;organelle part;plasma membrane;Z disc	-	52.4534	47.5336	55.6856	55.8772	54.6485	49.4495	50.2066	62.5636	60.008	59.5567	60.2875	64.0443	61.743	57.6917	58.8528	62.7491	0.141694	-0.142449	0.329526	0.340733	0.269033	-0.0317692	0.0119249	0.740884	0.585443	0.558366	0.602267	0.83285	0.690551	0.447421	0.516318	0.75232
O54962	O54962	Barrier-to-autointegration factor;Barrier-to-autointegration factor, N-terminally processed	Banf1	-	-	0.543922	1	0.282898	0.828436	0.0771714	1	0.0344771	0.132264	cellular macromolecule metabolic process;cellular metabolic process;cellular nitrogen compound metabolic process;cellular process;DNA integration;DNA metabolic process;macromolecule metabolic process;metabolic process;nitrogen compound metabolic process;nucleic acid metabolic process;nucleobase-containing compound metabolic process;primary metabolic process	binding;DNA binding;nucleic acid binding	cell part;chromosome;cytoplasm;extracellular membrane-bounded organelle;extracellular organelle;extracellular region part;extracellular vesicular exosome;intracellular membrane-bounded organelle;intracellular non-membrane-bounded organelle;intracellular organelle;intracellular organelle part;intracellular part;membrane-bounded organelle;membrane-bounded vesicle;non-membrane-bounded organelle;nucl…	-	30.6158	25.8386	32.074	35.6797	25.6035	22.0121	25.9467	35.0654	37.2017	28.9399	31.4035	39.4607	34.0552	32.867	32.8111	34.638	-1.18033	-1.52114	-1.08256	-0.850168	-1.53889	-1.82495	-1.51301	-0.888942	-0.755356	-1.29598	-1.12721	-0.617454	-0.953383	-1.03038	-1.03404	-0.916099
Q61334	Q61334	B-cell receptor-associated protein 29	Bcap29	-	-	0.173862	1	0.177442	0.364642	0.310238	1	-0.0482673	-0.291499	apoptosis;cell death;cell differentiation;cellular developmental process;cellular localization;cellular macromolecule localization;cellular process;cellular protein localization;death;developmental process;ER to Golgi vesicle-mediated transport;establishment of localization;establishment of localization in cell;establishment of protein localization;Golgi vesicle transport;intracellular protein tr…		cell part;cytoplasmic part;endoplasmic reticulum membrane;endoplasmic reticulum part;integral to membrane;intracellular organelle part;intracellular part;intrinsic to membrane;membrane;membrane part;organelle membrane;organelle part	-	37.0293	21.7882	29.4975	22.9874	NaN	22.886	27.3704	NaN	33.6042	32.427	31.2172	33.2919	34.2001	31.0164	33.4203	34.9009	-0.766014	-1.84384	-1.25708	-1.74425	NaN	-1.75253	-1.40794	NaN	-0.982449	-1.05925	-1.13971	-1.00269	-0.944082	-1.15322	-0.994356	-0.899372
Q61335	Q61335	B-cell receptor-associated protein 31	Bcap31	-	-	0.609587	1	-0.251708	-0.851323	0.0935411	1	0.0413186	0.158207	biological regulation;calcium ion homeostasis;calcium-mediated signaling;calcium-mediated signaling using intracellular calcium source;cation homeostasis;cellular calcium ion homeostasis;cellular cation homeostasis;cellular chemical homeostasis;cellular divalent inorganic cation homeostasis;cellular homeostasis;cellular ion homeostasis;cellular localization;cellular macromolecule localization;cel…	binding;MHC class I protein binding;MHC protein binding;protein binding;protein complex binding;receptor binding	cell part;clathrin-coated vesicle;coated vesicle;cytoplasmic membrane-bounded vesicle;cytoplasmic part;cytoplasmic vesicle;endoplasmic reticulum;endoplasmic reticulum membrane;endoplasmic reticulum part;endoplasmic reticulum-Golgi intermediate compartment membrane;Golgi apparatus part;Golgi cisterna membrane;Golgi membrane;integral to membrane;integral to plasma membrane;intracellular membrane-bo…	-	22.5545	18.1575	27.719	26.333	25.6671	26.2808	25.0666	30.1784	39.8916	33.5561	34.1854	39.5153	41.1772	35.3817	31.6757	36.3369	-1.77977	-2.17228	-1.38274	-1.48415	-1.53408	-1.48803	-1.57984	-1.21016	-0.591484	-0.985559	-0.945026	-0.61416	-0.514532	-0.868937	-1.10902	-0.809019
O35855	O35855	Branched-chain-amino-acid aminotransferase, mitochondrial	Bcat2	-	-	0.453469	1	-0.149207	-0.617124	0.00210223	1	-0.00245259	-0.00505061	amine biosynthetic process;amine catabolic process;amine metabolic process;biological regulation;biosynthetic process;branched chain family amino acid biosynthetic process;branched chain family amino acid catabolic process;branched chain family amino acid metabolic process;carboxylic acid biosynthetic process;carboxylic acid catabolic process;carboxylic acid metabolic process;catabolic process;ce…	branched-chain-amino-acid transaminase activity;catalytic activity;L-isoleucine transaminase activity;L-leucine transaminase activity;L-valine transaminase activity;transaminase activity;transferase activity;transferase activity, transferring nitrogenous groups	cell part;cytoplasmic part;intracellular membrane-bounded organelle;intracellular organelle;intracellular part;membrane-bounded organelle;mitochondrion;organelle	+	NaN	21.7361	NaN	24.0531	24.0964	22.633	24.4907	27.9783	22.6371	NaN	26.9118	25.9348	23.6676	38.7454	18.6046	22.1299	NaN	-1.84825	NaN	-1.65877	-1.65535	-1.77329	-1.62442	-1.36412	-1.77295	NaN	-1.4414	-1.51391	-1.68938	-0.660794	-2.12929	-1.81507
P50136	P50136	2-oxoisovalerate dehydrogenase subunit alpha, mitochondrial	Bckdha	-	-	NaN	1	0	NaN	0.157367	1	-0.0875177	-0.28382	amine catabolic process;amine metabolic process;branched chain family amino acid catabolic process;branched chain family amino acid metabolic process;carboxylic acid catabolic process;carboxylic acid metabolic process;catabolic process;cellular amine metabolic process;cellular amino acid catabolic process;cellular amino acid metabolic process;cellular catabolic process;cellular ketone metabolic p…	3-methyl-2-oxobutanoate dehydrogenase (2-methylpropanoyl-transferring) activity;alpha-ketoacid dehydrogenase activity;binding;catalytic activity;cation binding;ion binding;metal ion binding;oxidoreductase activity;oxidoreductase activity, acting on the aldehyde or oxo group of donors;oxidoreductase activity, acting on the aldehyde or oxo group of donors, disulfide as acceptor	cell part;cytoplasmic part;dihydrolipoyl dehydrogenase complex;intracellular membrane-bounded organelle;intracellular organelle;intracellular organelle part;intracellular part;macromolecular complex;membrane-bounded organelle;mitochondrial alpha-ketoglutarate dehydrogenase complex;mitochondrial part;mitochondrial tricarboxylic acid cycle enzyme complex;mitochondrion;organelle;organelle part;prote…	+	NaN	NaN	NaN	NaN	NaN	NaN	NaN	NaN	51.3548	NaN	51.2338	50.5269	51.8142	46.7255	59.0298	NaN	NaN	NaN	NaN	NaN	NaN	NaN	NaN	NaN	0.0781998	NaN	0.0712136	0.0304067	0.104739	-0.189236	0.52687	NaN
Q6P3A8	Q6P3A8	2-oxoisovalerate dehydrogenase subunit beta, mitochondrial	Bckdhb	-	-	NaN	1	0	NaN	0.363938	1	-0.170789	-0.563518	amine catabolic process;amine metabolic process;branched chain family amino acid catabolic process;branched chain family amino acid metabolic process;carboxylic acid catabolic process;carboxylic acid metabolic process;catabolic process;cellular amine metabolic process;cellular amino acid catabolic process;cellular amino acid metabolic process;cellular catabolic process;cellular ketone metabolic p…	3-methyl-2-oxobutanoate dehydrogenase (2-methylpropanoyl-transferring) activity;alpha-ketoacid dehydrogenase activity;catalytic activity;oxidoreductase activity;oxidoreductase activity, acting on the aldehyde or oxo group of donors;oxidoreductase activity, acting on the aldehyde or oxo group of donors, disulfide as acceptor	cell part;cytoplasmic part;dihydrolipoyl dehydrogenase complex;intracellular membrane-bounded organelle;intracellular organelle;intracellular organelle part;intracellular part;macromolecular complex;membrane;membrane-bounded organelle;mitochondrial alpha-ketoglutarate dehydrogenase complex;mitochondrial inner membrane;mitochondrial membrane;mitochondrial part;mitochondrial tricarboxylic acid cycl…	+	NaN	NaN	NaN	NaN	NaN	NaN	NaN	NaN	22.3494	25.783	22.8877	27.2409	25.4299	24.9694	22.9525	34.5425	NaN	NaN	NaN	NaN	NaN	NaN	NaN	NaN	-1.79676	-1.52533	-1.75239	-1.41735	-1.55207	-1.58732	-1.7471	-0.922183
P59017	P59017	Bcl-2-like protein 13	Bcl2l13	-	-	0.394497	1	-0.22546	-0.660409	0.369353	1	0.164722	0.561286	apoptosis;biological regulation;cell death;cellular process;death;programmed cell death;regulation of apoptosis;regulation of biological process;regulation of cell death;regulation of cellular process;regulation of programmed cell death		cell part;cytoplasmic part;integral to membrane;intracellular membrane-bounded organelle;intracellular organelle;intracellular organelle part;intracellular part;intrinsic to membrane;membrane;membrane part;membrane-bounded organelle;mitochondrial membrane;mitochondrial part;mitochondrion;organelle;organelle membrane;organelle part	+	23.3034	31.585	NaN	NaN	29.859	31.396	34.0269	26.7876	22.0941	30.9926	27.7957	26.613	25.2084	20.6205	23.8965	29.0599	-1.71862	-1.11507	NaN	NaN	-1.23209	-1.12771	-0.9552	-1.45052	-1.81807	-1.15483	-1.37722	-1.46339	-1.56897	-1.94469	-1.67116	-1.28757
Q80XN0	Q80XN0	D-beta-hydroxybutyrate dehydrogenase, mitochondrial	Bdh1	-	-	0.0450765	1	-0.0140784	-0.0673751	0.182558	1	-0.0920543	-0.30993	adipose tissue development;anatomical structure development;brain development;developmental process;liver development;organ development;response to cadmium ion;response to chemical stimulus;response to corticosteroid stimulus;response to corticosterone stimulus;response to drug;response to endogenous stimulus;response to estradiol stimulus;response to estrogen stimulus;response to ethanol;respons…	3-hydroxybutyrate dehydrogenase activity;binding;catalytic activity;lipid binding;oxidoreductase activity;oxidoreductase activity, acting on CH-OH group of donors;oxidoreductase activity, acting on the CH-OH group of donors, NAD or NADP as acceptor;phospholipid binding	cell part;cytoplasm;cytoplasmic part;intracellular membrane-bounded organelle;intracellular organelle;intracellular organelle lumen;intracellular organelle part;intracellular part;membrane;membrane-bounded organelle;membrane-enclosed lumen;mitochondrial inner membrane;mitochondrial matrix;mitochondrial membrane;mitochondrial part;mitochondrion;nuclear part;nucleoplasm;organelle;organelle inner me…	+	21.1687	25.4387	21.4226	21.1991	22.1499	22.3078	24.7158	20.667	17.7868	17.1121	19.7174	22.0619	21.4305	15.7263	19.4795	24.5568	-1.89684	-1.5514	-1.87498	-1.89421	-1.8134	-1.80022	-1.60691	-1.94059	-2.20856	-2.27614	-2.02562	-1.82077	-1.8743	-2.4219	-2.0474	-1.61927
P28653	P28653	Biglycan	Bgn	-	-	0.283594	1	0.184352	0.498011	0.185345	1	0.122934	0.341821	amine metabolic process;aminoglycan metabolic process;blood vessel remodeling;carbohydrate metabolic process;cellular macromolecule metabolic process;cellular metabolic process;cellular process;cellular protein metabolic process;chondroitin sulfate metabolic process;glycosaminoglycan metabolic process;macromolecule metabolic process;macromolecule modification;metabolic process;multicellular organ…	binding;carbohydrate binding;extracellular matrix binding;glycosaminoglycan binding;pattern binding;polysaccharide binding	cell part;cell surface;cytoplasmic membrane-bounded vesicle;cytoplasmic part;cytoplasmic vesicle;extracellular matrix;extracellular membrane-bounded organelle;extracellular organelle;extracellular region part;extracellular vesicular exosome;intracellular;intracellular membrane-bounded organelle;intracellular organelle;intracellular part;membrane;membrane-bounded organelle;membrane-bounded vesicle…	-	17.0944	16.8157	17.298	25.8055	17.9487	13.2735	15.8398	22.3988	25.4337	17.4004	29.7378	30.2931	25.9067	22.2371	21.3317	25.7427	-2.27795	-2.3065	-2.25732	-1.52363	-2.19265	-2.70793	-2.40958	-1.79266	-1.55178	-2.24701	-1.24045	-1.20231	-1.51602	-1.80611	-1.88278	-1.52837
O35490	O35490	Betaine--homocysteine S-methyltransferase 1	Bhmt	-	-	NaN	1	0	NaN	0.750531	1	-0.390022	-1.15152	amine biosynthetic process;amine metabolic process;aspartate family amino acid biosynthetic process;aspartate family amino acid metabolic process;betaine catabolic process;betaine metabolic process;biosynthetic process;carboxylic acid biosynthetic process;carboxylic acid metabolic process;catabolic process;cellular amine metabolic process;cellular amino acid biosynthetic process;cellular amino ac…	betaine-homocysteine S-methyltransferase activity;binding;catalytic activity;cation binding;homocysteine S-methyltransferase activity;ion binding;metal ion binding;methyltransferase activity;S-adenosylmethionine-dependent methyltransferase activity;S-methyltransferase activity;transferase activity;transferase activity, transferring one-carbon groups;transition metal ion binding;zinc ion binding	cell part;cytoplasm;intracellular part	-	65.0948	NaN	NaN	NaN	NaN	NaN	NaN	70.6813	67.649	NaN	63.3512	NaN	75.8682	73.6537	67.7097	67.6428	0.899098	NaN	NaN	NaN	NaN	NaN	NaN	1.26951	1.06426	NaN	0.789604	NaN	1.65256	1.48316	1.06826	1.06385
O08539	O08539	Myc box-dependent-interacting protein 1	Bin1	-	-	0.0879651	1	0.0397396	0.150507	0.248546	1	0.05576	0.291315	biological regulation;cell differentiation;cellular component assembly;cellular component assembly at cellular level;cellular component organization;cellular component organization at cellular level;cellular component organization or biogenesis;cellular component organization or biogenesis at cellular level;cellular developmental process;cellular macromolecular complex assembly;cellular macromole…	binding;cytoskeletal protein binding;enzyme binding;identical protein binding;protein binding;RNA polymerase binding;tau protein binding	axon;axon part;axon terminus;cell part;cell projection;cell projection part;cerebellar mossy fiber;clathrin-coated vesicle;coated vesicle;contractile fiber part;cytoplasm;cytoplasmic membrane-bounded vesicle;cytoplasmic part;cytoplasmic vesicle;cytoskeletal part;I band;initial segment;intracellular membrane-bounded organelle;intracellular organelle;intracellular organelle part;intracellular part;…	-	34.6935	33.519	37.3457	41.6961	35.7496	32.5464	34.7901	41.6563	40.8165	40.363	43.4798	43.933	42.9041	37.6107	41.7178	42.6421	-0.912564	-0.987961	-0.746471	-0.483682	-0.84578	-1.0514	-0.906413	-0.486044	-0.536043	-0.563177	-0.378419	-0.351847	-0.41227	-0.730153	-0.482392	-0.427712
Q8R016	Q8R016	Bleomycin hydrolase	Blmh	-	-	0.384866	1	-0.291888	-0.716694	NaN	1	0	NaN	response to chemical stimulus;response to drug;response to stimulus;response to toxin	catalytic activity;cysteine-type endopeptidase activity;cysteine-type peptidase activity;endopeptidase activity;hydrolase activity;peptidase activity;peptidase activity, acting on L-amino acid peptides	cell part;cytoplasm;extracellular membrane-bounded organelle;extracellular organelle;extracellular region part;extracellular vesicular exosome;intracellular membrane-bounded organelle;intracellular organelle;intracellular organelle part;intracellular part;membrane-bounded organelle;membrane-bounded vesicle;nuclear part;nucleoplasm;nucleus;organelle;organelle part;vesicle	-	33.9816	NaN	25.4449	26.1088	36.5454	NaN	28.9757	NaN	NaN	NaN	NaN	NaN	NaN	NaN	35.5732	NaN	-0.958112	NaN	-1.55093	-1.50087	-0.796035	NaN	-1.29347	NaN	NaN	NaN	NaN	NaN	NaN	NaN	-0.856868	NaN
O55003	O55003	BCL2/adenovirus E1B 19 kDa protein-interacting protein 3	Bnip3	-	-	NaN	1	0	NaN	0	0.992894	1.3967	0	apoptosis;apoptotic mitochondrial changes;autophagic cell death;biological regulation;brown fat cell differentiation;catabolic process;cell death;cell differentiation;cellular catabolic process;cellular chemical homeostasis;cellular component organization;cellular component organization at cellular level;cellular component organization or biogenesis;cellular component organization or biogenesis a…	binding;enzyme binding;GTPase binding;identical protein binding;protein binding;protein dimerization activity;protein heterodimerization activity;protein homodimerization activity	cell part;cell projection;cytoplasm;cytoplasmic part;dendrite;endoplasmic reticulum;envelope;integral to membrane;integral to mitochondrial membrane;integral to mitochondrial outer membrane;integral to organelle membrane;intracellular membrane-bounded organelle;intracellular organelle;intracellular organelle part;intracellular part;intrinsic to membrane;intrinsic to mitochondrial outer membrane;i…	+	NaN	NaN	NaN	NaN	NaN	NaN	NaN	NaN	NaN	NaN	NaN	80.7984	NaN	67.1096	67.7368	48.7925	NaN	NaN	NaN	NaN	NaN	NaN	NaN	NaN	NaN	NaN	NaN	2.0731	NaN	1.02885	1.07005	-0.0696942
P15327	P15327	Bisphosphoglycerate mutase	Bpgm	-	-	0.192069	1	-0.129081	-0.354345	0.372815	1	0.198932	0.614834	alcohol catabolic process;alcohol metabolic process;anatomical structure development;carbohydrate catabolic process;carbohydrate metabolic process;catabolic process;cell development;cellular carbohydrate catabolic process;cellular carbohydrate metabolic process;cellular developmental process;cellular metabolic process;cellular process;developmental process;erythrocyte development;generation of pr…	bisphosphoglycerate 2-phosphatase activity;bisphosphoglycerate mutase activity;bisphosphoglycerate phosphatase activity;catalytic activity;hydrolase activity;hydrolase activity, acting on ester bonds;intramolecular transferase activity;intramolecular transferase activity, phosphotransferases;isomerase activity;phosphatase activity;phosphoglycerate mutase activity;phosphoric ester hydrolase activi…	extracellular membrane-bounded organelle;extracellular organelle;extracellular region part;extracellular vesicular exosome;membrane-bounded organelle;membrane-bounded vesicle;organelle;vesicle	-	23.6845	26.5926	23.7903	29.2887	35.3504	23.3299	21.1319	31.8053	37.4551	NaN	32.7682	27.4094	NaN	31.0003	26.2972	31.2521	-1.68803	-1.4649	-1.6796	-1.2716	-0.870915	-1.71648	-1.90002	-1.10039	-0.739733	NaN	-1.03685	-1.40511	NaN	-1.15431	-1.48681	-1.13736
P18572	P18572	Basigin	Bsg	-	-	0.308147	1	0.113727	0.445276	0.201142	1	0.0641046	0.283544	anatomical structure development;anatomical structure morphogenesis;decidualization;developmental process;developmental process involved in reproduction;embryo implantation;establishment of localization;establishment of localization in cell;establishment of protein localization;establishment of protein localization in membrane;establishment of protein localization in plasma membrane;intracellular…	binding;carbohydrate binding;mannose binding;monosaccharide binding;sugar binding	acrosomal membrane;adherens junction;anchoring junction;cell junction;cell part;cell-substrate adherens junction;cell-substrate junction;cytoplasmic membrane-bounded vesicle;cytoplasmic part;cytoplasmic vesicle;cytoplasmic vesicle membrane;cytoplasmic vesicle part;extracellular membrane-bounded organelle;extracellular organelle;extracellular region part;extracellular vesicular exosome;focal adhes…	-	46.1009	45.7015	47.667	52.6694	48.4225	43.9804	41.2252	50.7316	47.6454	44.763	42.8702	48.7813	45.133	42.3056	42.596	49.6435	-0.225464	-0.248673	-0.13473	0.154194	-0.0910641	-0.34907	-0.51167	0.0422241	-0.135982	-0.30333	-0.414268	-0.0703453	-0.281755	-0.447584	-0.430431	-0.0205745
Q64152	Q64152	Transcription factor BTF3	Btf3	-	-	0.17365	1	-0.0856213	-0.293764	0.0868761	1	-0.0383866	-0.147479	biological regulation;biosynthetic process;cellular biosynthetic process;cellular macromolecule biosynthetic process;cellular macromolecule metabolic process;cellular metabolic process;cellular nitrogen compound metabolic process;cellular process;chordate embryonic development;developmental process;embryo development;embryo development ending in birth or egg hatching;establishment of localization…		cell part;cytoplasm;intracellular membrane-bounded organelle;intracellular organelle;intracellular part;membrane-bounded organelle;nucleus;organelle	-	55.5476	52.1646	58.6264	60.0767	53.1221	53.9001	60.6593	64.329	59.3595	59.0667	58.734	64.0288	60.518	60.3741	55.7071	66.9104	0.321466	0.12499	0.50284	0.589572	0.180403	0.225522	0.624709	0.850719	0.546561	0.529071	0.50924	0.831877	0.616169	0.607484	0.330788	1.01585
O35658	O35658	Complement component 1 Q subcomponent-binding protein, mitochondrial	C1qbp	-	-	NaN	1	0	NaN	0.0459263	1	0.037633	0.098979	activation of immune response;apoptosis;biological regulation;biosynthetic process;cell death;cellular biosynthetic process;cellular component assembly;cellular component assembly at cellular level;cellular component organization;cellular component organization at cellular level;cellular component organization or biogenesis;cellular component organization or biogenesis at cellular level;cellular …	adrenergic receptor binding;binding;carbohydrate binding;complement binding;complement component C1q binding;glycosaminoglycan binding;G-protein-coupled receptor binding;hyaluronic acid binding;kininogen binding;mRNA binding;nucleic acid binding;opsonin binding;pattern binding;polysaccharide binding;protein binding;protein binding transcription factor activity;receptor binding;RNA binding;transcr…	cell part;cell surface;cytoplasm;cytoplasmic part;cytosol;extracellular region;intracellular membrane-bounded organelle;intracellular non-membrane-bounded organelle;intracellular organelle;intracellular organelle lumen;intracellular organelle part;intracellular part;membrane;membrane-bounded organelle;membrane-enclosed lumen;mitochondrial matrix;mitochondrial part;mitochondrion;non-membrane-bound…	+	NaN	NaN	NaN	NaN	NaN	NaN	NaN	NaN	17.9918	24.1925	27.3441	25.9139	21.1245	25.3864	NaN	NaN	NaN	NaN	NaN	NaN	NaN	NaN	NaN	NaN	-2.18843	-1.64778	-1.40985	-1.51548	-1.90066	-1.55538	NaN	NaN
P01027;CON__Q2UVX4	P01027	Complement C3;Complement C3 beta chain;C3-beta-c;Complement C3 alpha chain;C3a anaphylatoxin;Acylation stimulating protein;Complement C3b alpha chain;Complement C3c alpha chain fragment 1;Complement C3dg fragment;Complement C3g fragment;Complement C3d fragment;Complement C3f fragment;Complement C3c alpha chain fragment 2	C3	-	-	0.420821	1	-0.112338	-0.514295	0.653583	1	0.368207	1.0113	activation of immune response;biological regulation;carboxylic acid metabolic process;cellular ketone metabolic process;cellular lipid metabolic process;cellular metabolic process;cellular process;complement activation;complement activation, alternative pathway;complement activation, classical pathway;defense response;fatty acid metabolic process;humoral immune response;immune effector process;im…	binding;C5a anaphylatoxin chemotactic receptor binding;C5L2 anaphylatoxin chemotactic receptor binding;endopeptidase inhibitor activity;endopeptidase regulator activity;enzyme inhibitor activity;enzyme regulator activity;G-protein-coupled receptor binding;peptidase inhibitor activity;peptidase regulator activity;protein binding;receptor binding	blood microparticle;extracellular membrane-bounded organelle;extracellular organelle;extracellular region part;extracellular space;extracellular vesicular exosome;membrane-bounded organelle;membrane-bounded vesicle;organelle;vesicle	-	75.2089	80.1769	74.7952	77.8477	77.6341	78.4097	77.3284	80.2508	70.9294	80.1133	76.5605	80.5678	68.4054	71.2296	77.2712	NaN	1.60108	2.016	1.56925	1.8132	1.79539	1.86065	1.77011	2.02272	1.28682	2.01024	1.70766	2.05175	1.11443	1.30789	1.76541	NaN
P01029	P01029	Complement C4-B;Complement C4 beta chain;Complement C4 alpha chain;C4a anaphylatoxin;Complement C4 gamma chain	C4b	-	-	0.844597	1	0.911123	1.45839	NaN	1	0	NaN	activation of immune response;biological regulation;complement activation;complement activation, classical pathway;defense response;humoral immune response;immune effector process;immune response;immune system process;inflammatory response;innate immune response;macromolecule metabolic process;metabolic process;positive regulation of biological process;positive regulation of immune response;posit…	endopeptidase inhibitor activity;endopeptidase regulator activity;enzyme inhibitor activity;enzyme regulator activity;peptidase inhibitor activity;peptidase regulator activity	extracellular region part;extracellular space	-	63.8728	NaN	73.4565	78.1239	57.7988	41.249	72.5584	58.7799	NaN	NaN	NaN	NaN	44.9951	NaN	81.0405	NaN	0.822118	NaN	1.46853	1.83641	0.453755	-0.510252	1.40278	0.511974	NaN	NaN	NaN	NaN	-0.289792	NaN	2.09572	NaN
P13634	P13634	Carbonic anhydrase 1	Ca1	-	-	0.995786	1	0.464654	1.45731	NaN	1	0	NaN	cellular metabolic process;cellular process;metabolic process;one-carbon metabolic process;small molecule metabolic process	arylesterase activity;binding;carbonate dehydratase activity;carbon-oxygen lyase activity;carboxylic ester hydrolase activity;catalytic activity;cation binding;hydrolase activity;hydrolase activity, acting on ester bonds;hydro-lyase activity;ion binding;lyase activity;metal ion binding;transition metal ion binding;zinc ion binding	cell part;cytoplasm;extracellular membrane-bounded organelle;extracellular organelle;extracellular region part;extracellular vesicular exosome;intracellular part;membrane-bounded organelle;membrane-bounded vesicle;organelle;vesicle	-	19.5294	15.7845	15.1752	20.7262	NaN	12.4236	14.5839	NaN	NaN	NaN	22.1736	22.225	NaN	21.9811	16.1587	NaN	-2.04281	-2.41558	-2.48277	-1.93539	NaN	-2.81746	-2.55013	NaN	NaN	NaN	-1.81142	-1.80712	NaN	-1.82756	-2.37535	NaN
P00920	P00920	Carbonic anhydrase 2	Ca2	-	-	0.0224228	1	0.0158308	0.0464774	1.19544	1	0.403214	1.45192	anatomical structure development;anatomical structure morphogenesis;biological regulation;carbon dioxide transport;cation homeostasis;cellular cation homeostasis;cellular chemical homeostasis;cellular homeostasis;cellular ion homeostasis;cellular metabolic process;cellular monovalent inorganic cation homeostasis;cellular process;cellular response to fluid shear stress;cellular response to stimulu…	arylesterase activity;binding;carbonate dehydratase activity;carbon-oxygen lyase activity;carboxylic ester hydrolase activity;catalytic activity;cation binding;hydrolase activity;hydrolase activity, acting on ester bonds;hydro-lyase activity;ion binding;lyase activity;metal ion binding;transition metal ion binding;zinc ion binding	apical part of cell;axon;basolateral plasma membrane;cell part;cell projection;cytoplasm;cytoplasmic part;cytosol;extracellular membrane-bounded organelle;extracellular organelle;extracellular region part;extracellular space;extracellular vesicular exosome;intracellular part;membrane;membrane part;membrane-bounded organelle;membrane-bounded vesicle;microvillus;myelin sheath;neuron projection;orga…	-	15.6403	15.3074	19.0395	21.1879	22.7232	14.0058	15.0361	19.3047	19.0335	25.5886	18.1797	21.6061	17.2795	14.5072	15.9098	19.4419	-2.43129	-2.46801	-2.08822	-1.89518	-1.76587	-2.61821	-2.49842	-2.06353	-2.08878	-1.54002	-2.17013	-1.8593	-2.25918	-2.55903	-2.40202	-2.05086
P16015	P16015	Carbonic anhydrase 3	Ca3	-	-	0.332678	1	-0.0610042	-0.342378	0.0145531	1	0.00714269	0.0268674	cellular metabolic process;cellular process;metabolic process;one-carbon metabolic process;response to chemical stimulus;response to ethanol;response to organic substance;response to oxidative stress;response to stimulus;response to stress;small molecule metabolic process	binding;carbonate dehydratase activity;carbon-oxygen lyase activity;catalytic activity;cation binding;hydro-lyase activity;ion binding;lyase activity;metal ion binding;nickel ion binding;transition metal ion binding;zinc ion binding	cell part;cytoplasmic part;cytosol;intracellular part	-	13.5143	13.0511	13.3073	14.6044	15.1219	12.6966	14.8574	13.8881	21.544	20.2501	19.0578	20.205	23.2758	21.5969	21.0186	15.4877	-2.67798	-2.736	-2.70369	-2.54776	-2.48875	-2.7816	-2.5187	-2.63236	-1.8646	-1.97755	-2.08651	-1.98159	-1.72085	-1.86009	-1.90985	-2.44804
Q06138	Q06138	Calcium-binding protein 39	Cab39	-	-	NaN	1	0	NaN	0.241856	1	-0.112135	-0.389141	activation of protein kinase activity;biological regulation;cellular component assembly;cellular component organization;cellular component organization or biogenesis;cellular process;cellular response to stimulus;intracellular signal transduction;macromolecular complex assembly;macromolecular complex subunit organization;positive regulation of biological process;positive regulation of catalytic a…	binding;calcium ion binding;catalytic activity;cation binding;enzyme activator activity;enzyme binding;enzyme regulator activity;ion binding;kinase activator activity;kinase activity;kinase binding;kinase regulator activity;metal ion binding;phosphotransferase activity, alcohol group as acceptor;protein binding;protein kinase activator activity;protein kinase activity;protein kinase regulator act…	cell part;cytoplasm;extracellular membrane-bounded organelle;extracellular organelle;extracellular region part;extracellular vesicular exosome;intracellular part;macromolecular complex;membrane-bounded organelle;membrane-bounded vesicle;organelle;protein complex;vesicle	-	NaN	NaN	NaN	NaN	NaN	NaN	55.8966	NaN	60.7181	56.9689	60.6454	67.564	68.6668	62.3381	58.7289	63.4583	NaN	NaN	NaN	NaN	NaN	NaN	0.341872	NaN	0.62826	0.404794	0.623867	1.05866	1.13192	0.727006	0.508936	0.796266
Q02789	Q02789	Voltage-dependent L-type calcium channel subunit alpha-1S	Cacna1s	-	-	0.0594228	1	0.0345136	0.112986	NaN	1	0	NaN	anatomical structure development;anatomical structure formation involved in morphogenesis;calcium ion import;calcium ion transmembrane transport;calcium ion transport;cation transport;cell development;cellular component organization;cellular component organization at cellular level;cellular component organization or biogenesis;cellular component organization or biogenesis at cellular level;cellul…	binding;calcium channel activity;cation binding;cation channel activity;cation transmembrane transporter activity;channel activity;gated channel activity;high voltage-gated calcium channel activity;ion binding;ion channel activity;ion transmembrane transporter activity;metal ion binding;passive transmembrane transporter activity;substrate-specific channel activity;substrate-specific transmembrane…	calcium channel complex;cation channel complex;cell part;contractile fiber part;cytoplasm;cytoplasmic part;endoplasmic reticulum;I band;intracellular membrane-bounded organelle;intracellular organelle;intracellular part;ion channel complex;macromolecular complex;membrane;membrane part;membrane-bounded organelle;organelle;organelle part;plasma membrane;plasma membrane part;protein complex;sarcopla…	-	20.4158	20.9199	24.1275	20.8986	18.713	21.1058	17.7023	28.1154	38.8121	NaN	NaN	31.0516	NaN	NaN	27.0961	25.1172	-1.9628	-1.91844	-1.6529	-1.9203	-2.11898	-1.90228	-2.21692	-1.35432	-0.65674	NaN	NaN	-1.15085	NaN	NaN	-1.42791	-1.57596
O08532	O08532	Voltage-dependent calcium channel subunit alpha-2/delta-1;Voltage-dependent calcium channel subunit alpha-2-1;Voltage-dependent calcium channel subunit delta-1	Cacna2d1	-	-	0.237143	1	0.10305	0.373566	1.43836	1	0.511198	1.75904	biological regulation;calcium ion transmembrane transport;calcium ion transport;cation transport;cellular process;divalent inorganic cation transport;divalent metal ion transport;establishment of localization;ion transmembrane transport;ion transport;metal ion transport;regulation of biological process;regulation of calcium ion transport;regulation of ion transport;regulation of localization;regu…	binding;calcium channel activity;calcium channel regulator activity;cation binding;cation channel activity;cation transmembrane transporter activity;channel activity;channel regulator activity;gated channel activity;ion binding;ion channel activity;ion transmembrane transporter activity;metal ion binding;passive transmembrane transporter activity;substrate-specific channel activity;substrate-spec…	calcium channel complex;cation channel complex;cell part;cytoplasmic part;endoplasmic reticulum;extracellular membrane-bounded organelle;extracellular organelle;extracellular region part;extracellular vesicular exosome;intracellular membrane-bounded organelle;intracellular organelle;intracellular part;ion channel complex;macromolecular complex;membrane part;membrane-bounded organelle;membrane-bou…	-	14.8022	19.334	18.3113	16.835	16.0736	12.8692	18.9378	17.6867	32.1459	32.6704	27.9585	24.2522	24.8702	23.642	23.3464	18.1509	-2.525	-2.06082	-2.1574	-2.30451	-2.38443	-2.75926	-2.09776	-2.21846	-1.0778	-1.04326	-1.36554	-1.64309	-1.59497	-1.69143	-1.71515	-2.17293
Q8R3Z5;Q8R0S4;Q8CC27;P54285	Q8R3Z5;Q8R0S4	Voltage-dependent L-type calcium channel subunit beta-1;Voltage-dependent L-type calcium channel subunit beta-4	Cacnb1;Cacnb4	-	-	0.164852	1	0.105209	0.303826	0.802798	1	0.318542	1.0716	activation of immune response;adult behavior;adult locomotory behavior;adult walking behavior;amine transport;amino acid transport;anatomical structure development;antigen receptor-mediated signaling pathway;behavior;biological regulation;calcium ion homeostasis;calcium ion transmembrane transport;calcium ion transport;cAMP metabolic process;carboxylic acid transport;cation homeostasis;cation tra…	calcium channel activity;cation channel activity;cation transmembrane transporter activity;channel activity;gated channel activity;high voltage-gated calcium channel activity;ion channel activity;ion transmembrane transporter activity;passive transmembrane transporter activity;substrate-specific channel activity;substrate-specific transmembrane transporter activity;substrate-specific transporter …	calcium channel complex;cation channel complex;cell part;cytoplasmic part;endoplasmic reticulum;intracellular membrane-bounded organelle;intracellular organelle;intracellular part;ion channel complex;macromolecular complex;membrane;membrane part;membrane-bounded organelle;organelle;plasma membrane;plasma membrane part;protein complex;sarcoplasmic reticulum;synapse;T-tubule;voltage-gated calcium c…	-	20.9842	16.7451	26.9662	22.1438	20.5201	17.2678	18.1254	25.9939	28.2619	41.2394	34.3922	34.0982	33.344	26.469	30.109	28.5561	-1.91284	-2.3138	-1.43741	-1.81391	-1.95355	-2.26036	-2.1754	-1.50947	-1.34388	-0.510827	-0.931783	-0.95062	-0.999308	-1.47405	-1.21491	-1.32301
O70578	O70578	Voltage-dependent calcium channel gamma-1 subunit	Cacng1	-	-	0.053993	1	-0.0153624	-0.076762	NaN	1	0	NaN	calcium ion transmembrane transport;calcium ion transport;cation transport;cellular process;divalent inorganic cation transport;divalent metal ion transport;establishment of localization;establishment of localization in cell;intracellular transport;ion transmembrane transport;ion transport;metal ion transport;sarcoplasmic reticulum calcium ion transport;transmembrane transport;transport	calcium channel activity;cation channel activity;cation transmembrane transporter activity;channel activity;gated channel activity;ion channel activity;ion transmembrane transporter activity;passive transmembrane transporter activity;substrate-specific channel activity;substrate-specific transmembrane transporter activity;substrate-specific transporter activity;transmembrane transporter activity;…	calcium channel complex;cation channel complex;cell part;ion channel complex;macromolecular complex;membrane part;plasma membrane part;protein complex;voltage-gated calcium channel complex	-	35.0472	32.9327	34.6555	37.8253	35.1104	33.3484	34.1008	38.9044	NaN	NaN	48.7269	NaN	NaN	NaN	NaN	39.5716	-0.890091	-1.02609	-0.914983	-0.716979	-0.886086	-0.999019	-0.950453	-0.651133	NaN	NaN	-0.0734844	NaN	NaN	NaN	NaN	-0.610764
P0DP28;P0DP27;P0DP26;Q9D6P8	P0DP28;P0DP27;P0DP26;Q9D6P8	Calmodulin-like protein 3	Calml3	-	-	0.0806817	1	-0.0274489	-0.123234	0.284972	1	0.0907857	0.390465		binding;calcium ion binding;cation binding;ion binding;metal ion binding	extracellular membrane-bounded organelle;extracellular organelle;extracellular region part;extracellular vesicular exosome;membrane-bounded organelle;membrane-bounded vesicle;organelle;vesicle	-	36.3321	39.1654	34.9111	37.8399	38.9417	37.899	32.629	40.7109	38.0916	39.5471	45.2502	41.3607	41.9128	36.4632	37.2297	42.6207	-0.809322	-0.635315	-0.898726	-0.716078	-0.648869	-0.712457	-1.04597	-0.542353	-0.700662	-0.61224	-0.274931	-0.503609	-0.470829	-0.801154	-0.753628	-0.428974
P14211	P14211	Calreticulin	Calr	-	-	0.380801	1	-0.151065	-0.553369	0.53671	1	0.127025	0.605964	actin cytoskeleton organization;actin filament-based process;aging;biological regulation;cardiac cell differentiation;cardiac muscle cell differentiation;cell aging;cell cycle arrest;cell cycle process;cell differentiation;cellular component assembly;cellular component assembly at cellular level;cellular component organization;cellular component organization at cellular level;cellular component o…	androgen receptor binding;binding;calcium ion binding;carbohydrate binding;cation binding;enzyme binding;glycoprotein binding;hormone binding;hormone receptor binding;integrin binding;ion binding;iron ion binding;metal ion binding;mRNA binding;nuclear hormone receptor binding;nucleic acid binding;peptide binding;protein binding;protein complex binding;receptor binding;RNA binding;steroid hormone …	acrosomal vesicle;adherens junction;anchoring junction;cell junction;cell part;cell-substrate adherens junction;cell-substrate junction;cytoplasm;cytoplasmic membrane-bounded vesicle;cytoplasmic part;cytoplasmic vesicle;cytosol;endocytic vesicle;endoplasmic reticulum;endoplasmic reticulum lumen;endoplasmic reticulum part;external side of plasma membrane;extracellular matrix;extracellular membrane…	-	37.423	36.2846	43.4715	39.3737	40.4102	36.3369	41.9121	48.0754	46.0431	48.6695	53.4082	48.9228	49.6252	46.69	44.2478	47.7045	-0.74171	-0.812283	-0.378907	-0.62271	-0.560345	-0.809019	-0.470869	-0.111118	-0.228824	-0.0767976	0.196985	-0.0621735	-0.0216286	-0.191294	-0.333425	-0.132562
O35887	O35887	Calumenin	Calu	-	-	0.994174	1	-0.415977	-1.31997	0.479145	1	0.11875	0.55884		binding;calcium ion binding;cation binding;ion binding;metal ion binding	cell part;cytoplasmic membrane-bounded vesicle;cytoplasmic part;cytoplasmic vesicle;endoplasmic reticulum;endoplasmic reticulum lumen;endoplasmic reticulum part;extracellular region;intracellular membrane-bounded organelle;intracellular organelle;intracellular organelle lumen;intracellular organelle part;intracellular part;melanosome;membrane;membrane-bounded organelle;membrane-bounded vesicle;me…	-	30.1857	24.1055	34.2045	33.3684	41.4376	30.7705	36.516	38.5092	38.5417	43.2421	43.4543	41.4414	42.501	36.7305	37.562	42.0014	-1.20966	-1.65463	-0.943805	-0.997722	-0.499035	-1.16984	-0.797864	-0.675166	-0.673187	-0.392383	-0.37992	-0.498811	-0.436041	-0.784533	-0.733148	-0.46558
P28652	P28652	Calcium/calmodulin-dependent protein kinase type II subunit beta	Camk2b	-	-	0.0572169	1	-0.031452	-0.106961	1.38293	1	-0.16582	-1.01042	activation of meiosis involved in egg activation;biological regulation;calcium ion transport;cation transport;cell cycle process;cellular macromolecule metabolic process;cellular metabolic process;cellular process;cellular protein metabolic process;divalent inorganic cation transport;divalent metal ion transport;establishment of localization;G1/S transition of mitotic cell cycle;inhibitory G-prot…	adenyl nucleotide binding;adenyl ribonucleotide binding;ATP binding;binding;calmodulin-dependent protein kinase activity;catalytic activity;identical protein binding;kinase activity;nucleotide binding;phosphotransferase activity, alcohol group as acceptor;protein binding;protein dimerization activity;protein homodimerization activity;protein kinase activity;protein serine/threonine kinase activit…	cell part;cytoplasmic part;cytoskeletal part;cytosol;endoplasmic reticulum membrane;endoplasmic reticulum part;intracellular organelle part;intracellular part;membrane;membrane part;microtubule organizing center;organelle membrane;organelle part;sarcoplasmic reticulum membrane;spindle midzone	-	50.3081	39.299	43.7358	46.5455	43.7969	45.0117	41.012	52.1874	48.2846	47.2468	48.8454	49.9339	50.6002	51.2362	49.7798	54.1747	0.0177795	-0.627226	-0.363401	-0.19967	-0.359823	-0.288822	-0.524376	0.126312	-0.0990309	-0.159041	-0.0666389	-0.00381376	0.0346383	0.0713507	-0.0127082	0.241474
Q6ZQ73	Q6ZQ73	Cullin-associated NEDD8-dissociated protein 2	Cand2	-	-	0.329985	1	0.659416	0.693526	0.325914	1	0.111133	0.453812	cellular component assembly;cellular component assembly at cellular level;cellular component organization;cellular component organization at cellular level;cellular component organization or biogenesis;cellular component organization or biogenesis at cellular level;cellular macromolecular complex assembly;cellular macromolecular complex subunit organization;cellular macromolecule metabolic proces…	binding;protein binding;TBP-class protein binding;transcription factor binding	cell part;intracellular;intracellular membrane-bounded organelle;intracellular organelle;intracellular part;membrane-bounded organelle;nucleus;organelle	-	40.6761	41.086	88.0592	44.6903	48.6218	42.1668	39.3579	50.5538	53.4255	51.8953	52.9345	59.609	55.9898	48.5787	55.0602	50.6173	-0.544435	-0.519962	2.88258	-0.307573	-0.0795543	-0.455792	-0.623665	0.0319598	0.197991	0.109427	0.16954	0.561497	0.347325	-0.0820413	0.293017	0.0356239
P35564	P35564	Calnexin	Canx	-	-	NaN	1	0	NaN	0.151169	1	0.0567132	0.234378	aging;cellular component organization;cellular component organization or biogenesis;cellular macromolecule metabolic process;cellular membrane organization;cellular metabolic process;cellular process;cellular protein metabolic process;chaperone-mediated protein folding;clathrin-mediated endocytosis;developmental process;endocytosis;establishment of localization;macromolecule metabolic process;mem…	binding;calcium ion binding;carbohydrate binding;cation binding;ion binding;metal ion binding	axon;cell body;cell part;cell projection;cell projection cytoplasm;cell projection part;cytoplasmic membrane-bounded vesicle;cytoplasmic part;cytoplasmic vesicle;dendrite cytoplasm;dendritic spine;endoplasmic reticulum;endoplasmic reticulum membrane;endoplasmic reticulum part;ER-mitochondrion membrane contact site;extracellular membrane-bounded organelle;extracellular organelle;extracellular regi…	-	NaN	NaN	NaN	NaN	NaN	41.2673	NaN	51.4139	49.9422	46.3542	49.3086	NaN	48.2538	46.711	43.0134	52.2719	NaN	NaN	NaN	NaN	NaN	-0.509163	NaN	0.0816123	-0.00333645	-0.210763	-0.0399035	NaN	-0.100809	-0.190075	-0.405834	0.131194
P40124	P40124	Adenylyl cyclase-associated protein 1	Cap1	-	-	NaN	1	0	NaN	0.00377375	1	0.00328221	0.00845897	actin cytoskeleton organization;actin filament-based process;ameboidal cell migration;anatomical structure morphogenesis;cell migration;cell morphogenesis;cell motility;cellular component morphogenesis;cellular component movement;cellular component organization;cellular component organization at cellular level;cellular component organization or biogenesis;cellular component organization or biogen…		adherens junction;anchoring junction;cell cortex part;cell junction;cell part;cell-substrate adherens junction;cell-substrate junction;cortical actin cytoskeleton;cortical cytoskeleton;cytoplasm;cytoplasmic part;cytoskeletal part;cytoskeleton;cytosol;extracellular membrane-bounded organelle;extracellular organelle;extracellular region;extracellular region part;extracellular vesicular exosome;foca…	-	NaN	NaN	65.2089	NaN	NaN	NaN	NaN	66.7519	48.9681	45.7459	63.8715	56.2287	52.1508	52.7834	56.265	NaN	NaN	NaN	0.906352	NaN	NaN	NaN	NaN	1.00554	-0.0595551	-0.246087	0.822037	0.361319	0.124196	0.160791	0.363451	NaN
Q9CYT6	Q9CYT6	Adenylyl cyclase-associated protein 2	Cap2	-	-	0	0.963176	0.103117	0	0.000574016	1	-0.000149578	-0.000801235	anatomical structure morphogenesis;cell morphogenesis;cellular component morphogenesis;cellular component organization;cellular component organization at cellular level;cellular component organization or biogenesis;cellular component organization or biogenesis at cellular level;cellular developmental process;cellular process;cytoskeleton organization;developmental process;organelle organization		cell part;membrane;plasma membrane	-	NaN	NaN	64.3684	NaN	65.7429	54.894	64.0895	65.7499	65.4815	60.7505	66.127	64.5227	63.4062	63.4677	63.7799	66.3016	NaN	NaN	0.853197	NaN	0.94043	0.283329	0.835682	0.940881	0.92372	0.630219	0.965101	0.862908	0.793022	0.796847	0.816313	0.976364
O35350	O35350	Calpain-1 catalytic subunit	Capn1	-	-	0.307788	1	-0.192002	-0.529476	0.206916	1	0.0662457	0.291656	catabolic process;cellular catabolic process;cellular macromolecule metabolic process;cellular metabolic process;cellular process;macromolecule catabolic process;macromolecule metabolic process;mammary gland involution;metabolic process;multicellular organismal process;primary metabolic process;protein metabolic process;proteolysis;receptor catabolic process;receptor metabolic process;tissue remo…	binding;calcium ion binding;calcium-dependent cysteine-type endopeptidase activity;catalytic activity;cation binding;cysteine-type endopeptidase activity;cysteine-type peptidase activity;endopeptidase activity;hydrolase activity;ion binding;metal ion binding;peptidase activity;peptidase activity, acting on L-amino acid peptides	adherens junction;anchoring junction;cell junction;cell part;cell-substrate adherens junction;cell-substrate junction;cytoplasm;cytoplasmic part;cytosol;extracellular membrane-bounded organelle;extracellular organelle;extracellular region part;extracellular vesicular exosome;focal adhesion;intracellular membrane-bounded organelle;intracellular organelle;intracellular part;lysosome;lytic vacuole;m…	-	27.5678	30.9792	32.867	42.5707	29.5432	35.6603	41.4544	39.0823	35.5848	32.2278	34.0843	35.9258	35.7467	28.3667	34.5022	35.3236	-1.39365	-1.15573	-1.03038	-0.431929	-1.25391	-0.851391	-0.498036	-0.640344	-0.856137	-1.07239	-0.951513	-0.834725	-0.845961	-1.33643	-0.924755	-0.872604
O08529	O08529	Calpain-2 catalytic subunit	Capn2	-	-	0.000609798	1	-0.00126292	-0.00165814	0.726741	1	0.154019	0.756524	anatomical structure development;anatomical structure formation involved in morphogenesis;biological regulation;blastocyst development;cellular process;cellular response to acid;cellular response to amine stimulus;cellular response to amino acid stimulus;cellular response to chemical stimulus;cellular response to endogenous stimulus;cellular response to organic nitrogen;cellular response to organ…	binding;calcium ion binding;calcium-dependent cysteine-type endopeptidase activity;catalytic activity;cation binding;cysteine-type endopeptidase activity;cysteine-type peptidase activity;endopeptidase activity;hydrolase activity;ion binding;metal ion binding;peptidase activity;peptidase activity, acting on L-amino acid peptides	adherens junction;anchoring junction;cell junction;cell part;cell projection;cell-substrate adherens junction;cell-substrate junction;chromatin;chromosomal part;cytoplasm;cytoplasmic part;cytosol;dendrite;endoplasmic reticulum;endoplasmic reticulum part;extracellular membrane-bounded organelle;extracellular organelle;extracellular region part;extracellular vesicular exosome;focal adhesion;Golgi a…	-	NaN	16.5373	NaN	30.8327	31.6042	23.6751	NaN	15.5135	35.4918	33.1703	37.7839	36.4062	34.0335	30.6408	32.0273	36.5808	NaN	-2.33541	NaN	-1.16563	-1.11379	-1.68878	NaN	-2.4452	-0.861998	-1.0106	-0.719519	-0.804703	-0.954781	-1.17863	-1.08565	-0.793832
Q64691	Q64691	Calpain-3	Capn3	-	-	NaN	1	0	NaN	0.193372	1	-0.086222	-0.323326	actin cytoskeleton organization;actin filament-based process;actomyosin structure organization;anatomical structure development;anatomical structure formation involved in morphogenesis;autolysis;biological regulation;cell cycle arrest;cell cycle process;cell death;cellular component assembly;cellular component assembly at cellular level;cellular component assembly involved in morphogenesis;cellul…	alkali metal ion binding;binding;calcium ion binding;calcium-dependent cysteine-type endopeptidase activity;catalytic activity;cation binding;cysteine-type endopeptidase activity;cysteine-type peptidase activity;cytoskeletal protein binding;endopeptidase activity;enzyme regulator activity;hydrolase activity;ion binding;ligase regulator activity;metal ion binding;peptidase activity;peptidase activ…	cell part;contractile fiber;contractile fiber part;cytoplasm;cytoplasmic part;cytosol;intracellular membrane-bounded organelle;intracellular non-membrane-bounded organelle;intracellular organelle;intracellular part;macromolecular complex;membrane;membrane part;membrane-bounded organelle;myofibril;non-membrane-bounded organelle;nucleus;organelle;organelle part;plasma membrane;plasma membrane part;…	-	41.8595	NaN	NaN	39.4897	NaN	41.5372	NaN	NaN	54.099	NaN	56.9689	NaN	56.3243	60.7735	53.8554	NaN	-0.473991	NaN	NaN	-0.615707	NaN	-0.493114	NaN	NaN	0.237074	NaN	0.404794	NaN	0.366924	0.631616	0.222928	NaN
O88456;Q9D7J7	O88456	Calpain small subunit 1	Capns1	-	-	0.000345763	1	0.000213236	0.000698906	0.270826	1	0.12009	0.424349	macromolecule metabolic process;metabolic process;primary metabolic process;protein metabolic process;proteolysis	binding;calcium ion binding;calcium-dependent cysteine-type endopeptidase activity;catalytic activity;cation binding;cysteine-type endopeptidase activity;cysteine-type peptidase activity;endopeptidase activity;hydrolase activity;ion binding;metal ion binding;peptidase activity;peptidase activity, acting on L-amino acid peptides	cell part;cytoplasm;cytoplasmic part;cytosol;extracellular membrane-bounded organelle;extracellular organelle;extracellular region part;extracellular vesicular exosome;intracellular part;membrane;membrane-bounded organelle;membrane-bounded vesicle;organelle;plasma membrane;vesicle	-	28.3621	24.4616	26.7678	28.7557	28.1562	23.2181	23.1862	34.5738	43.0858	35.3094	36.9272	38.3416	39.1591	29.5249	37.8677	39.619	-1.33676	-1.62669	-1.45198	-1.30893	-1.35141	-1.72552	-1.7281	-0.920188	-0.401578	-0.873503	-0.772333	-0.685385	-0.635696	-1.25518	-0.714373	-0.607902
P47754	P47754	F-actin-capping protein subunit alpha-2	Capza2	-	-	0.219583	1	0.099586	0.353697	0.166025	1	-0.0732954	-0.270957	actin filament capping;barbed-end actin filament capping;biological regulation;cellular component organization;cellular component organization or biogenesis;negative regulation of actin filament depolymerization;negative regulation of actin filament polymerization;negative regulation of biological process;negative regulation of cellular component organization;negative regulation of cellular proce…		brush border;cell cortex part;cell part;cell projection;cortical cytoskeleton;cytoplasmic part;cytoskeletal part;cytoskeleton;extracellular membrane-bounded organelle;extracellular organelle;extracellular region part;extracellular vesicular exosome;F-actin capping protein complex;intracellular non-membrane-bounded organelle;intracellular organelle;intracellular organelle part;intracellular part;m…	-	17.7645	19.4808	20.8861	26.0749	20.3809	17.3013	19.1246	22.5754	24.501	29.2261	25.4944	23.0319	31.9015	25.4155	26.2797	22.8079	-2.21076	-2.04728	-1.92139	-1.5034	-1.9659	-2.25698	-2.08027	-1.77804	-1.62362	-1.27596	-1.54717	-1.74063	-1.094	-1.55317	-1.48811	-1.75892
P47757	P47757	F-actin-capping protein subunit beta	Capzb	-	-	0.24811	1	-0.0811708	-0.347978	0.159436	1	-0.0542074	-0.234978	actin cytoskeleton organization;actin filament capping;actin filament-based process;anatomical structure development;anatomical structure morphogenesis;barbed-end actin filament capping;biological regulation;cell development;cell morphogenesis;cell projection assembly;cell projection organization;cellular component assembly;cellular component assembly at cellular level;cellular component morphoge…	beta-tubulin binding;binding;cytoskeletal protein binding;protein binding;tubulin binding	actin filament;brush border;cell cortex part;cell junction;cell part;cell projection;cell-cell contact zone;cell-cell junction;contractile fiber part;cortical cytoskeleton;cytoplasmic part;cytoskeletal calyx;cytoskeletal part;cytoskeleton;extracellular membrane-bounded organelle;extracellular organelle;extracellular region part;extracellular vesicular exosome;F-actin capping protein complex;inter…	-	23.208	22.113	24.9306	28.284	24.9913	24.908	23.7874	28.9788	31.8169	33.9468	33.4017	36.4171	36.4547	37.0456	36.1496	29.5229	-1.72633	-1.81649	-1.59031	-1.34231	-1.58563	-1.59205	-1.67983	-1.29325	-1.09962	-0.960356	-0.995563	-0.804023	-0.801682	-0.765008	-0.820718	-1.25532
O09165	O09165	Calsequestrin-1	Casq1	-	-	1.46976	1	-0.564267	-1.8427	0.172955	1	-0.0502451	-0.236167	actin cytoskeleton organization;actin filament-based process;actomyosin structure organization;anatomical structure development;biological regulation;calcium-mediated signaling;cellular component assembly;cellular component assembly at cellular level;cellular component organization;cellular component organization at cellular level;cellular component organization or biogenesis;cellular component o…	binding;calcium ion binding;cation binding;ion binding;metal ion binding	cell part;contractile fiber part;cytoplasmic part;endoplasmic reticulum;endoplasmic reticulum lumen;endoplasmic reticulum membrane;endoplasmic reticulum part;Golgi apparatus;I band;intracellular membrane-bounded organelle;intracellular organelle;intracellular organelle lumen;intracellular organelle part;intracellular part;membrane;membrane part;membrane-bounded organelle;membrane-enclosed lumen;m…	-	6.01529	6.10919	7.85667	7.65828	12.4604	10.5017	9.54813	7.39404	9.44738	8.23863	9.58489	8.58506	10.101	7.95092	10.2817	8.79065	-3.96572	-3.94193	-3.55189	-3.59189	-2.81259	-3.09123	-3.24386	-3.64667	-3.26077	-3.47741	-3.23773	-3.41253	-3.1538	-3.53321	-3.12532	-3.37514
O09161	O09161	Calsequestrin-2	Casq2	-	-	0.0228598	1	0.0185179	0.0492231	0.266883	1	0.137965	0.440968	actin cytoskeleton organization;actin filament-based process;actomyosin structure organization;biological regulation;calcium-mediated signaling;cardiac muscle contraction;cellular chemical homeostasis;cellular component assembly;cellular component assembly at cellular level;cellular component organization;cellular component organization at cellular level;cellular component organization or biogene…	binding;calcium ion binding;calcium-dependent protein binding;cation binding;ion binding;metal ion binding;protein binding	cell part;contractile fiber part;cytoplasm;cytoplasmic part;endoplasmic reticulum;endoplasmic reticulum lumen;endoplasmic reticulum part;intracellular;intracellular membrane-bounded organelle;intracellular organelle;intracellular organelle lumen;intracellular organelle part;intracellular part;junctional membrane complex;macromolecular complex;membrane-bounded organelle;membrane-enclosed lumen;org…	-	12.4014	22.4235	13.3441	13.2629	17.5537	14.7049	15.5898	11.8959	8.88576	7.71223	9.81646	12.4918	9.49326	7.38432	7.87697	10.778	-2.82041	-1.79061	-2.69909	-2.70925	-2.23168	-2.53617	-2.43682	-2.88875	-3.35811	-3.58092	-3.19959	-2.80844	-3.25305	-3.64872	-3.54785	-3.04931
P51125	P51125	Calpastatin	Cast	-	-	0.0176436	1	-0.0116136	-0.0364455	0.140719	1	-0.0438137	-0.203511	biological regulation;catabolic process;macromolecule catabolic process;macromolecule metabolic process;metabolic process;negative regulation of apoptosis;negative regulation of biological process;negative regulation of catalytic activity;negative regulation of cell death;negative regulation of cellular process;negative regulation of hydrolase activity;negative regulation of molecular function;ne…	cysteine-type endopeptidase inhibitor activity;endopeptidase inhibitor activity;endopeptidase regulator activity;enzyme inhibitor activity;enzyme regulator activity;peptidase inhibitor activity;peptidase regulator activity	cell part;cytoplasm;cytoplasmic part;cytosol;intracellular part;membrane	-	NaN	NaN	47.9012	48.3503	50.751	42.5205	46.159	53.9298	56.6987	54.9651	53.1989	55.1066	NaN	53.0274	NaN	58.4303	NaN	NaN	-0.121188	-0.0952347	0.0433446	-0.43489	-0.222094	0.227248	0.388906	0.287472	0.184852	0.295723	NaN	0.174918	NaN	0.491186
P24270	P24270	Catalase	Cat	-	-	0.279611	1	-0.398303	-0.576618	0.062744	1	0.0249638	0.103501	acylglycerol metabolic process;aerobic respiration;aging;alcohol metabolic process;anatomical structure development;biological regulation;catabolic process;cell differentiation;cellular catabolic process;cellular component assembly;cellular component organization;cellular component organization or biogenesis;cellular developmental process;cellular lipid metabolic process;cellular metabolic proces…	aminoacylase activity;antioxidant activity;binding;catalase activity;catalytic activity;cation binding;coenzyme binding;cofactor binding;enzyme binding;heme binding;hydrolase activity;hydrolase activity, acting on carbon-nitrogen (but not peptide) bonds;hydrolase activity, acting on carbon-nitrogen (but not peptide) bonds, in linear amides;identical protein binding;ion binding;iron ion binding;me…	adherens junction;anchoring junction;cell junction;cell part;cell-substrate adherens junction;cell-substrate junction;cytoplasmic part;cytosol;endoplasmic reticulum;extracellular membrane-bounded organelle;extracellular organelle;extracellular region part;extracellular vesicular exosome;focal adhesion;Golgi apparatus;intracellular membrane-bounded organelle;intracellular organelle;intracellular o…	+	41.4448	52.3174	36.1018	52.6717	69.1729	40.9618	33.0176	65.7511	64.5616	62.9149	63.1024	65.4123	67.2924	61.4614	58.3299	67.0065	-0.498607	0.133827	-0.823703	0.154324	1.16601	-0.527367	-1.02055	0.940956	0.865365	0.762561	0.774165	0.919302	1.04082	0.673375	0.485221	1.02212
P49817	P49817	Caveolin-1	Cav1	-	-	0.38615	1	0.115083	0.499773	0.220418	1	0.0755242	0.318344	acylglycerol metabolic process;anatomical structure development;anatomical structure formation involved in morphogenesis;angiogenesis;biological regulation;body fluid secretion;calcium ion homeostasis;calcium ion transport;cation homeostasis;cation transport;caveola assembly;caveolin-mediated endocytosis;cell communication;cell differentiation;cellular calcium ion homeostasis;cellular cation home…	binding;binding, bridging;channel inhibitor activity;channel regulator activity;enzyme activator activity;enzyme binding;enzyme regulator activity;identical protein binding;inward rectifier potassium channel inhibitor activity;ion channel binding;ion channel inhibitor activity;kinase binding;nitric-oxide synthase binding;peptidase activator activity;peptidase regulator activity;potassium channel …	acrosomal membrane;adherens junction;anchoring junction;apical plasma membrane;basolateral plasma membrane;caveola;cell cortex;cell junction;cell part;cell projection;cell-substrate adherens junction;cell-substrate junction;cilium;cytoplasmic part;cytoplasmic vesicle;cytoplasmic vesicle membrane;cytoplasmic vesicle part;endoplasmic reticulum;endosome;focal adhesion;Golgi apparatus;Golgi apparatus…	-	30.5083	27.1837	33.8865	30.3554	31.156	25.8512	27.512	30.7666	30.0459	29.6562	34.4464	37.8059	31.9825	31.2728	29.9469	33.9013	-1.18764	-1.42152	-0.964235	-1.19806	-1.14382	-1.52019	-1.39768	-1.1701	-1.21924	-1.24609	-0.92832	-0.718165	-1.08862	-1.13597	-1.22604	-0.963279
Q9WVC3	Q9WVC3	Caveolin-2	Cav2	-	-	NaN	1	0	NaN	0.239556	1	0.166639	0.445457	anatomical structure development;biological regulation;caveola assembly;cell development;cell surface receptor linked signaling pathway;cellular component assembly;cellular component assembly at cellular level;cellular component organization;cellular component organization at cellular level;cellular component organization or biogenesis;cellular component organization or biogenesis at cellular lev…	binding;binding, bridging;D1 dopamine receptor binding;dopamine receptor binding;enzyme binding;G-protein-coupled receptor binding;identical protein binding;kinase binding;protein binding;protein binding, bridging;protein complex scaffold;protein dimerization activity;protein heterodimerization activity;protein homodimerization activity;protein kinase binding;receptor binding;scaffold protein bin…	acrosomal membrane;adherens junction;anchoring junction;caveola;cell junction;cell part;cell-substrate adherens junction;cell-substrate junction;cytoplasmic membrane-bounded vesicle;cytoplasmic part;cytoplasmic vesicle;cytoplasmic vesicle membrane;cytoplasmic vesicle part;extrinsic to internal side of plasma membrane;extrinsic to membrane;extrinsic to plasma membrane;focal adhesion;Golgi apparatu…	-	NaN	NaN	32.5018	NaN	37.0444	NaN	NaN	NaN	NaN	NaN	35.7818	37.1144	40.6052	30.8935	27.9881	36.4502	NaN	NaN	-1.05433	NaN	-0.765082	NaN	NaN	NaN	NaN	NaN	-0.843759	-0.760749	-0.54867	-1.16152	-1.36342	-0.801959
P48758	P48758	Carbonyl reductase [NADPH] 1	Cbr1	-	-	0.78586	1	0.374047	1.13596	0.0889025	1	0.0569948	0.171169	cell differentiation;cellular developmental process;cellular ketone metabolic process;cellular metabolic process;cellular process;cofactor metabolic process;developmental process;drug metabolic process;epithelial cell differentiation;fat-soluble vitamin metabolic process;metabolic process;oxidation-reduction process;quinone cofactor metabolic process;small molecule metabolic process;vitamin K met…	15-hydroxyprostaglandin dehydrogenase (NADP+) activity;carbonyl reductase (NADPH) activity;catalytic activity;oxidoreductase activity;oxidoreductase activity, acting on CH-OH group of donors;oxidoreductase activity, acting on NADH or NADPH;oxidoreductase activity, acting on NADH or NADPH, quinone or similar compound as acceptor;oxidoreductase activity, acting on the CH-OH group of donors, NAD or …	cell part;cytoplasm;extracellular membrane-bounded organelle;extracellular organelle;extracellular region part;extracellular vesicular exosome;intracellular part;membrane-bounded organelle;membrane-bounded vesicle;organelle;vesicle	-	37.6656	25.2895	33.7002	28.2748	25.8551	24.0492	27.4837	NaN	24.9835	36.8567	29.1082	32.8264	35.016	30.9878	24.2366	30.0841	-0.726783	-1.56277	-0.976248	-1.34296	-1.5199	-1.65908	-1.39973	NaN	-1.58623	-0.776701	-1.28419	-1.03304	-0.892071	-1.15515	-1.64431	-1.21662
P08074	P08074	Carbonyl reductase [NADPH] 2	Cbr2	-	-	0.16291	1	-0.0998641	-0.299058	NaN	1	0	NaN	cellular component assembly;cellular component organization;cellular component organization or biogenesis;cellular metabolic process;cellular nitrogen compound metabolic process;cellular process;coenzyme metabolic process;cofactor metabolic process;heterocycle metabolic process;macromolecular complex assembly;macromolecular complex subunit organization;metabolic process;NAD metabolic process;NADH…	binding;carbonyl reductase (NADPH) activity;catalytic activity;oxidoreductase activity;oxidoreductase activity, acting on CH-OH group of donors;oxidoreductase activity, acting on the CH-OH group of donors, NAD or NADP as acceptor;protein binding;protein self-association	cell part;cytoplasmic part;intracellular membrane-bounded organelle;intracellular organelle;intracellular organelle lumen;intracellular organelle part;intracellular part;membrane-bounded organelle;membrane-enclosed lumen;mitochondrial matrix;mitochondrial part;mitochondrion;organelle;organelle lumen;organelle part	+	28.3231	26.1868	NaN	31.3314	32.7483	23.3951	29.2521	35.431	NaN	NaN	NaN	42.8957	43.564	28.8175	NaN	NaN	-1.33953	-1.49504	NaN	-1.13204	-1.03815	-1.71123	-1.27415	-0.865832	NaN	NaN	NaN	-0.412769	-0.373477	-1.30458	NaN	NaN
Q91VT4	Q91VT4	Carbonyl reductase family member 4	Cbr4	-	-	0.623505	1	-0.184161	-0.775588	0.132693	1	-0.0666408	-0.231825	biosynthetic process;carboxylic acid biosynthetic process;carboxylic acid metabolic process;cellular biosynthetic process;cellular component assembly;cellular component organization;cellular component organization or biogenesis;cellular ketone metabolic process;cellular lipid metabolic process;cellular metabolic process;cellular process;fatty acid biosynthetic process;fatty acid metabolic process…	binding;catalytic activity;coenzyme binding;cofactor binding;NAD(P)H dehydrogenase (quinone) activity;NADP binding;NADPH binding;NADPH dehydrogenase (quinone) activity;NADPH dehydrogenase activity;nucleotide binding;oxidoreductase activity;oxidoreductase activity, acting on NADH or NADPH;oxidoreductase activity, acting on NADH or NADPH, quinone or similar compound as acceptor;quinone binding	cell part;cytoplasmic part;intracellular membrane-bounded organelle;intracellular organelle;intracellular organelle lumen;intracellular organelle part;intracellular part;membrane-bounded organelle;membrane-enclosed lumen;mitochondrial matrix;mitochondrial part;mitochondrion;organelle;organelle lumen;organelle part	+	NaN	27.2135	23.1526	26.3943	28.0105	31.0721	28.6321	24.709	25.805	19.4607	27.7039	22.208	26.2444	24.5311	22.7709	NaN	NaN	-1.41935	-1.73082	-1.47959	-1.36182	-1.14947	-1.31764	-1.60744	-1.52367	-2.04913	-1.38383	-1.80854	-1.49074	-1.62127	-1.76195	NaN
Q9D024	Q9D024	Coiled-coil domain-containing protein 47	Ccdc47	-	-	0	0.958532	0.207596	0	NaN	1	0	NaN	biological regulation;calcium ion homeostasis;catabolic process;cation homeostasis;cell differentiation;cellular catabolic process;cellular component organization;cellular component organization at cellular level;cellular component organization or biogenesis;cellular component organization or biogenesis at cellular level;cellular developmental process;cellular macromolecule catabolic process;cell…	binding;calcium ion binding;cation binding;ion binding;metal ion binding	cell part;cytoplasmic part;endoplasmic reticulum;integral to membrane;intracellular membrane-bounded organelle;intracellular organelle;intracellular part;intrinsic to membrane;membrane;membrane part;membrane-bounded organelle;organelle;rough endoplasmic reticulum	-	NaN	NaN	NaN	50.5611	56.6255	43.0796	41.2818	NaN	NaN	NaN	NaN	NaN	NaN	NaN	NaN	NaN	NaN	NaN	NaN	0.0323829	0.384602	-0.40194	-0.508301	NaN	NaN	NaN	NaN	NaN	NaN	NaN	NaN	NaN
P80314	P80314	T-complex protein 1 subunit beta	Cct2	-	-	NaN	1	0	NaN	0.192556	1	0.246053	0.40828	binding of sperm to zona pellucida;cell recognition;cell-cell recognition;cellular component assembly;cellular component assembly at cellular level;cellular component organization;cellular component organization at cellular level;cellular component organization or biogenesis;cellular component organization or biogenesis at cellular level;cellular macromolecular complex assembly;cellular macromole…	adenyl nucleotide binding;adenyl ribonucleotide binding;ATP binding;binding;enzyme binding;nucleotide binding;protein binding;purine nucleotide binding;purine ribonucleoside triphosphate binding;purine ribonucleotide binding;ribonucleotide binding;ubiquitin protein ligase binding	cell body;cell part;chaperonin-containing T-complex;cytoplasm;cytoplasmic part;cytoskeletal part;cytosolic part;extracellular membrane-bounded organelle;extracellular organelle;extracellular region part;extracellular vesicular exosome;intracellular organelle part;intracellular part;macromolecular complex;membrane-bounded organelle;membrane-bounded vesicle;microtubule;myelin sheath;organelle;organ…	-	NaN	52.1256	NaN	NaN	NaN	NaN	NaN	55.393	46.8619	48.9934	51.6371	77.8722	60.2307	45.1998	53.9658	52.3515	NaN	0.122739	NaN	NaN	NaN	NaN	NaN	0.312433	-0.181329	-0.0580974	0.0945064	1.81525	0.598842	-0.277866	0.229342	0.135798
P80318	P80318	T-complex protein 1 subunit gamma	Cct3	-	-	NaN	1	0	NaN	0.102828	1	0.0583206	0.191836	binding of sperm to zona pellucida;cell recognition;cell-cell recognition;cellular component assembly;cellular component assembly at cellular level;cellular component organization;cellular component organization at cellular level;cellular component organization or biogenesis;cellular component organization or biogenesis at cellular level;cellular macromolecule metabolic process;cellular metabolic…	adenyl nucleotide binding;adenyl ribonucleotide binding;ATP binding;binding;nucleotide binding;purine nucleotide binding;purine ribonucleoside triphosphate binding;purine ribonucleotide binding;ribonucleotide binding	cell body;cell part;chaperonin-containing T-complex;cytoplasm;cytoplasmic part;cytoskeletal part;cytosolic part;extracellular membrane-bounded organelle;extracellular organelle;extracellular region part;extracellular vesicular exosome;intracellular organelle part;intracellular part;macromolecular complex;membrane;membrane-bounded organelle;membrane-bounded vesicle;microtubule;myelin sheath;organe…	-	NaN	46.3795	NaN	51.7793	52.1874	45.3612	NaN	NaN	52.9235	NaN	50.9419	59.6563	57.4359	49.4939	53.6243	NaN	NaN	-0.209295	NaN	0.102725	0.126312	-0.268469	NaN	NaN	0.168899	NaN	0.0543624	0.564329	0.432318	-0.0292052	0.209516	NaN
P80315	P80315	T-complex protein 1 subunit delta	Cct4	-	-	0.477962	1	-0.114123	-0.552781	0.0967882	1	-0.0374523	-0.15503	binding of sperm to zona pellucida;cell recognition;cell-cell recognition;cellular macromolecule metabolic process;cellular metabolic process;cellular process;cellular process involved in reproduction;cellular protein metabolic process;macromolecule metabolic process;metabolic process;primary metabolic process;protein folding;protein metabolic process;reproductive process;sperm-egg recognition	adenyl nucleotide binding;adenyl ribonucleotide binding;ATP binding;binding;nucleotide binding;purine nucleotide binding;purine ribonucleoside triphosphate binding;purine ribonucleotide binding;ribonucleotide binding	cell body;cell part;centrosome;chaperonin-containing T-complex;cytoplasm;cytoplasmic membrane-bounded vesicle;cytoplasmic part;cytoplasmic vesicle;cytoskeletal part;cytosolic part;extracellular membrane-bounded organelle;extracellular organelle;extracellular region part;extracellular vesicular exosome;intracellular membrane-bounded organelle;intracellular non-membrane-bounded organelle;intracellu…	-	54.1474	50.1197	52.3878	NaN	52.6268	52.1851	53.9786	57.9284	53.4667	55.0885	61.7313	54.0145	55.5496	53.2076	58.9828	59.1803	0.239887	0.00690831	0.137897	NaN	0.151729	0.12618	0.23008	0.461424	0.200379	0.294665	0.689836	0.23217	0.321582	0.185359	0.524064	0.535854
P80316	P80316	T-complex protein 1 subunit epsilon	Cct5	-	-	0.246378	1	-0.164964	-0.461697	1.02781	1	-0.393182	-1.40614	binding of sperm to zona pellucida;cell recognition;cell-cell recognition;cellular macromolecule metabolic process;cellular metabolic process;cellular process;cellular process involved in reproduction;cellular protein metabolic process;macromolecule metabolic process;metabolic process;multi-organism process;primary metabolic process;protein folding;protein metabolic process;reproductive process;r…	adenyl nucleotide binding;adenyl ribonucleotide binding;ATP binding;beta-tubulin binding;binding;cytoskeletal protein binding;G-protein beta-subunit binding;nucleotide binding;protein binding;purine nucleotide binding;purine ribonucleoside triphosphate binding;purine ribonucleotide binding;ribonucleotide binding;tubulin binding	cell body;cell part;centrosome;chaperonin-containing T-complex;cytoplasm;cytoplasmic part;cytoskeletal part;cytosolic part;extracellular membrane-bounded organelle;extracellular organelle;extracellular region part;extracellular vesicular exosome;intracellular non-membrane-bounded organelle;intracellular organelle;intracellular organelle part;intracellular part;macromolecular complex;membrane-boun…	-	NaN	52.2696	NaN	49.6984	NaN	49.6376	51.3784	60.3615	53.51	47.012	52.7656	55.713	61.1349	56.7754	NaN	NaN	NaN	0.131063	NaN	-0.0174025	NaN	-0.0209112	0.0795658	0.606726	0.202888	-0.172636	0.159758	0.331132	0.653519	0.393416	NaN	NaN
P80317	P80317	T-complex protein 1 subunit zeta	Cct6a	-	-	NaN	1	0	NaN	1.82492	1	0.697907	2.27451	binding of sperm to zona pellucida;cell recognition;cell-cell recognition;cellular macromolecule metabolic process;cellular metabolic process;cellular process;cellular process involved in reproduction;cellular protein metabolic process;macromolecule metabolic process;metabolic process;primary metabolic process;protein folding;protein metabolic process;reproductive process;sperm-egg recognition	adenyl nucleotide binding;adenyl ribonucleotide binding;ATP binding;binding;nucleotide binding;purine nucleotide binding;purine ribonucleoside triphosphate binding;purine ribonucleotide binding;ribonucleotide binding	acrosomal vesicle;cell body;cell part;chaperonin-containing T-complex;cytoplasmic membrane-bounded vesicle;cytoplasmic part;cytoplasmic vesicle;cytoskeletal part;cytosolic part;extracellular membrane-bounded organelle;extracellular organelle;extracellular region part;extracellular vesicular exosome;intracellular membrane-bounded organelle;intracellular organelle;intracellular organelle part;intra…	-	29.3197	NaN	NaN	51.0548	55.6088	NaN	NaN	62.9066	61.0819	64.8679	60.5927	60.9436	53.0583	52.8057	54.3983	39.9616	-1.26944	NaN	NaN	0.0608775	0.325041	NaN	NaN	0.762051	0.650305	0.884715	0.62068	0.641916	0.176706	0.162081	0.254473	-0.587273
P80313	P80313	T-complex protein 1 subunit eta	Cct7	-	-	NaN	1	0	NaN	0	1	-0.15833	0	binding of sperm to zona pellucida;cell recognition;cell-cell recognition;cellular macromolecule metabolic process;cellular metabolic process;cellular process;cellular process involved in reproduction;cellular protein metabolic process;macromolecule metabolic process;metabolic process;primary metabolic process;protein folding;protein metabolic process;reproductive process;sperm-egg recognition	adenyl nucleotide binding;adenyl ribonucleotide binding;ATP binding;binding;identical protein binding;nucleotide binding;protein binding;purine nucleotide binding;purine ribonucleoside triphosphate binding;purine ribonucleotide binding;ribonucleotide binding	cell body;cell part;chaperonin-containing T-complex;cytoplasmic part;cytoskeletal part;cytosolic part;extracellular membrane-bounded organelle;extracellular organelle;extracellular region part;extracellular vesicular exosome;intracellular membrane-bounded organelle;intracellular organelle;intracellular organelle part;intracellular part;macromolecular complex;membrane-bounded organelle;membrane-bo…	-	NaN	NaN	51.428	56.4631	NaN	NaN	NaN	51.77	NaN	NaN	54.3149	NaN	55.7503	NaN	55.1247	60.1467	NaN	NaN	0.0824301	0.375067	NaN	NaN	NaN	0.102188	NaN	NaN	0.249627	NaN	0.333309	NaN	0.29678	0.593784
P42932	P42932	T-complex protein 1 subunit theta	Cct8	-	-	0.0320352	1	0.0168225	0.0602321	0.208699	1	0.0663795	0.29313	binding of sperm to zona pellucida;cell recognition;cell-cell recognition;cellular component assembly;cellular component assembly at cellular level;cellular component organization;cellular component organization at cellular level;cellular component organization or biogenesis;cellular component organization or biogenesis at cellular level;cellular macromolecule metabolic process;cellular metabolic…	adenyl nucleotide binding;adenyl ribonucleotide binding;ATP binding;binding;nucleotide binding;purine nucleotide binding;purine ribonucleoside triphosphate binding;purine ribonucleotide binding;ribonucleotide binding	aggresome;cell body;cell part;centrosome;chaperonin-containing T-complex;cytoplasm;cytoplasmic part;cytoskeletal part;cytoskeleton;cytosol;cytosolic part;extracellular membrane-bounded organelle;extracellular organelle;extracellular region part;extracellular vesicular exosome;inclusion body;intermediate filament cytoskeleton;intracellular non-membrane-bounded organelle;intracellular organelle;int…	-	NaN	55.5437	56.6537	57.9885	53.4451	53.7316	54.5454	63.8088	58.3073	59.96	62.3338	56.0613	56.8612	55.762	56.6179	62.9149	NaN	0.321235	0.386259	0.464982	0.199123	0.215741	0.263034	0.818114	0.48388	0.582556	0.726744	0.351515	0.39846	0.333996	0.38416	0.762561
O35566	O35566	CD151 antigen	Cd151	-	-	2.12575	1	0.232551	1.51318	0.312827	1	-0.246261	-0.584022	cell activation;cell migration;cell motility;cell proliferation;cellular component movement;cellular process;immune system process;leukocyte activation;leukocyte proliferation;locomotion;lymphocyte activation;lymphocyte proliferation;mononuclear cell proliferation;T cell activation;T cell proliferation	binding;integrin binding;protein binding;protein complex binding;receptor binding	adherens junction;anchoring junction;basement membrane;cell junction;cell part;cell-substrate adherens junction;cell-substrate junction;extracellular matrix part;extracellular region part;focal adhesion;integral to membrane;intrinsic to membrane;membrane part	-	47.2298	48.0304	NaN	49.0129	42.7384	46.0099	43.8313	43.7842	44.6431	NaN	56.2344	51.6675	54.4004	NaN	47.8311	62.8253	-0.160024	-0.113723	NaN	-0.0569714	-0.422037	-0.230753	-0.357807	-0.360564	-0.310325	NaN	0.361656	0.0962619	0.254594	NaN	-0.125242	0.757023
Q08857	Q08857	Platelet glycoprotein 4	Cd36	-	-	0.0785291	1	-0.0436422	-0.146258	0.0613402	1	0.0228928	0.0985624	activation of immune response;activation of innate immune response;apoptotic cell clearance;biological adhesion;biological regulation;carboxylic acid transport;cell adhesion;cell recognition;cell surface receptor linked signaling pathway;cellular component organization;cellular component organization or biogenesis;cellular membrane organization;cellular process;cellular response to bacterial lipo…	binding;cargo receptor activity;high-density lipoprotein particle binding;lipid binding;lipoprotein particle binding;lipoprotein particle receptor activity;lipoteichoic acid binding;lipoteichoic acid receptor activity;low-density lipoprotein particle binding;low-density lipoprotein receptor activity;molecular transducer activity;pattern recognition receptor activity;protein-lipid complex binding;…	cell part;cell surface;cytoplasmic part;external side of plasma membrane;extracellular region part;extracellular space;Golgi apparatus;integral to membrane;intracellular membrane-bounded organelle;intracellular organelle;intracellular part;intrinsic to membrane;membrane;membrane part;membrane raft;membrane-bounded organelle;organelle;plasma membrane;plasma membrane part	-	50.7098	NaN	50.4877	49.6277	54.2062	43.9034	49.0578	56.9337	53.9192	50.7704	54.4544	58.8477	56.1442	51.7002	51.2457	57.3433	0.0409626	NaN	0.0281448	-0.0214822	0.243303	-0.353579	-0.0543773	0.402722	0.226632	0.044464	0.257735	0.516015	0.356369	0.09815	0.0719	0.426855
P40240	P40240	CD9 antigen	Cd9	-	-	NaN	1	0	NaN	0.175753	1	-0.329033	-0.406174	anatomical structure development;anatomical structure formation involved in morphogenesis;biological adhesion;biological regulation;brain development;cell adhesion;cell development;cell junction assembly;cell junction organization;cell-cell junction assembly;cell-cell junction organization;cellular component assembly;cellular component assembly at cellular level;cellular component assembly involv…		adherens junction;anchoring junction;apical plasma membrane;cell junction;cell part;cell-substrate adherens junction;cell-substrate junction;external side of plasma membrane;extracellular membrane-bounded organelle;extracellular organelle;extracellular region part;extracellular space;extracellular vesicular exosome;focal adhesion;integral to membrane;intrinsic to membrane;membrane;membrane part;m…	-	13.6435	NaN	NaN	15.2327	NaN	NaN	15.2779	15.1752	18.8318	NaN	20.5189	14.1351	9.64942	33.6918	26.4792	NaN	-2.66209	NaN	NaN	-2.47634	NaN	NaN	-2.47129	-2.48277	-2.10774	NaN	-1.95366	-2.60279	-3.22702	-0.976787	-1.47329	NaN
Q61081	Q61081	Hsp90 co-chaperone Cdc37;Hsp90 co-chaperone Cdc37, N-terminally processed	Cdc37	-	-	0	1	-0.217975	0	0.0701285	1	0.0324077	0.122234	biological regulation;cellular macromolecule metabolic process;cellular metabolic process;cellular process;cellular protein metabolic process;macromolecule metabolic process;metabolic process;posttranscriptional regulation of gene expression;primary metabolic process;protein folding;protein metabolic process;protein stabilization;regulation of biological process;regulation of biological quality;r…	binding;chaperone binding;enzyme binding;heat shock protein binding;Hsp90 protein binding;kinase binding;protein binding;unfolded protein binding	cell part;cell projection membrane;cell projection part;cytoplasm;cytoplasmic part;cytosol;extracellular membrane-bounded organelle;extracellular organelle;extracellular region part;extracellular vesicular exosome;intracellular part;leading edge membrane;membrane part;membrane-bounded organelle;membrane-bounded vesicle;organelle;plasma membrane part;ruffle membrane;vesicle	-	NaN	66.4531	NaN	NaN	68.7148	NaN	65.8342	74.2917	64.6755	67.6155	67.67	74.2706	71.9014	66.1487	66.7641	67.7607	NaN	0.986156	NaN	NaN	1.13514	NaN	0.946282	1.53097	0.872553	1.06205	1.06564	1.52937	1.35552	0.966504	1.00633	1.07163
P60766	P60766	Cell division control protein 42 homolog	Cdc42	-	-	0	1	-0.177535	0	0.522539	1	-0.340113	-0.850194	actin cytoskeleton organization;actin filament branching;actin filament bundle assembly;actin filament organization;actin filament-based process;adherens junction organization;anatomical structure development;anatomical structure formation involved in morphogenesis;anatomical structure morphogenesis;angiogenesis;biological adhesion;biological regulation;canonical Wnt receptor signaling pathway;ca…	binding;catalytic activity;enzyme binding;GTP binding;GTPase activity;GTP-dependent protein binding;guanyl nucleotide binding;guanyl ribonucleotide binding;hydrolase activity;hydrolase activity, acting on acid anhydrides;hydrolase activity, acting on acid anhydrides, in phosphorus-containing anhydrides;kinase binding;nucleoside-triphosphatase activity;nucleotide binding;protein binding;protein ki…	adherens junction;anchoring junction;apical part of cell;cell body;cell junction;cell part;cell periphery;cell projection;cell-cell junction;cell-substrate adherens junction;cell-substrate junction;cytoplasm;cytoplasmic membrane-bounded vesicle;cytoplasmic part;cytoplasmic vesicle;cytoskeletal part;cytosol;extracellular membrane-bounded organelle;extracellular organelle;extracellular region part;…	-	51.2671	NaN	NaN	NaN	53.9849	47.722	55.2352	60.2591	54.1158	52.9788	56.7829	60.2907	54.6547	52.5549	71.0497	67.504	0.0731348	NaN	NaN	NaN	0.230449	-0.13155	0.303225	0.600555	0.238053	0.172103	0.393855	0.602457	0.269392	0.147567	1.29525	1.05471
Q9ControlR5	Q9ControlR5	Cadherin-13	Cdh13	-	-	0.141896	1	0.0590226	0.232234	0.154054	1	0.0605896	0.24529	anatomical structure formation involved in morphogenesis;angiogenesis;biological adhesion;biological regulation;calcium-dependent cell-cell adhesion;cell adhesion;cell migration;cell motility;cell projection assembly;cell projection organization;cell proliferation;cell-cell adhesion;cellular component assembly;cellular component assembly at cellular level;cellular component movement;cellular comp…	adiponectin binding;binding;cadherin binding;calcium ion binding;cation binding;cell adhesion molecule binding;hormone binding;identical protein binding;ion binding;lipoprotein particle binding;low-density lipoprotein particle binding;metal ion binding;protein binding;protein dimerization activity;protein homodimerization activity;protein-lipid complex binding	adherens junction;anchored to membrane;anchoring junction;caveola;cell junction;cell part;cell projection;cell-substrate adherens junction;cell-substrate junction;cytoplasm;external side of plasma membrane;extracellular membrane-bounded organelle;extracellular organelle;extracellular region part;extracellular space;extracellular vesicular exosome;focal adhesion;intracellular part;intrinsic to mem…	-	21.6491	20.9767	NaN	24.2689	24.2935	19.0145	21.6264	NaN	28.9177	29.7438	NaN	33.5288	NaN	33.1234	27.8619	28.5908	-1.85564	-1.91349	NaN	-1.64178	-1.63985	-2.09056	-1.85757	NaN	-1.29754	-1.24004	NaN	-0.987331	NaN	-1.01365	-1.37247	-1.32056
Q8CC36	Q8CC36	Cerebral dopamine neurotrophic factor	Cdnf	-	-	0	1	NaN	0	NaN	1	0	NaN			extracellular region	-	51.7095	37.352	NaN	30.5671	NaN	NaN	NaN	NaN	NaN	NaN	NaN	NaN	NaN	NaN	NaN	NaN	0.098689	-0.746083	NaN	-1.18364	NaN	NaN	NaN	NaN	NaN	NaN	NaN	NaN	NaN	NaN	NaN	NaN
P23953;Q8VCC2	P23953	Carboxylesterase 1C	Ces1c	-	-	0.750935	1	0.421105	1.14308	0.298869	1	-0.321709	-0.599048	metabolic process	carboxylic ester hydrolase activity;catalytic activity;hydrolase activity;hydrolase activity, acting on ester bonds	cell part;cytoplasmic part;endoplasmic reticulum lumen;endoplasmic reticulum part;extracellular region part;extracellular space;intracellular organelle lumen;intracellular organelle part;intracellular part;membrane-enclosed lumen;organelle lumen;organelle part	-	76.8957	78.4872	70.6753	80.0052	68.494	NaN	77.0869	66.9694	78.3005	63.4797	69.5557	NaN	66.3741	79.2191	NaN	78.8037	1.73474	1.86726	1.26909	2.00047	1.12035	NaN	1.75031	1.0197	1.85136	0.797594	1.192	NaN	0.981049	1.93059	NaN	1.89445
Q8VCT4	Q8VCT4	Carboxylesterase 1D	Ces1d	-	-	0.139897	1	0.193582	0.322491	0.177959	1	0.194466	0.377555	acyl-CoA metabolic process;acylglycerol catabolic process;acylglycerol metabolic process;carboxylic acid catabolic process;carboxylic acid metabolic process;catabolic process;cell differentiation;cellular catabolic process;cellular component assembly;cellular component organization;cellular component organization or biogenesis;cellular developmental process;cellular ketone metabolic process;cellu…	carboxylic ester hydrolase activity;catalytic activity;fatty-acyl-ethyl-ester synthase activity;hydrolase activity;hydrolase activity, acting on ester bonds;lipase activity;sterol esterase activity;triglyceride lipase activity	cell part;cytoplasmic part;cytosol;endoplasmic reticulum;endoplasmic reticulum lumen;endoplasmic reticulum part;extracellular region part;extracellular space;intracellular membrane-bounded organelle;intracellular organelle;intracellular organelle lumen;intracellular organelle part;intracellular part;lipid particle;membrane-bounded organelle;membrane-enclosed lumen;organelle;organelle lumen;organe…	-	60.016	NaN	38.8622	56.1557	46.1746	NaN	NaN	50.4656	55.0824	51.2694	70.464	NaN	62.1442	55.2633	NaN	50.3229	0.585924	NaN	-0.653696	0.357045	-0.221186	NaN	NaN	0.0268709	0.294312	0.0732718	1.25441	NaN	0.715103	0.304861	NaN	0.0186342
P18760	P18760	Cofilin-1	Cfl1	-	-	0.388111	1	0.183699	0.59823	0.380591	1	0.0968186	0.459026	actin cytoskeleton organization;actin filament depolymerization;actin filament organization;actin filament-based process;actin polymerization or depolymerization;ameboidal cell migration;anatomical structure morphogenesis;biological regulation;cell cycle cytokinesis;cell cycle process;cell migration;cell motility;cell projection organization;cellular component disassembly;cellular component disas…		adherens junction;anchoring junction;cell cortex part;cell junction;cell part;cell projection membrane;cell projection part;cell-cell junction;cell-substrate adherens junction;cell-substrate junction;cortical actin cytoskeleton;cortical cytoskeleton;cytoplasm;cytoplasmic part;cytoskeletal part;cytoskeleton;cytosol;extracellular membrane-bounded organelle;extracellular organelle;extracellular regi…	-	43.3781	43.2708	53.1023	51.2552	45.2307	38.6514	44.035	50.5244	47.9841	49.643	53.4104	54.1305	49.5769	48.2969	47.5286	53.0671	-0.384395	-0.390699	0.179256	0.0724488	-0.276066	-0.666508	-0.345876	0.0302654	-0.116395	-0.0206039	0.19711	0.238909	-0.0244139	-0.0983202	-0.142736	0.177216
P45591	P45591	Cofilin-2	Cfl2	-	-	0.0472128	1	0.0169723	0.075207	0.625542	1	0.126791	0.645276	actin cytoskeleton organization;actin filament depolymerization;actin filament organization;actin filament-based process;actin polymerization or depolymerization;actomyosin structure organization;anatomical structure homeostasis;biological regulation;cellular component disassembly;cellular component disassembly at cellular level;cellular component organization;cellular component organization at c…		actin cytoskeleton;cell part;contractile fiber part;cytoplasmic part;cytoskeleton;extracellular membrane-bounded organelle;extracellular organelle;extracellular region part;extracellular space;extracellular vesicular exosome;I band;intracellular non-membrane-bounded organelle;intracellular organelle;intracellular organelle part;intracellular part;membrane-bounded organelle;membrane-bounded vesicl…	-	21.2065	19.6684	23.8924	23.8531	21.9202	19.7921	21.191	24.9188	30.9478	29.3885	32.5942	34.623	31.9223	27.6642	29.9017	30.5247	-1.89357	-2.03009	-1.67149	-1.67461	-1.83269	-2.01882	-1.89491	-1.59122	-1.15785	-1.26465	-1.04826	-0.917052	-1.09262	-1.38669	-1.22915	-1.18652
Q9CRB9	Q9CRB9	MICOS complex subunit Mic19	Chchd3	-	-	0.00777136	1	-0.00333446	-0.0136712	0.517975	1	-0.190794	-0.707871	biological regulation;cellular component organization;cellular component organization at cellular level;cellular component organization or biogenesis;cellular component organization or biogenesis at cellular level;cellular membrane fusion;cellular membrane organization;cellular process;inner mitochondrial membrane organization;membrane fusion;membrane organization;mitochondrial fusion;mitochondri…	binding;enzyme binding;phosphatase binding;protein binding;protein complex scaffold;structural molecule activity	cell part;cytoplasm;cytoplasmic part;extracellular membrane-bounded organelle;extracellular organelle;extracellular region part;extracellular vesicular exosome;intracellular membrane-bounded organelle;intracellular organelle;intracellular organelle part;intracellular part;membrane;membrane-bounded organelle;membrane-bounded vesicle;mitochondrial inner membrane;mitochondrial membrane;mitochondrial…	+	18.5914	17.0276	19.7689	18.6231	21.4367	15.854	16.6673	20.5971	16.6472	15.8823	18.991	19.3659	19.5922	18.36	16.831	24.5255	-2.13055	-2.28476	-2.02093	-2.12753	-1.87377	-2.40805	-2.32186	-1.94675	-2.32395	-2.40499	-2.09277	-2.05787	-2.03706	-2.15271	-2.30493	-1.62171
Q91WS0	Q91WS0	CDGSH iron-sulfur domain-containing protein 1	Cisd1	-	-	0.30271	1	0.110725	0.436635	0.391534	1	0.0915877	0.452304	biological regulation;regulation of biological process;regulation of cellular metabolic process;regulation of cellular process;regulation of cellular respiration;regulation of generation of precursor metabolites and energy;regulation of metabolic process	2 iron, 2 sulfur cluster binding;binding;cation binding;ion binding;iron ion binding;iron-sulfur cluster binding;metal cluster binding;metal ion binding;transition metal ion binding	cell part;cytoplasmic part;extracellular membrane-bounded organelle;extracellular organelle;extracellular region part;extracellular vesicular exosome;integral to membrane;intracellular membrane-bounded organelle;intracellular organelle;intracellular organelle part;intracellular part;intrinsic to membrane;membrane;membrane part;membrane-bounded organelle;membrane-bounded vesicle;mitochondrial memb…	+	22.5046	24.1493	22.9126	23.6338	20.5782	17.9938	26.1169	23.7416	21.6411	21.3416	23.0319	24.9255	23.3276	19.8037	20.3575	23.1195	-1.78389	-1.65118	-1.75035	-1.69208	-1.94842	-2.18823	-1.50026	-1.68348	-1.85632	-1.88193	-1.74063	-1.5907	-1.71667	-2.01777	-1.96798	-1.73351
B1AR13	B1AR13	CDGSH iron-sulfur domain-containing protein 3, mitochondrial	Cisd3	-	-	0.0143998	1	-0.0130177	-0.0330993	0.331469	1	-0.199926	-0.560034		2 iron, 2 sulfur cluster binding;binding;cation binding;ion binding;iron-sulfur cluster binding;metal cluster binding;metal ion binding	cell part;cytoplasmic part;intracellular membrane-bounded organelle;intracellular organelle;intracellular part;membrane-bounded organelle;mitochondrion;organelle	+	NaN	26.3363	37.8797	NaN	33.0042	32.4223	NaN	30.6755	30.4711	21.0191	28.9373	29.7772	28.8449	25.4449	28.4616	38.9089	NaN	-1.4839	-0.713639	NaN	-1.02142	-1.05956	NaN	-1.17628	-1.19017	-1.9098	-1.29616	-1.23773	-1.30265	-1.55093	-1.3297	-0.650861
Q04447	Q04447	Creatine kinase B-type	Ckb	-	-	NaN	1	0	NaN	0.943642	1	-0.571162	-1.43338	anatomical structure development;anion homeostasis;biological regulation;cellular anion homeostasis;cellular chemical homeostasis;cellular chloride ion homeostasis;cellular homeostasis;cellular ion homeostasis;cellular monovalent inorganic anion homeostasis;cellular process;chemical homeostasis;chloride ion homeostasis;developmental process;homeostatic process;ion homeostasis;monovalent inorganic…	adenyl nucleotide binding;adenyl ribonucleotide binding;ATP binding;binding;catalytic activity;creatine kinase activity;kinase activity;nucleotide binding;phosphotransferase activity, nitrogenous group as acceptor;purine nucleotide binding;purine ribonucleoside triphosphate binding;purine ribonucleotide binding;ribonucleotide binding;transferase activity;transferase activity, transferring phospho…	cell part;cytoplasmic part;extracellular membrane-bounded organelle;extracellular organelle;extracellular region part;extracellular vesicular exosome;intracellular membrane-bounded organelle;intracellular organelle;intracellular part;membrane-bounded organelle;membrane-bounded vesicle;mitochondrion;myelin sheath;organelle;vesicle	-	NaN	45.0453	NaN	NaN	34.2927	NaN	41.8882	NaN	38.1169	34.8759	NaN	44.1621	39.8807	44.8696	53.8021	56.3662	NaN	-0.286867	NaN	NaN	-0.938155	NaN	-0.472289	NaN	-0.699115	-0.900961	NaN	-0.338433	-0.592136	-0.297112	0.219835	0.369383
P07310	P07310	Creatine kinase M-type	Ckm	-	-	0.265079	1	0.0750836	0.346779	0.890715	1	0.195154	0.925852	amine biosynthetic process;amine metabolic process;biosynthetic process;carboxylic acid biosynthetic process;carboxylic acid metabolic process;cellular amine metabolic process;cellular amino acid biosynthetic process;cellular amino acid metabolic process;cellular biosynthetic process;cellular ketone metabolic process;cellular metabolic process;cellular modified amino acid biosynthetic process;cel…	adenyl nucleotide binding;adenyl ribonucleotide binding;ATP binding;binding;catalytic activity;creatine kinase activity;kinase activity;nucleotide binding;phosphotransferase activity, nitrogenous group as acceptor;purine nucleotide binding;purine ribonucleoside triphosphate binding;purine ribonucleotide binding;ribonucleotide binding;transferase activity;transferase activity, transferring phospho…	cell part;cytoplasm;intracellular part	-	16.5805	15.6695	16.8682	18.8647	16.7091	14.9118	14.877	18.7177	22.3897	22.1299	22.7996	22.4716	23.5363	18.966	20.7569	17.7963	-2.3309	-2.4281	-2.30109	-2.10464	-2.31753	-2.51251	-2.51647	-2.11854	-1.79341	-1.81507	-1.7596	-1.78662	-1.69989	-2.09511	-1.93269	-2.20763
Q6P8J7	Q6P8J7	Creatine kinase S-type, mitochondrial	Ckmt2	-	-	0.304578	1	0.116176	0.446287	0.0896438	1	0.0372119	0.148285	amine metabolic process;carboxylic acid metabolic process;cellular amine metabolic process;cellular amino acid metabolic process;cellular ketone metabolic process;cellular metabolic process;cellular modified amino acid metabolic process;cellular nitrogen compound metabolic process;cellular process;metabolic process;nitrogen compound metabolic process;organic acid metabolic process;oxoacid metabol…	adenyl nucleotide binding;adenyl ribonucleotide binding;ATP binding;binding;catalytic activity;creatine kinase activity;kinase activity;nucleotide binding;phosphotransferase activity, nitrogenous group as acceptor;purine nucleotide binding;purine ribonucleoside triphosphate binding;purine ribonucleotide binding;ribonucleotide binding;transferase activity;transferase activity, transferring phospho…	cell part;cytoplasmic part;intracellular membrane-bounded organelle;intracellular organelle;intracellular organelle part;intracellular part;membrane;membrane-bounded organelle;mitochondrial inner membrane;mitochondrial membrane;mitochondrial part;mitochondrion;organelle;organelle inner membrane;organelle membrane;organelle part	+	19.7387	20.3429	22.6509	22.7662	21.0385	18.0495	17.1472	24.4405	21.1263	21.1761	24.0138	25.2543	22.8246	19.3984	21.1873	26.5883	-2.02368	-1.96928	-1.77182	-1.76234	-1.90812	-2.18279	-2.27258	-1.62834	-1.9005	-1.8962	-1.66187	-1.56546	-1.75755	-2.05487	-1.89523	-1.46522
Q8BXK9	Q8BXK9	Chloride intracellular channel protein 5	Clic5	-	-	NaN	1	0	NaN	0	0.998154	0.199411	0	anion transport;auditory receptor cell stereocilium organization;biological regulation;cell projection organization;cellular component organization;cellular component organization at cellular level;cellular component organization or biogenesis;cellular component organization or biogenesis at cellular level;cellular process;chloride transport;diet induced thermogenesis;establishment of localizatio…	anion channel activity;anion transmembrane transporter activity;channel activity;chloride channel activity;gated channel activity;ion channel activity;ion transmembrane transporter activity;passive transmembrane transporter activity;substrate-specific channel activity;substrate-specific transmembrane transporter activity;substrate-specific transporter activity;transmembrane transporter activity;t…	actin cytoskeleton;cell part;cell projection;chloride channel complex;cytoplasmic part;cytoskeletal part;cytoskeleton;extracellular membrane-bounded organelle;extracellular organelle;extracellular region part;extracellular vesicular exosome;Golgi apparatus;intracellular membrane-bounded organelle;intracellular non-membrane-bounded organelle;intracellular organelle;intracellular organelle part;int…	-	NaN	NaN	NaN	NaN	NaN	NaN	NaN	NaN	56.9355	56.7717	59.0416	57.3415	54.1179	NaN	NaN	NaN	NaN	NaN	NaN	NaN	NaN	NaN	NaN	NaN	0.402831	0.393197	0.527571	0.426748	0.238175	NaN	NaN	NaN
Q922J3;Q9Z0H8	Q922J3	CAP-Gly domain-containing linker protein 1	Clip1	-	-	0.46035	1	0.122889	0.557798	0.0604357	1	0.0429797	0.122163	biological regulation;cellular component organization;cellular component organization at cellular level;cellular component organization or biogenesis;cellular component organization or biogenesis at cellular level;cellular process;cytoskeleton organization;microtubule bundle formation;microtubule cytoskeleton organization;microtubule-based process;organelle organization;positive regulation of bio…	binding;cation binding;cytoskeletal protein binding;ion binding;metal ion binding;microtubule binding;microtubule plus-end binding;nucleic acid binding;protein binding;transition metal ion binding;tubulin binding;zinc ion binding	cell part;cell projection;centrosome;cytoplasm;cytoplasmic part;cytoplasmic vesicle membrane;cytoplasmic vesicle part;cytoskeletal part;cytoskeleton;endosome;intracellular membrane-bounded organelle;intracellular non-membrane-bounded organelle;intracellular organelle;intracellular organelle part;intracellular part;macromolecular complex;macropinosome;membrane;membrane-bounded organelle;microtubul…	-	63.1662	68.2419	61.5606	67.8984	63.086	65.6263	63.1893	61.3168	67.6627	68.2277	65.8026	64.4962	64.0365	63.9224	58.4993	75.8163	0.778124	1.10353	0.679424	1.08073	0.773152	0.932968	0.779554	0.664574	1.06516	1.10259	0.944259	0.861241	0.832363	0.825216	0.495286	1.64847
Q6IRU5	Q6IRU5	Clathrin light chain B	Cltb	-	-	0.0438	1	0.0261192	0.085345	0.425096	1	-0.088335	-0.459236	cellular component organization;cellular component organization or biogenesis;cellular membrane organization;cellular process;clathrin-mediated endocytosis;endocytosis;establishment of localization;establishment of localization in cell;establishment of protein localization;intracellular protein transport;intracellular transport;membrane invagination;membrane organization;protein transport;recepto…	binding;clathrin binding;clathrin heavy chain binding;peptide binding;protein binding;structural molecule activity	cell part;cell projection membrane;cell projection part;cilium membrane;cilium part;clathrin coat;clathrin coat of coated pit;clathrin coat of trans-Golgi network vesicle;clathrin vesicle coat;cytoplasm;cytoplasmic part;cytoplasmic vesicle part;Golgi apparatus part;intracellular membrane-bounded organelle;intracellular organelle;intracellular organelle part;intracellular part;macromolecular compl…	-	54.6115	NaN	61.9526	63.9549	58.785	61.8277	54.3316	64.0559	58.6093	56.1018	58.9744	58.6161	61.0243	57.5227	56.9003	62.7088	0.266876	NaN	0.703366	0.82725	0.512277	0.695727	0.250598	0.833578	0.501821	0.353888	0.523562	0.502229	0.646808	0.437441	0.400756	0.749835
Q68FD5	Q68FD5	Clathrin heavy chain 1	Cltc	-	-	0.0838191	1	0.0500323	0.160705	0.211468	1	0.132512	0.379073	cation transport;cell cycle phase;cell cycle process;cell differentiation;cellular component assembly;cellular component assembly at cellular level;cellular component organization;cellular component organization at cellular level;cellular component organization or biogenesis;cellular component organization or biogenesis at cellular level;cellular developmental process;cellular macromolecule metab…	binding;clathrin binding;clathrin light chain binding;double-stranded RNA binding;enzyme binding;kinase binding;nucleic acid binding;protein binding;protein kinase binding;RNA binding;structural molecule activity	adherens junction;anchoring junction;cell junction;cell part;cell-substrate adherens junction;cell-substrate junction;chromosomal part;clathrin coat;clathrin coat of coated pit;clathrin coat of trans-Golgi network vesicle;clathrin complex;clathrin vesicle coat;clathrin-coated vesicle;coated vesicle;cytoplasm;cytoplasmic membrane-bounded vesicle;cytoplasmic part;cytoplasmic vesicle;cytoplasmic ves…	-	NaN	42.2002	NaN	51.1647	49.3612	44.0935	47.4329	42.3372	46.7873	47.3936	50.5122	56.1211	53.3843	48.0363	52.9744	37.5199	NaN	-0.453814	NaN	0.0672257	-0.0368662	-0.342451	-0.148273	-0.445716	-0.185655	-0.150545	0.0295589	0.355016	0.1956	-0.11338	0.171847	-0.73574
Q8R4N0	Q8R4N0	Citrate lyase subunit beta-like protein, mitochondrial	Clybl	-	-	0.253318	1	-0.134813	-0.424683	0.0206077	1	0.0177502	0.0451682		binding;catalytic activity;cation binding;ion binding;lyase activity;metal ion binding	cell part;cytoplasmic part;intracellular membrane-bounded organelle;intracellular organelle;intracellular part;membrane-bounded organelle;mitochondrion;organelle	+	27.9347	29.8516	30.0073	28.6901	30.8141	26.5533	27.1391	40.8077	19.1481	29.9616	23.3553	31.4208	31.3541	22.7811	20.2997	28.1785	-1.36725	-1.2326	-1.22189	-1.31355	-1.16689	-1.46781	-1.42477	-0.536566	-2.07808	-1.22503	-1.71444	-1.12605	-1.13052	-1.76112	-1.97313	-1.34982
Q8R1G2	Q8R1G2	Carboxymethylenebutenolidase homolog	Cmbl	-	-	0.0770197	1	0.0435698	0.143598	0.0976992	1	-0.040078	-0.160177		catalytic activity;hydrolase activity	cell part;cytoplasmic part;cytosol;extracellular membrane-bounded organelle;extracellular organelle;extracellular region part;extracellular vesicular exosome;intracellular part;membrane-bounded organelle;membrane-bounded vesicle;organelle;vesicle	-	16.2725	19.2115	21.8683	20.3448	16.6034	15.4012	22.6617	21.6111	27.7122	22.3663	27.0499	23.871	26.9631	22.4494	29.3701	24.4102	-2.36327	-2.07218	-1.83707	-1.96911	-2.32851	-2.45759	-1.77093	-1.85888	-1.38323	-1.79536	-1.43129	-1.67319	-1.43764	-1.78846	-1.26593	-1.63071
Q9CPZ8	Q9CPZ8	COX assembly mitochondrial protein homolog	Cmc1	-	-	NaN	1	0	NaN	0.772747	1	0.288209	1.11007		binding;cation binding;ion binding;metal ion binding	cell part;cytoplasmic part;intracellular membrane-bounded organelle;intracellular organelle;intracellular part;membrane-bounded organelle;mitochondrion;organelle	+	43.3184	NaN	NaN	NaN	NaN	NaN	NaN	NaN	41.4818	NaN	43.58	47.555	37.4421	41.2646	NaN	NaN	-0.387902	NaN	NaN	NaN	NaN	NaN	NaN	NaN	-0.496407	NaN	-0.372543	-0.141207	-0.740529	-0.509327	NaN	NaN
Q9DBP5	Q9DBP5	UMP-CMP kinase	Cmpk1	-	-	0.344559	1	-0.383493	-0.664337	0.0942088	1	-0.0336486	-0.146047	2'-deoxyribonucleotide biosynthetic process;2'-deoxyribonucleotide metabolic process;benzene-containing compound metabolic process;biosynthetic process;carboxylic acid metabolic process;CDP biosynthetic process;CDP metabolic process;cellular aromatic compound metabolic process;cellular biosynthetic process;cellular ketone metabolic process;cellular metabolic process;cellular nitrogen compound bio…	adenyl nucleotide binding;adenyl ribonucleotide binding;ATP binding;binding;catalytic activity;cytidylate kinase activity;kinase activity;nucleobase-containing compound kinase activity;nucleoside diphosphate kinase activity;nucleotide binding;nucleotide kinase activity;phosphotransferase activity, phosphate group as acceptor;purine nucleotide binding;purine ribonucleoside triphosphate binding;pur…	cell part;cytoplasm;extracellular membrane-bounded organelle;extracellular organelle;extracellular region part;extracellular vesicular exosome;intracellular membrane-bounded organelle;intracellular non-membrane-bounded organelle;intracellular organelle;intracellular organelle part;intracellular part;membrane-bounded organelle;membrane-bounded vesicle;non-membrane-bounded organelle;nuclear part;nu…	-	31.2431	29.7047	29.2205	32.84	29.2721	60.7858	30.1042	28.8883	29.4513	27.3393	27.0867	32.2773	33.4907	28.0607	26.7518	29.8541	-1.13797	-1.24274	-1.27635	-1.03215	-1.27275	0.632361	-1.21524	-1.2996	-1.26029	-1.4102	-1.4286	-1.06912	-0.989793	-1.35823	-1.45316	-1.23243
Q70KF4	Q70KF4	Cardiomyopathy-associated protein 5	Cmya5	-	-	0.597854	1	0.0854582	0.510197	0.106778	1	0.054803	0.189381	biological regulation;negative regulation of biological process;negative regulation of calcineurin-NFAT signaling pathway;negative regulation of calcium-mediated signaling;negative regulation of catalytic activity;negative regulation of cell communication;negative regulation of cellular process;negative regulation of hydrolase activity;negative regulation of molecular function;negative regulation…	binding;identical protein binding;protein binding	cell part;contractile fiber part;costamere;cytoplasmic part;intracellular part;M band;organelle part;perinuclear region of cytoplasm	-	66.5462	68.4702	69.0479	67.2056	67.8828	67.4997	64.0158	66.6144	65.7217	61.5385	66.1545	67.3906	63.5542	61.9251	59.6139	71.7729	0.992188	1.11876	1.15756	1.03513	1.0797	1.05443	0.831067	0.996606	0.939076	0.678072	0.966873	1.04726	0.802235	0.701682	0.56179	1.34636
Q9D1A2	Q9D1A2	Cytosolic non-specific dipeptidase	Cndp2	-	-	0.338827	1	-0.408757	-0.671291	0.328608	1	0.190559	0.562773	macromolecule metabolic process;metabolic process;primary metabolic process;protein metabolic process;proteolysis	binding;carboxypeptidase activity;catalytic activity;cation binding;dipeptidase activity;exopeptidase activity;hydrolase activity;ion binding;metal ion binding;metallopeptidase activity;peptidase activity;peptidase activity, acting on L-amino acid peptides;tripeptidase activity	cell part;cytoplasmic part;cytosol;extracellular membrane-bounded organelle;extracellular organelle;extracellular region part;extracellular vesicular exosome;intracellular part;membrane-bounded organelle;membrane-bounded vesicle;organelle;vesicle	-	NaN	32.825	13.0964	31.4613	34.0661	26.7013	35.3776	24.7816	33.6073	NaN	36.0822	NaN	38.5259	27.851	32.5937	29.1553	NaN	-1.03313	-2.73025	-1.12334	-0.952685	-1.45688	-0.869201	-1.60182	-0.982249	NaN	-0.824929	NaN	-0.674153	-1.37325	-1.04829	-1.2809
P16330	P16330	2,3-cyclic-nucleotide 3-phosphodiesterase	Cnp	-	-	0.969437	1	0.605451	1.65438	NaN	1	0	NaN	adult behavior;adult locomotory behavior;aging;anatomical structure development;anatomical structure morphogenesis;axonogenesis;behavior;biological regulation;catabolic process;cell differentiation;cell part morphogenesis;cell projection morphogenesis;cell projection organization;cellular catabolic process;cellular component morphogenesis;cellular component organization;cellular component organiz…	2',3'-cyclic-nucleotide 3'-phosphodiesterase activity;binding;catalytic activity;cyclic nucleotide binding;cyclic-nucleotide phosphodiesterase activity;hydrolase activity;hydrolase activity, acting on ester bonds;nucleic acid binding;nucleotide binding;phosphoric diester hydrolase activity;phosphoric ester hydrolase activity;RNA binding	cell part;cell projection;cytoplasm;cytoplasmic membrane-bounded vesicle;cytoplasmic part;cytoplasmic vesicle;cytoskeletal part;extracellular membrane-bounded organelle;extracellular organelle;extracellular region part;extracellular space;extracellular vesicular exosome;intracellular membrane-bounded organelle;intracellular organelle;intracellular organelle part;intracellular part;macromolecular …	-	35.3408	41.3077	NaN	NaN	33.6399	24.8967	NaN	28.7302	67.799	NaN	NaN	45.9272	32.8458	NaN	NaN	NaN	-0.871522	-0.506763	NaN	NaN	-0.980142	-1.59292	NaN	-1.31072	1.07416	NaN	NaN	-0.235552	-1.03177	NaN	NaN	NaN
Q5NBX1	Q5NBX1	Protein cordon-bleu	Cobl	-	-	NaN	1	0	NaN	0	1	-1.14484	0	actin crosslink formation;actin cytoskeleton organization;actin filament network formation;actin filament organization;actin filament polymerization;actin filament-based process;actin polymerization or depolymerization;anatomical structure development;anatomical structure formation involved in morphogenesis;axis specification;cell groControlh;cellular component assembly;cellular component assembl…	actin binding;actin monomer binding;binding;cytoskeletal protein binding;protein binding	axon;axon part;axonal groControlh cone;cell body;cell cortex;cell part;cell projection;cell projection part;cytoplasmic part;cytoskeleton;dendrite;dendrite terminus;dendritic groControlh cone;groControlh cone;intracellular non-membrane-bounded organelle;intracellular organelle;intracellular part;membrane;neuron projection;neuronal cell body;non-membrane-bounded organelle;organelle;perinuclear reg…	-	NaN	NaN	NaN	NaN	NaN	NaN	NaN	NaN	20.2036	21.52	31.8309	29.8029	NaN	NaN	NaN	43.0971	NaN	NaN	NaN	NaN	NaN	NaN	NaN	NaN	-1.98171	-1.86665	-1.09869	-1.23596	NaN	NaN	NaN	-0.400911
Q60847	Q60847	Collagen alpha-1(XII) chain	Col12a1	-	-	0.264049	1	0.354549	0.543767	0.28775	1	-0.254185	-0.543167	biological adhesion;cell adhesion;cell differentiation;cellular developmental process;cellular process;developmental process;endodermal cell differentiation		collagen;extracellular matrix;extracellular matrix part;extracellular membrane-bounded organelle;extracellular organelle;extracellular region part;extracellular space;extracellular vesicular exosome;membrane-bounded organelle;membrane-bounded vesicle;organelle;proteinaceous extracellular matrix;vesicle	-	15.4219	13.8324	8.79382	27.2643	7.77084	18.9424	17.2343	8.80455	9.42931	9.74813	15.1449	13.287	14.2323	11.8492	9.05116	21.894	-2.4553	-2.63909	-3.37457	-1.41565	-3.56908	-2.09733	-2.26375	-3.37264	-3.26382	-3.21076	-2.48617	-2.70623	-2.59127	-2.89518	-3.32888	-1.8349
O35206	O35206	Collagen alpha-1(XV) chain;Restin	Col15a1	-	-	NaN	1	0	NaN	0	0.99079	0.106822	0	biological adhesion;cell adhesion;cellular process	structural molecule activity	basement membrane;collagen;extracellular matrix part;extracellular membrane-bounded organelle;extracellular organelle;extracellular region part;extracellular space;extracellular vesicular exosome;membrane-bounded organelle;membrane-bounded vesicle;organelle;vesicle	-	NaN	NaN	NaN	21.1717	NaN	20.2081	NaN	37.0237	27.2558	NaN	NaN	NaN	NaN	29.2651	18.3366	31.1968	NaN	NaN	NaN	-1.89658	NaN	-1.98131	NaN	-0.766357	-1.41627	NaN	NaN	NaN	NaN	-1.27324	-2.15496	-1.14108
P11087;CON__Q862S4	P11087	Collagen alpha-1(I) chain	Col1a1	-	-	0.458163	1	0.520706	0.851125	0.0285934	1	-0.0491354	-0.0712642	anatomical structure development;anatomical structure formation involved in morphogenesis;anatomical structure morphogenesis;biological regulation;biomineral tissue development;biosynthetic process;blood vessel development;bone trabecula formation;cartilage development;cartilage development involved in endochondral bone morphogenesis;cell communication;cell differentiation;cellular component asse…	binding;cation binding;extracellular matrix structural constituent;groControlh factor binding;identical protein binding;ion binding;metal ion binding;platelet-derived groControlh factor binding;protein binding;structural molecule activity	cell part;collagen;collagen type I;cytoplasm;cytoplasmic membrane-bounded vesicle;cytoplasmic part;cytoplasmic vesicle;endoplasmic reticulum;extracellular matrix;extracellular matrix part;extracellular region part;extracellular space;fibrillar collagen;Golgi apparatus;intracellular membrane-bounded organelle;intracellular organelle;intracellular part;membrane-bounded organelle;membrane-bounded ve…	-	1.79798	1.01489	2.3674	0.682028	0.491078	1.07326	1.23925	1.08637	2.04452	0.554211	2.13216	1.57771	1.92675	1.16223	2.44464	0.797707	-5.7713	-6.60781	-5.36599	-7.18608	-7.66273	-6.52629	-6.3164	-6.50858	-5.58229	-7.48733	-5.52045	-5.96308	-5.66962	-6.41009	-5.31853	-6.95837
Q01149	Q01149	Collagen alpha-2(I) chain	Col1a2	-	-	0	1	-1.1124	0	NaN	1	0	NaN	anatomical structure development;anatomical structure morphogenesis;biological regulation;blood vessel development;cell surface receptor linked signaling pathway;cellular component assembly;cellular component organization;cellular component organization at cellular level;cellular component organization or biogenesis;cellular component organization or biogenesis at cellular level;cellular process;…	binding;binding, bridging;cation binding;extracellular matrix structural constituent;groControlh factor binding;identical protein binding;ion binding;metal ion binding;platelet-derived groControlh factor binding;protein binding;protein binding, bridging;SMAD binding;structural molecule activity	collagen;collagen type I;extracellular matrix;extracellular matrix part;extracellular membrane-bounded organelle;extracellular organelle;extracellular region part;extracellular space;extracellular vesicular exosome;fibrillar collagen;membrane-bounded organelle;membrane-bounded vesicle;organelle;vesicle	-	NaN	0.658831	NaN	NaN	0.8895	0.479708	1.13409	7.84955	NaN	NaN	NaN	NaN	1.85909	NaN	2.09152	NaN	NaN	-7.23634	NaN	NaN	-6.7999	-7.69669	-6.44587	-3.55331	NaN	NaN	NaN	NaN	-5.72219	NaN	-5.54881	NaN
Q04857	Q04857	Collagen alpha-1(VI) chain	Col6a1	-	-	0.0397737	1	-0.0832391	-0.100747	0.612144	1	-0.511907	-1.03089	biological adhesion;cell adhesion;cell differentiation;cellular component assembly;cellular component organization;cellular component organization or biogenesis;cellular developmental process;cellular process;cellular response to acid;cellular response to amine stimulus;cellular response to amino acid stimulus;cellular response to chemical stimulus;cellular response to endogenous stimulus;cellula…	binding;groControlh factor binding;platelet-derived groControlh factor binding;protein binding	cell part;collagen;cytoplasmic part;extracellular matrix;extracellular matrix part;extracellular membrane-bounded organelle;extracellular organelle;extracellular region;extracellular region part;extracellular vesicular exosome;intracellular organelle part;intracellular part;lysosomal membrane;macromolecular complex;membrane;membrane-bounded organelle;membrane-bounded vesicle;organelle;organelle m…	-	21.9287	2.95755	13.6278	7.68991	6.72119	10.2028	13.8533	9.71877	3.93695	5.34488	11.3412	7.59378	9.70899	10.4929	10.3236	6.48138	-1.83197	-5.03614	-2.66401	-3.58545	-3.79476	-3.13771	-2.63657	-3.21558	-4.60883	-4.14645	-2.96669	-3.6051	-3.21719	-3.09259	-3.11879	-3.85088
Q02788	Q02788	Collagen alpha-2(VI) chain	Col6a2	-	-	0.0848243	1	0.0769974	0.179611	0.0323478	1	0.0421213	0.0768031	biological adhesion;cell adhesion;cellular component assembly;cellular component organization;cellular component organization or biogenesis;cellular process;macromolecular complex assembly;macromolecular complex subunit organization;protein complex assembly;protein complex subunit organization;protein heterooligomerization;protein heterotrimerization;protein oligomerization;protein trimerization;…		cell part;collagen;extracellular matrix;extracellular matrix part;extracellular membrane-bounded organelle;extracellular organelle;extracellular region;extracellular region part;extracellular space;extracellular vesicular exosome;macromolecular complex;membrane;membrane-bounded organelle;membrane-bounded vesicle;organelle;plasma membrane;protein complex;proteinaceous extracellular matrix;sarcolem…	-	5.50296	5.02484	5.75499	10.1608	5.32947	6.01231	8.8843	4.66656	5.78348	4.71652	10.5946	6.77712	7.04945	4.34218	4.75282	11.9393	-4.10199	-4.2404	-4.03353	-3.14433	-4.15085	-3.96648	-3.35837	-4.35255	-4.02597	-4.33643	-3.07704	-3.78194	-3.72088	-4.46139	-4.32482	-2.88278
O55029	O55029	Coatomer subunit beta	Copb2	-	-	0.150267	1	-0.155967	-0.326382	NaN	1	0	NaN	cellular process;establishment of localization;establishment of localization in cell;establishment of protein localization;Golgi vesicle transport;intracellular protein transport;intracellular transport;intra-Golgi vesicle-mediated transport;protein transport;transport;vesicle-mediated transport	structural molecule activity	cell part;COPI vesicle coat;cytoplasmic part;cytoplasmic vesicle part;cytosol;Golgi apparatus;Golgi apparatus part;intracellular membrane-bounded organelle;intracellular organelle;intracellular organelle part;intracellular part;macromolecular complex;membrane coat;membrane part;membrane-bounded organelle;organelle;organelle part;protein complex;vesicle coat	-	52.0981	NaN	46.9423	52.5031	NaN	NaN	45.0151	61.2403	NaN	52.5864	NaN	NaN	NaN	44.207	NaN	53.9277	0.121148	NaN	-0.176675	0.144568	NaN	NaN	-0.288628	0.659925	NaN	0.149389	NaN	NaN	NaN	-0.335808	NaN	0.227125
P61202	P61202	COP9 signalosome complex subunit 2	Cops2	-	-	0.131023	1	-0.0405237	-0.187286	0.684465	1	0.168469	0.769075	biological regulation;cell differentiation;cell proliferation;cellular developmental process;cellular macromolecule metabolic process;cellular metabolic process;cellular process;cellular protein metabolic process;cullin deneddylation;developmental process;macromolecule metabolic process;macromolecule modification;metabolic process;muscle cell differentiation;negative regulation of biological proc…	protein binding transcription factor activity;transcription cofactor activity;transcription corepressor activity;transcription factor binding transcription factor activity	cell part;cytoplasm;intracellular membrane-bounded organelle;intracellular organelle;intracellular organelle part;intracellular part;macromolecular complex;membrane-bounded organelle;nuclear part;nucleus;organelle;organelle part;protein complex;signalosome	-	38.4081	37.8905	37.8233	40.668	44.644	39.1057	37.0083	36.8404	47.9237	50.1992	45.5249	45.8719	41.9368	42.9468	43.4562	49.6361	-0.68133	-0.712977	-0.717098	-0.544919	-0.310271	-0.638928	-0.767315	-0.777715	-0.119887	0.0114957	-0.258943	-0.238766	-0.46941	-0.409757	-0.379808	-0.020999
O88543	O88543	COP9 signalosome complex subunit 3	Cops3	-	-	0	0.979517	-0.273357	0	1.83005	1	0.572101	2.68887	catabolic process;cellular catabolic process;cellular macromolecule catabolic process;cellular macromolecule metabolic process;cellular metabolic process;cellular process;cellular protein metabolic process;chordate embryonic development;cullin deneddylation;developmental process;embryo development;embryo development ending in birth or egg hatching;in utero embryonic development;macromolecule cata…		cell part;cytoplasm;intracellular membrane-bounded organelle;intracellular organelle;intracellular organelle part;intracellular part;macromolecular complex;membrane-bounded organelle;nuclear part;nucleoplasm;nucleus;organelle;organelle part;protein complex;signalosome	-	41.6154	NaN	29.411	45.6976	NaN	NaN	NaN	43.2238	46.6151	NaN	47.2156	51.1862	NaN	39.416	NaN	37.8403	-0.488471	NaN	-1.26309	-0.248896	NaN	NaN	NaN	-0.393463	-0.195633	NaN	-0.160847	0.0684644	NaN	-0.620157	NaN	-0.716055
O88544	O88544	COP9 signalosome complex subunit 4	Cops4	-	-	NaN	1	0	NaN	0.0530482	1	-0.0401122	-0.112978	cellular macromolecule metabolic process;cellular metabolic process;cellular process;cellular protein metabolic process;cullin deneddylation;macromolecule metabolic process;macromolecule modification;metabolic process;primary metabolic process;protein deneddylation;protein metabolic process;protein modification by small protein conjugation or removal;protein modification by small protein removal;…		cell junction;cell part;clathrin-coated vesicle;coated vesicle;cytoplasmic membrane-bounded vesicle;cytoplasmic part;cytoplasmic vesicle;extracellular membrane-bounded organelle;extracellular organelle;extracellular region part;extracellular vesicular exosome;intracellular membrane-bounded organelle;intracellular organelle;intracellular organelle part;intracellular part;macromolecular complex;mem…	-	38.55	NaN	NaN	44.9863	45.012	NaN	NaN	NaN	37.0586	NaN	47.599	NaN	NaN	40.7323	42.6388	45.4211	-0.67268	NaN	NaN	-0.290303	-0.288805	NaN	NaN	NaN	-0.764199	NaN	-0.138664	NaN	NaN	-0.541072	-0.427906	-0.26498
Q9CXI0	Q9CXI0	2-methoxy-6-polyprenyl-1,4-benzoquinol methylase, mitochondrial	Coq5	-	-	NaN	1	0	NaN	0	0.97852	-0.527019	0	biosynthetic process;cellular biosynthetic process;cellular ketone metabolic process;cellular metabolic process;cellular process;coenzyme biosynthetic process;coenzyme metabolic process;cofactor biosynthetic process;cofactor metabolic process;metabolic process;methylation;one-carbon metabolic process;oxidoreduction coenzyme metabolic process;quinone cofactor biosynthetic process;quinone cofactor …	catalytic activity;methyltransferase activity;S-adenosylmethionine-dependent methyltransferase activity;transferase activity;transferase activity, transferring one-carbon groups	cell part;cytoplasmic part;intracellular membrane-bounded organelle;intracellular organelle;intracellular organelle part;intracellular part;membrane;membrane-bounded organelle;mitochondrial inner membrane;mitochondrial membrane;mitochondrial part;mitochondrion;organelle;organelle inner membrane;organelle membrane;organelle part	+	NaN	NaN	NaN	41.8442	NaN	NaN	37.4151	NaN	NaN	NaN	NaN	15.6886	10.379	13.4522	30.7489	39.2729	NaN	NaN	NaN	-0.474893	NaN	NaN	-0.742193	NaN	NaN	NaN	NaN	-2.42601	-3.11017	-2.68566	-1.1713	-0.628809
Q8R1S0	Q8R1S0	Ubiquinone biosynthesis monooxygenase COQ6, mitochondrial	Coq6	-	-	NaN	1	0	NaN	1.5259	1	-0.38557	-1.7796	biosynthetic process;cellular biosynthetic process;cellular ketone metabolic process;cellular metabolic process;cellular process;coenzyme biosynthetic process;coenzyme metabolic process;cofactor biosynthetic process;cofactor metabolic process;metabolic process;oxidoreduction coenzyme metabolic process;quinone cofactor biosynthetic process;quinone cofactor metabolic process;small molecule metaboli…	binding;catalytic activity;coenzyme binding;cofactor binding;flavin adenine dinucleotide binding;monooxygenase activity;oxidoreductase activity;oxidoreductase activity, acting on paired donors, with incorporation or reduction of molecular oxygen;oxidoreductase activity, acting on paired donors, with incorporation or reduction of molecular oxygen, NADH or NADPH as one donor, and incorporation of o…	cell part;cell projection;cytoplasmic part;Golgi apparatus;intracellular membrane-bounded organelle;intracellular organelle;intracellular organelle part;intracellular part;membrane;membrane-bounded organelle;mitochondrial inner membrane;mitochondrial membrane;mitochondrial part;mitochondrion;organelle;organelle inner membrane;organelle membrane;organelle part	+	NaN	NaN	NaN	NaN	NaN	NaN	NaN	NaN	19.7786	18.1676	21.7141	NaN	26.0956	24.337	22.9602	NaN	NaN	NaN	NaN	NaN	NaN	NaN	NaN	NaN	-2.02005	-2.1713	-1.85012	NaN	-1.50185	-1.63644	-1.74647	NaN
Q8K1Z0	Q8K1Z0	Ubiquinone biosynthesis protein COQ9, mitochondrial	Coq9	-	-	0.0787267	1	-0.0582885	-0.161476	0.189309	1	0.13791	0.371049	biosynthetic process;cellular biosynthetic process;cellular ketone metabolic process;cellular metabolic process;cellular process;coenzyme biosynthetic process;coenzyme metabolic process;cofactor biosynthetic process;cofactor metabolic process;electron transport chain;generation of precursor metabolites and energy;metabolic process;mitochondrial electron transport, NADH to ubiquinone;oxidation-red…	binding;identical protein binding;lipid binding;protein binding;protein dimerization activity;protein homodimerization activity	cell part;cytoplasmic part;intracellular membrane-bounded organelle;intracellular organelle;intracellular part;membrane-bounded organelle;mitochondrion;organelle	+	32.8219	NaN	24.381	31.9548	31.1019	NaN	25.8209	34.7024	25.4604	NaN	32.8236	35.1815	30.444	27.5698	NaN	NaN	-1.03333	NaN	-1.63299	-1.09046	-1.14746	NaN	-1.52247	-0.911994	-1.54975	NaN	-1.03322	-0.881587	-1.19202	-1.3935	NaN	NaN
P56394	P56394	Cytochrome c oxidase copper chaperone	Cox17	-	-	0.149872	1	0.0768317	0.259848	0.171917	1	-0.050494	-0.23605	cation transport;copper ion transport;establishment of localization;ion transport;metal ion transport;transition metal ion transport;transport	binding;cation binding;copper chaperone activity;copper ion binding;ion binding;metal ion binding;metallochaperone activity;transition metal ion binding	cell part;cytoplasmic part;intracellular organelle part;intracellular part;membrane-enclosed lumen;mitochondrial intermembrane space;mitochondrial part;organelle envelope lumen;organelle part	+	58.9592	58.7884	63.8127	68.6747	60.7828	56.8277	60.7427	66.9771	56.2267	52.3515	58.8697	52.5549	52.7923	55.399	57.4685	57.829	0.522658	0.51248	0.81836	1.13245	0.632175	0.396488	0.629753	1.0202	0.361207	0.135798	0.517326	0.147567	0.161307	0.312781	0.434241	0.455544
P19783	P19783	Cytochrome c oxidase subunit 4 isoform 1, mitochondrial	Cox4i1	-	-	0.157731	1	0.0578973	0.240315	0.0371155	1	-0.0138076	-0.0603625	response to chemical stimulus;response to external stimulus;response to extracellular stimulus;response to nutrient;response to nutrient levels;response to stimulus	catalytic activity;cation transmembrane transporter activity;cytochrome-c oxidase activity;heme-copper terminal oxidase activity;hydrogen ion transmembrane transporter activity;inorganic cation transmembrane transporter activity;ion transmembrane transporter activity;monovalent inorganic cation transmembrane transporter activity;oxidoreductase activity;oxidoreductase activity, acting on a heme gr…	cell part;cytoplasmic part;extracellular membrane-bounded organelle;extracellular organelle;extracellular region part;extracellular vesicular exosome;intracellular membrane-bounded organelle;intracellular organelle;intracellular organelle part;intracellular part;membrane;membrane-bounded organelle;membrane-bounded vesicle;mitochondrial inner membrane;mitochondrial membrane;mitochondrial part;mito…	+	20.9836	19.5941	22.0547	23.5188	21.3262	18.7263	18.8647	24.8256	20.009	19.7991	21.964	23.6857	21.8213	19.651	19.8274	24.925	-1.91289	-2.03688	-1.82138	-1.70129	-1.88326	-2.11772	-2.10464	-1.59841	-1.99919	-2.01818	-1.829	-1.68794	-1.84104	-2.03168	-2.01561	-1.59074
P12787	P12787	Cytochrome c oxidase subunit 5A, mitochondrial	Cox5a	-	-	0.509486	1	0.172063	0.674816	0.10399	1	0.0518282	0.182833		binding;catalytic activity;cation binding;cation transmembrane transporter activity;cytochrome-c oxidase activity;heme-copper terminal oxidase activity;hydrogen ion transmembrane transporter activity;inorganic cation transmembrane transporter activity;ion binding;ion transmembrane transporter activity;metal ion binding;monovalent inorganic cation transmembrane transporter activity;oxidoreductase …	cell part;cytoplasmic part;extracellular membrane-bounded organelle;extracellular organelle;extracellular region part;extracellular vesicular exosome;intracellular membrane-bounded organelle;intracellular organelle;intracellular organelle part;intracellular part;membrane;membrane-bounded organelle;membrane-bounded vesicle;mitochondrial inner membrane;mitochondrial membrane;mitochondrial part;mito…	+	22.3879	27.5667	28.2917	24.8132	24.8436	20.3156	22.2758	26.8621	21.2828	19.9961	26.185	28.629	25.2738	20.3688	22.9945	24.3799	-1.79356	-1.39373	-1.34176	-1.59937	-1.59702	-1.97171	-1.80289	-1.44505	-1.88699	-2.00035	-1.49517	-1.31786	-1.56397	-1.96697	-1.74367	-1.63308
P19536	P19536	Cytochrome c oxidase subunit 5B, mitochondrial	Cox5b	-	-	0.376979	1	0.105959	0.476524	0.0649697	1	-0.0422239	-0.12752		binding;catalytic activity;cation binding;cation transmembrane transporter activity;cytochrome-c oxidase activity;heme-copper terminal oxidase activity;hydrogen ion transmembrane transporter activity;inorganic cation transmembrane transporter activity;ion binding;ion transmembrane transporter activity;metal ion binding;monovalent inorganic cation transmembrane transporter activity;oxidoreductase …	cell part;cytoplasmic part;intracellular organelle part;intracellular part;membrane;mitochondrial inner membrane;mitochondrial membrane;mitochondrial part;myelin sheath;organelle inner membrane;organelle membrane;organelle part	+	22.0114	20.3688	23.5141	25.3347	22.2153	19.7503	20.0825	24.1177	20.4398	20.3441	24.3399	25.0712	22.7596	18.9194	20.5131	30.9145	-1.82501	-1.96697	-1.70167	-1.55932	-1.80793	-2.02262	-1.99257	-1.65367	-1.96067	-1.96917	-1.63621	-1.57949	-1.76288	-2.09949	-1.95417	-1.1601
P56391	P56391	Cytochrome c oxidase subunit 6B1	Cox6b1	-	-	0.179503	1	0.0722259	0.281166	0.0489717	1	0.0238672	0.088176	anatomical structure development;developmental process;substantia nigra development	catalytic activity;cation transmembrane transporter activity;cytochrome-c oxidase activity;heme-copper terminal oxidase activity;hydrogen ion transmembrane transporter activity;inorganic cation transmembrane transporter activity;ion transmembrane transporter activity;monovalent inorganic cation transmembrane transporter activity;oxidoreductase activity;oxidoreductase activity, acting on a heme gr…	cell part;cytoplasmic part;intracellular membrane-bounded organelle;intracellular organelle;intracellular organelle part;intracellular part;membrane;membrane-bounded organelle;membrane-enclosed lumen;mitochondrial inner membrane;mitochondrial intermembrane space;mitochondrial membrane;mitochondrial part;mitochondrion;organelle;organelle envelope lumen;organelle inner membrane;organelle membrane;o…	+	21.4769	20.0454	24.3776	24.8577	21.9451	19.3926	20.0377	26.0973	21.0273	19.9974	23.5093	24.227	22.3216	18.6588	20.1227	26.9343	-1.87033	-1.99591	-1.63326	-1.59593	-1.83059	-2.05541	-1.9966	-1.50173	-1.90909	-2.00023	-1.70205	-1.64507	-1.79907	-2.12413	-1.98896	-1.43975
Q9CPQ1	Q9CPQ1	Cytochrome c oxidase subunit 6C	Cox6c	-	-	0.171668	1	0.0545131	0.244305	0.120849	1	0.0418285	0.182506		catalytic activity;cation transmembrane transporter activity;cytochrome-c oxidase activity;heme-copper terminal oxidase activity;hydrogen ion transmembrane transporter activity;inorganic cation transmembrane transporter activity;ion transmembrane transporter activity;monovalent inorganic cation transmembrane transporter activity;oxidoreductase activity;oxidoreductase activity, acting on a heme gr…	cell part;cytoplasmic part;integral to membrane;intracellular membrane-bounded organelle;intracellular organelle;intracellular organelle part;intracellular part;intrinsic to membrane;membrane;membrane part;membrane-bounded organelle;mitochondrial inner membrane;mitochondrial membrane;mitochondrial part;mitochondrion;organelle;organelle inner membrane;organelle membrane;organelle part	+	22.9026	22.0607	24.8877	24.4582	23.2893	20.7538	21.056	26.7764	22.4072	21.6988	24.8555	26.171	23.3299	21.3682	21.6257	26.8048	-1.75117	-1.82087	-1.59362	-1.62696	-1.71976	-1.93297	-1.9066	-1.45135	-1.79196	-1.85142	-1.5961	-1.49622	-1.71648	-1.87965	-1.85763	-1.44926
P56392	P56392	Cytochrome c oxidase subunit 7A1, mitochondrial	Cox7a1	-	-	0.814233	1	0.304856	1.0638	0.155876	1	-0.0682045	-0.254725		catalytic activity;cation transmembrane transporter activity;cytochrome-c oxidase activity;heme-copper terminal oxidase activity;hydrogen ion transmembrane transporter activity;inorganic cation transmembrane transporter activity;ion transmembrane transporter activity;monovalent inorganic cation transmembrane transporter activity;oxidoreductase activity;oxidoreductase activity, acting on a heme gr…	cell part;cytoplasmic part;integral to membrane;intracellular membrane-bounded organelle;intracellular organelle;intracellular organelle part;intracellular part;intrinsic to membrane;membrane part;membrane-bounded organelle;mitochondrial membrane part;mitochondrial part;mitochondrial respiratory chain;mitochondrion;organelle;organelle part;respiratory chain	+	31.7178	23.6723	26.2265	27.983	22.9031	20.4708	21.7442	28.685	21.0385	20.3993	25.2834	28.319	23.4121	23.2417	23.7701	27.6469	-1.10622	-1.68901	-1.49208	-1.36379	-1.75113	-1.95792	-1.84757	-1.31391	-1.90812	-1.96426	-1.56324	-1.33982	-1.70986	-1.72361	-1.68121	-1.38794
P48771	P48771	Cytochrome c oxidase subunit 7A2, mitochondrial	Cox7a2	-	-	0.0907928	1	-0.0848858	-0.194089	0.00499612	1	0.00535408	0.0117578		catalytic activity;cation transmembrane transporter activity;cytochrome-c oxidase activity;heme-copper terminal oxidase activity;hydrogen ion transmembrane transporter activity;inorganic cation transmembrane transporter activity;ion transmembrane transporter activity;monovalent inorganic cation transmembrane transporter activity;oxidoreductase activity;oxidoreductase activity, acting on a heme gr…	cell part;cytoplasmic part;extracellular membrane-bounded organelle;extracellular organelle;extracellular region part;extracellular vesicular exosome;intracellular membrane-bounded organelle;intracellular organelle;intracellular organelle part;intracellular part;membrane;membrane part;membrane-bounded organelle;membrane-bounded vesicle;mitochondrial inner membrane;mitochondrial membrane;mitochond…	+	40.7878	40.5381	NaN	46.4129	43.0352	36.0368	39.9179	57.4196	39.3318	40.7221	NaN	51.4139	50.61	37.9372	34.9196	51.8119	-0.537759	-0.552685	NaN	-0.207361	-0.404554	-0.827769	-0.589898	0.431356	-0.625244	-0.541681	NaN	0.0816123	0.0352017	-0.710118	-0.898189	0.104605
P48772	P48772	Cytochrome c oxidase subunit 8B, mitochondrial	Cox8b	-	-	0.0146933	1	0.00601646	0.0253586	0.214606	1	-0.0647601	-0.293797	response to chemical stimulus;response to drug;response to stimulus	catalytic activity;cation transmembrane transporter activity;cytochrome-c oxidase activity;heme-copper terminal oxidase activity;hydrogen ion transmembrane transporter activity;inorganic cation transmembrane transporter activity;ion transmembrane transporter activity;monovalent inorganic cation transmembrane transporter activity;oxidoreductase activity;oxidoreductase activity, acting on a heme gr…	cell part;cytoplasmic part;integral to membrane;intracellular membrane-bounded organelle;intracellular organelle;intracellular organelle part;intracellular part;intrinsic to membrane;membrane;membrane part;membrane-bounded organelle;mitochondrial inner membrane;mitochondrial membrane;mitochondrial part;mitochondrion;organelle;organelle inner membrane;organelle membrane;organelle part	+	16.5658	NaN	18.943	19.3731	17.5537	18.9687	15.8773	20.6601	15.4991	16.0778	17.7652	19.9661	16.17	18.7461	17.6026	19.2494	-2.33243	NaN	-2.09727	-2.05721	-2.23168	-2.09486	-2.40553	-1.9412	-2.44678	-2.38398	-2.2107	-2.00306	-2.37415	-2.11585	-2.22681	-2.06866
Q61147;Q9Z0Z4;Q3V1H3	Q61147	Ceruloplasmin	Cp	-	-	NaN	1	0	NaN	0	1	0.0916368	0	biological regulation;cation homeostasis;cation transport;cellular cation homeostasis;cellular chemical homeostasis;cellular homeostasis;cellular ion homeostasis;cellular iron ion homeostasis;cellular metal ion homeostasis;cellular process;chemical homeostasis;copper ion transport;establishment of localization;homeostatic process;ion homeostasis;ion transport;iron ion homeostasis;metal ion homeos…	binding;catalytic activity;cation binding;chaperone binding;copper ion binding;ferroxidase activity;ion binding;metal ion binding;oxidoreductase activity;oxidoreductase activity, oxidizing metal ions;oxidoreductase activity, oxidizing metal ions, oxygen as acceptor;protein binding;transition metal ion binding	blood microparticle;cell part;cytoplasmic part;extracellular membrane-bounded organelle;extracellular organelle;extracellular region part;extracellular space;extracellular vesicular exosome;intracellular organelle part;intracellular part;lysosomal membrane;membrane;membrane-bounded organelle;membrane-bounded vesicle;organelle;organelle membrane;organelle part;vacuolar membrane;vacuolar part;vesic…	-	NaN	NaN	77.3314	NaN	NaN	NaN	69.5984	NaN	NaN	NaN	63.9406	NaN	59.5453	59.6481	67.9271	NaN	NaN	NaN	1.77036	NaN	NaN	NaN	1.19491	NaN	NaN	NaN	0.826355	NaN	0.55768	0.563841	1.08263	NaN
Q8C196;B2RQC6	Q8C196	Carbamoyl-phosphate synthase [ammonia], mitochondrial	Cps1	-	-	NaN	1	0	NaN	0.63331	1	-0.170996	-0.756777	acylglycerol catabolic process;acylglycerol metabolic process;amide biosynthetic process;amine biosynthetic process;amine catabolic process;amine metabolic process;anatomical structure development;anion homeostasis;arginine biosynthetic process;arginine metabolic process;biological regulation;biosynthetic process;carbamoyl phosphate biosynthetic process;carbamoyl phosphate metabolic process;carbo…	adenyl nucleotide binding;adenyl ribonucleotide binding;amine binding;amino acid binding;ATP binding;binding;calcium ion binding;carbamoyl-phosphate synthase (ammonia) activity;carbamoyl-phosphate synthase (glutamine-hydrolyzing) activity;carbon-nitrogen ligase activity, with glutamine as amido-N-donor;carboxylic acid binding;catalytic activity;cation binding;endopeptidase activity;glutamate bind…	cell part;cytoplasmic part;intracellular membrane-bounded organelle;intracellular non-membrane-bounded organelle;intracellular organelle;intracellular organelle part;intracellular part;macromolecular complex;membrane;membrane-bounded organelle;mitochondrial inner membrane;mitochondrial membrane;mitochondrial nucleoid;mitochondrial part;mitochondrion;non-membrane-bounded organelle;nuclear part;nuc…	+	64.9369	NaN	62.157	NaN	NaN	NaN	NaN	60.633	61.8437	62.4681	59.8748	NaN	64.1885	62.8198	68.4702	61.003	0.889084	NaN	0.715893	NaN	NaN	NaN	NaN	0.623118	0.696706	0.735002	0.577441	NaN	0.841893	0.756682	1.11876	0.645517
Q924X2	Q924X2	Carnitine O-palmitoyltransferase 1, muscle isoform	Cpt1b	-	-	0.157091	1	0.0566062	0.237565	0.129053	1	0.0549301	0.211346	carboxylic acid catabolic process;carboxylic acid metabolic process;carboxylic acid transport;catabolic process;cellular catabolic process;cellular ketone metabolic process;cellular lipid catabolic process;cellular lipid metabolic process;cellular metabolic process;cellular process;establishment of localization;fatty acid beta-oxidation;fatty acid catabolic process;fatty acid metabolic process;fa…	carnitine O-acyltransferase activity;carnitine O-palmitoyltransferase activity;catalytic activity;O-acyltransferase activity;O-palmitoyltransferase activity;palmitoyltransferase activity;transferase activity;transferase activity, transferring acyl groups;transferase activity, transferring acyl groups other than amino-acyl groups	cell part;cytoplasmic part;integral to membrane;intracellular membrane-bounded organelle;intracellular organelle;intracellular organelle part;intracellular part;intrinsic to membrane;membrane;membrane part;membrane-bounded organelle;mitochondrial membrane;mitochondrial outer membrane;mitochondrial part;mitochondrion;organelle;organelle membrane;organelle outer membrane;organelle part;outer membra…	+	30.1222	28.2836	32.4284	36.0904	29.2295	33.5482	32.2194	28.4344	27.7226	27.2781	31.808	35.6512	30.1749	28.5377	27.1094	33.2198	-1.21401	-1.34234	-1.05916	-0.824418	-1.27572	-0.986073	-1.07294	-1.33163	-1.38248	-1.41465	-1.10021	-0.851964	-1.2104	-1.32431	-1.42694	-1.00738
P52825	P52825	Carnitine O-palmitoyltransferase 2, mitochondrial	Cpt2	-	-	0.182377	1	-0.0677111	-0.276323	0.0247826	1	-0.00930911	-0.0407687	carboxylic acid metabolic process;cellular ketone metabolic process;cellular lipid metabolic process;cellular metabolic process;cellular process;establishment of localization;fatty acid metabolic process;lipid metabolic process;metabolic process;monocarboxylic acid metabolic process;organic acid metabolic process;oxoacid metabolic process;primary metabolic process;small molecule metabolic process…	carnitine O-acyltransferase activity;carnitine O-palmitoyltransferase activity;catalytic activity;O-acyltransferase activity;O-palmitoyltransferase activity;palmitoyltransferase activity;transferase activity;transferase activity, transferring acyl groups;transferase activity, transferring acyl groups other than amino-acyl groups	cell part;cytoplasmic part;intracellular membrane-bounded organelle;intracellular non-membrane-bounded organelle;intracellular organelle;intracellular organelle part;intracellular part;membrane;membrane-bounded organelle;mitochondrial inner membrane;mitochondrial membrane;mitochondrial part;mitochondrion;non-membrane-bounded organelle;nuclear part;nucleolus;nucleoplasm;organelle;organelle inner m…	+	24.5351	26.2291	27.3246	22.6916	27.9969	22.0765	25.1883	29.3276	22.7633	21.5828	24.6409	25.3063	24.4405	21.3601	21.817	27.3314	-1.62096	-1.49188	-1.41127	-1.76847	-1.36279	-1.81955	-1.57051	-1.26889	-1.76258	-1.86129	-1.61273	-1.56149	-1.62834	-1.88034	-1.8414	-1.41077
P47934	P47934	Carnitine O-acetyltransferase	Crat	-	-	0.178852	1	0.0467852	0.231673	0.162672	1	0.055023	0.238894	amine metabolic process;betaine metabolic process;carboxylic acid metabolic process;carnitine metabolic process;carnitine metabolic process, CoA-linked;cellular amine metabolic process;cellular amino acid metabolic process;cellular ketone metabolic process;cellular lipid metabolic process;cellular metabolic process;cellular nitrogen compound metabolic process;cellular process;establishment of loc…	acetyltransferase activity;binding;carnitine O-acetyltransferase activity;carnitine O-acyltransferase activity;catalytic activity;O-acetyltransferase activity;O-acyltransferase activity;protein binding;receptor binding;transferase activity;transferase activity, transferring acyl groups;transferase activity, transferring acyl groups other than amino-acyl groups	cell part;cytoplasmic part;endoplasmic reticulum;intracellular membrane-bounded organelle;intracellular organelle;intracellular organelle part;intracellular part;membrane;membrane-bounded organelle;microbody;mitochondrial inner membrane;mitochondrial membrane;mitochondrial part;mitochondrion;organelle;organelle inner membrane;organelle membrane;organelle part;peroxisome	+	21.6774	20.546	24.2522	24.7588	23.411	21.158	20.8579	23.4508	20.4056	21.5551	23.9769	25.3765	22.462	19.8018	21.3447	25.047	-1.85324	-1.95126	-1.64309	-1.60358	-1.70995	-1.89776	-1.92385	-1.70675	-1.9637	-1.86365	-1.66479	-1.55614	-1.78742	-2.01794	-1.88167	-1.58135
P63254	P63254	Cysteine-rich protein 1	Crip1	-	-	0.256884	1	-0.148936	-0.441449	0.502651	1	0.191361	0.69768	biological regulation;cellular process;cellular response to abiotic stimulus;cellular response to antibiotic;cellular response to chemical stimulus;cellular response to light stimulus;cellular response to radiation;cellular response to stimulus;cellular response to stress;cellular response to UV;cellular response to UV-B;DNA damage response, signal transduction resulting in induction of apoptosis…	AT DNA binding;binding;cation binding;DNA bending activity;DNA binding;ion binding;metal ion binding;nucleic acid binding;peptide binding;sequence-specific DNA binding;transition metal ion binding;zinc ion binding	cell part;cytoplasm;intracellular part	-	37.8446	37.7781	49.7515	44.5227	45.1706	41.6995	40.1824	52.8635	45.3286	53.4082	48.3367	48.0889	44.4503	42.5604	42.1875	52.8302	-0.715794	-0.719875	-0.0143393	-0.317355	-0.279564	-0.48348	-0.574004	0.16543	-0.270365	0.196985	-0.0960208	-0.11034	-0.321586	-0.432532	-0.454565	0.163499
P23927	P23927	Alpha-crystallin B chain	Cryab	-	-	0.265513	1	0.0919218	0.379138	0.0680871	1	-0.0328801	-0.12078	aging;anatomical structure development;apoptosis;apoptosis involved in morphogenesis;biological regulation;camera-type eye development;cell death;cellular component assembly;cellular component assembly at cellular level;cellular component organization;cellular component organization at cellular level;cellular component organization or biogenesis;cellular component organization or biogenesis at ce…	binding;cation binding;identical protein binding;ion binding;metal ion binding;protein binding;protein dimerization activity;protein homodimerization activity;structural constituent of eye lens;structural molecule activity;unfolded protein binding	actin filament bundle;cell part;cell surface;contractile fiber;contractile fiber part;cytoplasm;cytoplasmic part;cytoskeletal part;cytoskeleton;cytosol;extracellular membrane-bounded organelle;extracellular organelle;extracellular region part;extracellular vesicular exosome;Golgi apparatus;intracellular membrane-bounded organelle;intracellular non-membrane-bounded organelle;intracellular organell…	-	48.2996	49.4692	49.6754	52.8257	50.3894	42.6905	47.5734	53.2972	43.4865	40.9455	44.1004	50.9972	46.5852	41.317	43.2782	50.5978	-0.0981657	-0.0306339	-0.0187318	0.163241	0.0224743	-0.424862	-0.140142	0.190552	-0.378026	-0.528344	-0.342049	0.0575542	-0.197368	-0.506209	-0.390264	0.0344974
P47199	P47199	Quinone oxidoreductase	Cryz	-	-	0.086917	1	0.0578856	0.17467	0.0440093	1	-0.0295013	-0.0889494	catabolic process;cellular catabolic process;cellular component assembly;cellular component organization;cellular component organization or biogenesis;cellular metabolic process;cellular process;macromolecular complex assembly;macromolecular complex subunit organization;metabolic process;protein complex assembly;protein complex subunit organization;protein homooligomerization;protein homotetramer…	binding;catalytic activity;cation binding;coenzyme binding;cofactor binding;ion binding;metal ion binding;mRNA 3'-UTR binding;mRNA binding;NADP binding;NADPH binding;NADPH:quinone reductase activity;nucleic acid binding;nucleotide binding;oxidoreductase activity;oxidoreductase activity, acting on NADH or NADPH;oxidoreductase activity, acting on NADH or NADPH, quinone or similar compound as accept…	cell part;cytoplasm;cytoplasmic part;cytosol;extracellular membrane-bounded organelle;extracellular organelle;extracellular region part;extracellular vesicular exosome;Golgi apparatus;intracellular membrane-bounded organelle;intracellular organelle;intracellular part;membrane-bounded organelle;membrane-bounded vesicle;organelle;vesicle	+	21.7019	NaN	28.3811	26.8219	NaN	22.8692	26.7732	NaN	29.8953	39.8283	32.3031	27.8271	NaN	30.77	30.5762	37.1417	-1.85116	NaN	-1.33541	-1.448	NaN	-1.7539	-1.45158	NaN	-1.22959	-0.595293	-1.06742	-1.37497	NaN	-1.16987	-1.18302	-0.759063
Q9CZU6	Q9CZU6	Citrate synthase, mitochondrial	Cs	-	-	0.0532174	1	0.017673	0.0815245	0.0299992	1	0.0133726	0.0528271	acetyl-CoA catabolic process;acetyl-CoA metabolic process;carbohydrate metabolic process;catabolic process;cellular carbohydrate metabolic process;cellular catabolic process;cellular metabolic process;cellular process;coenzyme catabolic process;coenzyme metabolic process;cofactor catabolic process;cofactor metabolic process;metabolic process;primary metabolic process;tricarboxylic acid cycle	catalytic activity;citrate (Si)-synthase activity;transferase activity;transferase activity, transferring acyl groups;transferase activity, transferring acyl groups, acyl groups converted into alkyl on transfer	cell part;cytoplasmic part;extracellular membrane-bounded organelle;extracellular organelle;extracellular region part;extracellular vesicular exosome;intracellular membrane-bounded organelle;intracellular organelle;intracellular organelle lumen;intracellular organelle part;intracellular part;membrane-bounded organelle;membrane-bounded vesicle;membrane-enclosed lumen;mitochondrial matrix;mitochond…	+	21.1724	18.594	20.7375	20.9792	20.8723	18.0973	18.692	23.2434	18.82	18.3934	21.6602	22.1215	20.5586	17.6731	18.3226	24.0872	-1.89652	-2.1303	-1.9344	-1.91327	-1.92259	-2.17814	-2.12098	-1.72347	-2.10886	-2.1495	-1.8547	-1.81578	-1.95015	-2.21981	-2.15631	-1.65608
P97315	P97315	Cysteine and glycine-rich protein 1	Csrp1	-	-	0.0110497	1	-0.010407	-0.0251109	0.753706	1	0.20354	0.887582	actin cytoskeleton organization;actin filament-based process;biological adhesion;cell adhesion;cell-cell adhesion;cellular component organization;cellular component organization at cellular level;cellular component organization or biogenesis;cellular component organization or biogenesis at cellular level;cellular process;cytoskeleton organization;homotypic cell-cell adhesion;organelle organizatio…	binding;cation binding;ion binding;metal ion binding;transition metal ion binding;zinc ion binding	actin cytoskeleton;adherens junction;anchoring junction;cell junction;cell part;cell-substrate adherens junction;cell-substrate junction;cytoskeleton;extracellular membrane-bounded organelle;extracellular organelle;extracellular region part;extracellular vesicular exosome;focal adhesion;intracellular membrane-bounded organelle;intracellular non-membrane-bounded organelle;intracellular organelle;i…	-	42.5089	32.812	52.467	NaN	43.016	40.4418	39.082	47.8645	46.0364	48.991	46.1871	44.1335	39.817	41.5932	47.2151	NaN	-0.435573	-1.03398	0.142479	NaN	-0.405681	-0.558453	-0.640366	-0.123308	-0.229213	-0.0582326	-0.220463	-0.340112	-0.595969	-0.489787	-0.160879	NaN
P50462	P50462	Cysteine and glycine-rich protein 3	Csrp3	-	-	0.307274	1	-0.282511	-0.595089	0.156399	1	-0.0861174	-0.276737	actin cytoskeleton organization;actin filament-based process;actomyosin structure organization;anatomical structure development;anatomical structure formation involved in morphogenesis;biological regulation;calcium ion homeostasis;cardiac muscle contraction;cardiac muscle hypertrophy;cardiac muscle tissue development;cardiac myofibril assembly;cation homeostasis;cellular calcium ion homeostasis;c…	actinin binding;bHLH transcription factor binding;binding;cation binding;cytoskeletal protein binding;ion binding;metal ion binding;MRF binding;protein binding;structural constituent of muscle;structural molecule activity;telethonin binding;transcription factor binding;transition metal ion binding;zinc ion binding	cell part;contractile fiber part;cytoplasm;cytoplasmic part;cytoskeleton;intracellular membrane-bounded organelle;intracellular non-membrane-bounded organelle;intracellular organelle;intracellular part;membrane-bounded organelle;non-membrane-bounded organelle;nucleus;organelle;organelle part;Z disc	-	38.3085	NaN	45.7727	NaN	43.2647	37.8326	55.9316	50.5171	33.82	31.5144	32.9273	39.9962	36.2139	30.9768	32.9192	43.8634	-0.687405	NaN	-0.244531	NaN	-0.391058	-0.716529	0.343919	0.0298416	-0.96852	-1.11979	-1.02644	-0.585193	-0.816698	-1.15589	-1.02697	-0.355922
P10605	P10605	Cathepsin B;Cathepsin B light chain;Cathepsin B heavy chain	Ctsb	-	-	0.217921	1	-0.249012	-0.451059	0.116299	1	0.152878	0.259621	anatomical structure development;biological regulation;cell differentiation;cellular developmental process;cellular process;cellular response to chemical stimulus;cellular response to endogenous stimulus;cellular response to hormone stimulus;cellular response to organic substance;cellular response to stimulus;cellular response to thyroid hormone stimulus;collagen catabolic process;collagen metabo…	binding;catalytic activity;collagen binding;cysteine-type endopeptidase activity;cysteine-type peptidase activity;endopeptidase activity;glycoprotein binding;hydrolase activity;peptidase activity;peptidase activity, acting on L-amino acid peptides;protein binding;proteoglycan binding	cell part;cytoplasmic membrane-bounded vesicle;cytoplasmic part;cytoplasmic vesicle;extracellular membrane-bounded organelle;extracellular organelle;extracellular region part;extracellular space;extracellular vesicular exosome;intracellular membrane-bounded organelle;intracellular non-membrane-bounded organelle;intracellular organelle;intracellular organelle part;intracellular part;lysosome;lytic…	-	50.7195	70.4928	64.7229	57.7167	66.9575	NaN	53.0384	74.1375	56.2287	67.3938	85.4807	62.572	67.3063	65.6782	70.518	64.4785	0.0415233	1.25641	0.875544	0.448901	1.01892	NaN	0.175557	1.51934	0.361319	1.04747	2.55763	0.741402	1.04173	0.936289	1.25816	0.860128
P18242	P18242	Cathepsin D	Ctsd	-	-	0.0551463	1	0.0398629	0.112394	0.115693	1	-0.0963473	-0.235255	autophagic vacuole assembly;catabolic process;cellular component assembly;cellular component assembly at cellular level;cellular component organization;cellular component organization at cellular level;cellular component organization or biogenesis;cellular component organization or biogenesis at cellular level;cellular process;macromolecule catabolic process;macromolecule metabolic process;metabo…	aspartic-type endopeptidase activity;aspartic-type peptidase activity;catalytic activity;endopeptidase activity;hydrolase activity;peptidase activity;peptidase activity, acting on L-amino acid peptides	cell part;cytoplasmic membrane-bounded vesicle;cytoplasmic part;cytoplasmic vesicle;extracellular membrane-bounded organelle;extracellular organelle;extracellular region part;extracellular space;extracellular vesicular exosome;intracellular membrane-bounded organelle;intracellular organelle;intracellular part;lysosome;lytic vacuole;melanosome;membrane-bounded organelle;membrane-bounded vesicle;mi…	-	52.9035	50.9467	59.2303	57.396	54.5517	47.8594	49.8787	65.0923	51.002	46.1108	56.6462	55.4049	54.7798	46.0954	47.8038	66.5619	0.167743	0.0546401	0.538836	0.429964	0.263395	-0.123607	-0.00699962	0.898943	0.0578315	-0.22489	0.385818	0.31313	0.276675	-0.225784	-0.126817	0.993203
Q60598	Q60598	Src substrate cortactin	Cttn	-	-	NaN	1	0	NaN	0.421705	1	-0.2001	-0.651199	actin cytoskeleton organization;actin cytoskeleton reorganization;actin filament organization;actin filament polymerization;actin filament-based process;actin polymerization or depolymerization;anatomical structure morphogenesis;biological regulation;cell junction assembly;cell junction organization;cell motility;cell part morphogenesis;cell projection assembly;cell projection morphogenesis;cell …		actin filament;adherens junction;anchoring junction;cation channel complex;cell cortex;cell cortex part;cell junction;cell part;cell projection;cell projection part;cell-substrate adherens junction;cell-substrate junction;coated pit;cortical cytoskeleton;cytoplasm;cytoplasmic part;cytoskeletal part;cytoskeleton;cytosol;dendritic spine;extracellular membrane-bounded organelle;extracellular organel…	-	53.38	NaN	NaN	NaN	58.6367	NaN	NaN	62.2014	44.963	54.7675	47.4174	56.0864	57.0889	50.7922	54.9021	NaN	0.195348	NaN	NaN	NaN	0.503451	NaN	NaN	0.718614	-0.291663	0.275961	-0.149169	0.352984	0.41186	0.0457225	0.283803	NaN
Q9D5V5	Q9D5V5	Cullin-5	Cul5	-	-	0.355997	1	-0.250737	-0.637791	0.0791098	1	-0.0235952	-0.113739	biological regulation;calcium ion homeostasis;cation homeostasis;cell migration;cell migration in hindbrain;cell motility;cellular calcium ion homeostasis;cellular cation homeostasis;cellular chemical homeostasis;cellular component movement;cellular divalent inorganic cation homeostasis;cellular homeostasis;cellular ion homeostasis;cellular macromolecule metabolic process;cellular metabolic proce…	binding;enzyme binding;protein binding;protein dimerization activity;protein heterodimerization activity;ubiquitin protein ligase binding	cell part;Cul5-RING ubiquitin ligase complex;cullin-RING ubiquitin ligase complex;cytoplasm;intracellular membrane-bounded organelle;intracellular organelle;intracellular part;macromolecular complex;membrane;membrane-bounded organelle;nucleus;organelle;plasma membrane;protein complex;ubiquitin ligase complex	-	36.6134	44.8431	34.1763	46.0597	NaN	NaN	41.2207	47.9468	43.3213	42.1985	42.5947	44.5541	40.2218	41.8811	43.8836	48.3682	-0.791807	-0.298655	-0.94561	-0.227861	NaN	NaN	-0.511937	-0.118555	-0.387732	-0.453913	-0.430509	-0.315522	-0.571643	-0.472709	-0.354741	-0.0942024
Q9CQ89	Q9CQ89	Protein CutA	Cuta	-	-	NaN	1	0	NaN	0	0.974441	NaN	0	localization;macromolecule localization;protein localization;response to chemical stimulus;response to inorganic substance;response to metal ion;response to stimulus	binding;enzyme binding;protein binding	cell part;extracellular membrane-bounded organelle;extracellular organelle;extracellular region part;extracellular vesicular exosome;membrane;membrane-bounded organelle;membrane-bounded vesicle;organelle;vesicle	-	NaN	NaN	NaN	NaN	NaN	NaN	NaN	NaN	NaN	NaN	NaN	NaN	37.8917	31.6846	39.7681	NaN	NaN	NaN	NaN	NaN	NaN	NaN	NaN	NaN	NaN	NaN	NaN	NaN	-0.712906	-1.10843	-0.598916	NaN
P56395	P56395	Cytochrome b5	Cyb5a	-	-	0.0979383	1	-0.0770275	-0.199803	0.181335	1	-0.19696	-0.383593	carboxylic acid metabolic process;cellular ketone metabolic process;cellular lipid metabolic process;cellular metabolic process;cellular process;fatty acid metabolic process;lipid metabolic process;metabolic process;monocarboxylic acid metabolic process;organic acid metabolic process;oxoacid metabolic process;primary metabolic process;small molecule metabolic process	binding;catalytic activity;cation binding;CoA desaturase activity;enzyme binding;heme binding;ion binding;iron ion binding;metal ion binding;oxidoreductase activity;oxidoreductase activity, acting on paired donors, with incorporation or reduction of molecular oxygen;oxidoreductase activity, acting on paired donors, with oxidation of a pair of donors resulting in the reduction of molecular oxygen …	cell part;cytoplasmic part;endoplasmic reticulum membrane;endoplasmic reticulum part;extracellular membrane-bounded organelle;extracellular organelle;extracellular region part;extracellular vesicular exosome;integral to membrane;intracellular membrane-bounded organelle;intracellular organelle;intracellular organelle part;intracellular part;intrinsic to membrane;membrane;membrane part;membrane-bou…	-	57.8664	47.2209	55.8109	50.8164	52.4579	47.0092	NaN	63.0806	48.3247	NaN	66.3504	NaN	61.9902	52.6963	63.1839	65.3103	0.457752	-0.16054	0.336855	0.0471196	0.141956	-0.172799	NaN	0.772815	-0.0967149	NaN	0.979513	NaN	0.705668	0.155749	0.779218	0.912803
Q9DB73	Q9DB73	NADH-cytochrome b5 reductase 1	Cyb5r1	-	-	NaN	1	0	NaN	0	0.969412	0.119985	0	alcohol metabolic process;biosynthetic process;lipid biosynthetic process;lipid metabolic process;metabolic process;primary metabolic process;small molecule metabolic process;steroid biosynthetic process;steroid metabolic process;sterol biosynthetic process;sterol metabolic process	catalytic activity;cytochrome-b5 reductase activity;oxidoreductase activity;oxidoreductase activity, acting on NADH or NADPH;oxidoreductase activity, acting on NADH or NADPH, heme protein as acceptor	cell part;cytoplasmic part;extracellular membrane-bounded organelle;extracellular organelle;extracellular region part;extracellular vesicular exosome;integral to membrane;intracellular membrane-bounded organelle;intracellular organelle;intracellular part;intrinsic to membrane;membrane;membrane part;membrane-bounded organelle;membrane-bounded vesicle;mitochondrion;organelle;vesicle	-	NaN	NaN	NaN	24.1327	40.5911	NaN	NaN	NaN	25.724	NaN	23.9261	30.782	NaN	NaN	NaN	25.1184	NaN	NaN	NaN	-1.65249	-0.549515	NaN	NaN	NaN	-1.52978	NaN	-1.66882	-1.16906	NaN	NaN	NaN	-1.57587
Q9DCN2	Q9DCN2	NADH-cytochrome b5 reductase 3;NADH-cytochrome b5 reductase 3 membrane-bound form;NADH-cytochrome b5 reductase 3 soluble form	Cyb5r3	-	-	0.146747	1	0.0828532	0.2673	0.546478	1	-0.166615	-0.689409	alcohol metabolic process;biosynthetic process;cholesterol biosynthetic process;cholesterol metabolic process;lipid biosynthetic process;lipid metabolic process;metabolic process;primary metabolic process;small molecule metabolic process;steroid biosynthetic process;steroid metabolic process;sterol biosynthetic process;sterol metabolic process	adenyl nucleotide binding;adenyl ribonucleotide binding;ADP binding;AMP binding;binding;catalytic activity;coenzyme binding;cofactor binding;cytochrome-b5 reductase activity;FAD binding;flavin adenine dinucleotide binding;NAD binding;nucleotide binding;oxidoreductase activity;oxidoreductase activity, acting on NADH or NADPH;oxidoreductase activity, acting on NADH or NADPH, heme protein as accepto…	cell part;cytoplasmic part;cytosol;endoplasmic reticulum membrane;endoplasmic reticulum part;extracellular membrane-bounded organelle;extracellular organelle;extracellular region part;extracellular vesicular exosome;intracellular organelle part;intracellular part;lipid particle;membrane;membrane part;membrane-bounded organelle;membrane-bounded vesicle;mitochondrial inner membrane;mitochondrial me…	+	NaN	NaN	39.2994	34.7071	39.7256	33.2968	31.3489	38.5202	37.9194	37.9795	38.3017	38.6887	46.0695	37.2581	36.7665	44.0863	NaN	NaN	-0.627204	-0.911696	-0.601474	-1.00237	-1.13087	-0.674498	-0.711204	-0.707524	-0.687823	-0.664242	-0.227287	-0.751878	-0.782298	-0.342872
Q9D0M3	Q9D0M3	Cytochrome c1, heme protein, mitochondrial	Cyc1	-	-	0.24083	1	0.147632	0.423466	0.0981647	1	0.0446973	0.167534	metabolic process;oxidation-reduction process;response to chemical stimulus;response to endogenous stimulus;response to glucagon stimulus;response to hormone stimulus;response to organic substance;response to peptide hormone stimulus;response to stimulus	binding;cation binding;electron carrier activity;heme binding;ion binding;iron ion binding;metal ion binding;tetrapyrrole binding;transition metal ion binding	cell part;cytoplasmic part;integral to membrane;intracellular membrane-bounded organelle;intracellular organelle;intracellular organelle part;intracellular part;intrinsic to membrane;membrane;membrane part;membrane-bounded organelle;mitochondrial inner membrane;mitochondrial membrane;mitochondrial part;mitochondrion;nucleus;organelle;organelle inner membrane;organelle membrane;organelle part;resp…	+	16.8295	16.1474	22.0845	19.0735	17.5415	12.511	16.1812	22.7423	17.1548	20.978	19.2721	21.2245	18.3407	16.5464	18.2886	23.8618	-2.30508	-2.37655	-1.81888	-2.08504	-2.2329	-2.80591	-2.37295	-1.7643	-2.27181	-1.91338	-2.06655	-1.89202	-2.15457	-2.33446	-2.15959	-1.67392
P62897;CON__P62894;P00015	P62897	Cytochrome c, somatic	Cycs	-	-	0.142715	1	0.0411867	0.196532	0.0481873	1	-0.019175	-0.0801473	apoptosis;biological regulation;cell death;cellular metabolic process;cellular process;death;electron transport chain;generation of precursor metabolites and energy;glial cell apoptosis;metabolic process;mitochondrial electron transport, cytochrome c to oxygen;negative regulation of biological process;negative regulation of biosynthetic process;negative regulation of cellular biosynthetic process…	binding;cation binding;electron carrier activity;heme binding;ion binding;iron ion binding;metal ion binding;tetrapyrrole binding;transition metal ion binding	cell part;cytoplasmic part;cytosol;intracellular organelle part;intracellular part;membrane part;membrane-enclosed lumen;mitochondrial intermembrane space;mitochondrial part;myelin sheath;organelle envelope lumen;organelle part;respiratory chain	+	17.8388	17.6073	18.3707	20.8679	19.3223	16.5457	17.0097	20.1539	18.0543	17.7286	20.8855	19.8358	19.5196	16.9256	18.069	23.0834	-2.20344	-2.22634	-2.15168	-1.92298	-2.0619	-2.33453	-2.28659	-1.98616	-2.18233	-2.21431	-1.92144	-2.01485	-2.04371	-2.2952	-2.18089	-1.73644
Q9D172	Q9D172	ES1 protein homolog, mitochondrial	D10Jhu81e	-	-	0.0312514	1	-0.0121108	-0.0519096	0.00426315	1	-0.00168866	-0.00726856			cell part;cytoplasmic part;intracellular membrane-bounded organelle;intracellular organelle;intracellular part;membrane-bounded organelle;mitochondrion;organelle	-	21.8249	21.0435	22.7166	24.6858	22.0504	21.3478	20.6072	27.1136	19.7232	19.3476	22.8752	24.1746	21.2413	19.9314	20.4462	24.501	-1.84073	-1.90768	-1.76641	-1.60924	-1.82174	-1.8814	-1.94586	-1.42663	-2.02509	-2.05956	-1.75341	-1.64919	-1.89057	-2.00619	-1.9601	-1.62362
Q62165	Q62165	Dystroglycan;Alpha-dystroglycan;Beta-dystroglycan	Dag1	-	-	0.323893	1	0.0458082	0.287657	0.00462971	1	-0.00149675	-0.00719438	anatomical structure development;anatomical structure maturation;anatomical structure morphogenesis;axon ensheathment;axon guidance;basement membrane organization;biological regulation;branching involved in salivary gland morphogenesis;branching morphogenesis of a tube;cell development;cellular component organization;cellular component organization at cellular level;cellular component organizatio…	actin binding;actinin binding;alpha-actinin binding;binding;calcium ion binding;cation binding;cytoskeletal protein binding;ion binding;metal ion binding;protein binding;protein domain specific binding;SH2 domain binding;structural constituent of muscle;structural molecule activity;tubulin binding;vinculin binding	adherens junction;anchoring junction;axon part;basement membrane;cell junction;cell outer membrane;cell part;cell projection;cell projection part;cell-cell junction;cell-substrate adherens junction;cell-substrate junction;contractile ring;cytoplasm;cytoskeleton;dystroglycan complex;dystrophin-associated glycoprotein complex;external encapsulating structure part;extracellular matrix part;extracell…	-	27.2124	28.8186	29.677	28.3221	NaN	29.0825	26.7463	27.7707	31.1413	27.1371	33.2425	33.384	30.608	29.7959	32.5123	31.8801	-1.41943	-1.3045	-1.24465	-1.3396	NaN	-1.28599	-1.45356	-1.37902	-1.14481	-1.42492	-1.0059	-0.996714	-1.18086	-1.23644	-1.05364	-1.09542
Q922B2	Q922B2	Aspartate--tRNA ligase, cytoplasmic	Dars	-	-	0.166656	1	0.115737	0.316471	0.317094	1	0.312296	0.6045	amine metabolic process;amino acid activation;aspartyl-tRNA aminoacylation;carboxylic acid metabolic process;cellular amine metabolic process;cellular amino acid metabolic process;cellular ketone metabolic process;cellular macromolecule metabolic process;cellular metabolic process;cellular nitrogen compound metabolic process;cellular process;macromolecule metabolic process;metabolic process;ncRNA…	adenyl nucleotide binding;adenyl ribonucleotide binding;aminoacyl-tRNA ligase activity;aspartate-tRNA ligase activity;ATP binding;binding;catalytic activity;ligase activity;ligase activity, forming aminoacyl-tRNA and related compounds;ligase activity, forming carbon-oxygen bonds;nucleotide binding;purine nucleotide binding;purine ribonucleoside triphosphate binding;purine ribonucleotide binding;r…	cell part;cytoplasm;extracellular membrane-bounded organelle;extracellular organelle;extracellular region part;extracellular vesicular exosome;intracellular part;membrane;membrane-bounded organelle;membrane-bounded vesicle;organelle;vesicle	-	NaN	41.3497	44.7068	46.8156	49.9545	41.308	33.1417	45.3755	41.9974	56.1846	53.9552	52.4512	50.7656	27.9783	53.883	51.8953	NaN	-0.504264	-0.306609	-0.184015	-0.00262814	-0.506742	-1.01246	-0.267635	-0.465819	0.358734	0.228726	0.141564	0.0441843	-1.36412	0.224534	0.109427
P31786	P31786	Acyl-CoA-binding protein	Dbi	-	-	0.131194	1	0.0759151	0.238913	0.0329701	1	0.0164737	0.0605245	acylglycerol metabolic process;anatomical structure development;behavior;behavioral defense response;behavioral fear response;biological regulation;cellular lipid metabolic process;cellular metabolic process;cellular process;cognition;defense response;developmental process;epidermis development;establishment of localization;fear response;glycerol ether metabolic process;glycerolipid metabolic pro…	binding;lipid binding;protein binding;protein dimerization activity	cell part;clathrin-coated vesicle;coated vesicle;cytoplasmic membrane-bounded vesicle;cytoplasmic part;cytoplasmic vesicle;endoplasmic reticulum part;extracellular membrane-bounded organelle;extracellular organelle;extracellular region part;extracellular space;extracellular vesicular exosome;Golgi apparatus;intracellular membrane-bounded organelle;intracellular organelle;intracellular organelle p…	+	21.8988	19.1089	21.7889	24.3089	22.465	16.9325	17.9743	27.0605	21.8963	21.0684	24.2344	26.808	27.8967	20.8504	20.4094	24.2689	-1.83449	-2.08174	-1.84378	-1.63864	-1.78717	-2.29449	-2.19014	-1.43051	-1.8347	-1.90552	-1.64449	-1.44902	-1.36997	-1.92451	-1.96336	-1.64178
P53395	P53395	Lipoamide acyltransferase component of branched-chain alpha-keto acid dehydrogenase complex, mitochondrial	Dbt	-	-	0.149267	1	-0.0691725	-0.249895	0.154987	1	-0.0562613	-0.235319		catalytic activity;dihydrolipoyllysine-residue (2-methylpropanoyl)transferase activity;transferase activity;transferase activity, transferring acyl groups;transferase activity, transferring acyl groups other than amino-acyl groups	cell part;cytoplasmic part;intracellular membrane-bounded organelle;intracellular non-membrane-bounded organelle;intracellular organelle;intracellular organelle part;intracellular part;membrane-bounded organelle;mitochondrial nucleoid;mitochondrial part;mitochondrion;non-membrane-bounded organelle;nucleoid;organelle;organelle part	+	24.208	22.6126	29.206	22.4156	27.2389	23.4309	21.9811	29.4547	19.8608	22.3795	24.2528	22.4355	21.8903	27.2521	20.551	22.1681	-1.64656	-1.77497	-1.27736	-1.79126	-1.4175	-1.70835	-1.82756	-1.26005	-2.01258	-1.79426	-1.64304	-1.78961	-1.83521	-1.41654	-1.95082	-1.81188
P28654	P28654	Decorin	Dcn	-	-	0.424299	1	0.160371	0.598569	0.706597	1	0.27605	0.951818	aging;amine metabolic process;aminoglycan metabolic process;anatomical structure development;biological regulation;carbohydrate metabolic process;cellular macromolecule metabolic process;cellular metabolic process;cellular process;cellular protein metabolic process;chondroitin sulfate metabolic process;developmental process;glycosaminoglycan metabolic process;kidney development;macromolecule meta…	binding;carbohydrate binding;extracellular matrix binding;glycosaminoglycan binding;pattern binding;polysaccharide binding	anchoring collagen;collagen;collagen type VI;extracellular matrix part;extracellular region part;extracellular space	-	43.7156	45.0939	47.244	55.0036	44.8525	42.5225	49.0384	43.6026	51.4681	45.7501	56.1076	59.5747	46.9625	45.575	50.8624	50.522	-0.364589	-0.284036	-0.159202	0.289716	-0.298105	-0.434773	-0.0555013	-0.371217	0.0847447	-0.245848	0.354226	0.559443	-0.175501	-0.256028	0.0497701	0.0301242
O08788	O08788	Dynactin subunit 1	Dctn1	-	-	0.822595	1	-0.702836	-1.41749	0.0793473	1	-0.0159254	-0.0924168	biological regulation;cellular component movement;cellular component organization;cellular component organization at cellular level;cellular component organization or biogenesis;cellular component organization or biogenesis at cellular level;cellular process;cytoplasmic microtubule organization;cytoskeleton organization;cytoskeleton-dependent intracellular transport;endosome transport;establishme…	catalytic activity;hydrolase activity;hydrolase activity, acting on acid anhydrides;hydrolase activity, acting on acid anhydrides, in phosphorus-containing anhydrides;motor activity;nucleoside-triphosphatase activity;pyrophosphatase activity	cell leading edge;cell part;centrosome;chromosomal part;cytoplasm;cytoplasmic part;cytoskeletal part;dynactin complex;dynein complex;intracellular non-membrane-bounded organelle;intracellular organelle;intracellular organelle part;intracellular part;kinetochore;macromolecular complex;membrane;membrane part;microtubule;microtubule associated complex;microtubule organizing center;non-membrane-bound…	-	47.3263	NaN	NaN	31.0169	51.4445	42.7986	52.7276	56.4384	50.0125	51.9185	54.4875	52.2832	54.3754	51.9254	50.3944	53.1089	-0.154442	NaN	NaN	-1.15319	0.0833836	-0.418485	0.157561	0.37362	0.000721115	0.110764	0.259664	0.131853	0.253142	0.111165	0.0227584	0.179638
Q99KJ8	Q99KJ8	Dynactin subunit 2	Dctn2	-	-	0.392466	1	-0.254466	-0.681015	0.0792572	1	0.0370322	0.137999	cell cycle phase;cell cycle process;cell proliferation;cellular component organization;cellular component organization at cellular level;cellular component organization or biogenesis;cellular component organization or biogenesis at cellular level;cellular process;cytoskeleton organization;establishment of localization;establishment of localization in cell;establishment of melanosome localization;…	binding;catalytic activity;cytoskeletal protein binding;hydrolase activity;hydrolase activity, acting on acid anhydrides;hydrolase activity, acting on acid anhydrides, in phosphorus-containing anhydrides;motor activity;nucleoside-triphosphatase activity;protein binding;pyrophosphatase activity;spectrin binding	cell part;cell projection part;centrosome;chromosomal part;cytoplasm;cytoplasmic part;cytoskeletal part;dynactin complex;dynein complex;extracellular membrane-bounded organelle;extracellular organelle;extracellular region part;extracellular vesicular exosome;groControlh cone;intracellular non-membrane-bounded organelle;intracellular organelle;intracellular organelle part;intracellular part;kineto…	-	NaN	NaN	40.773	43.4747	47.6253	40.1466	43.6937	54.5331	41.8101	40.8812	46.2516	48.9071	43.1521	42.8268	39.5028	49.8682	NaN	NaN	-0.538639	-0.378719	-0.13714	-0.576153	-0.365871	0.262313	-0.47692	-0.532178	-0.216719	-0.0630775	-0.397676	-0.416828	-0.614911	-0.00760859
Q3U1J4	Q3U1J4	DNA damage-binding protein 1	Ddb1	-	-	0	1	-0.293869	0	NaN	1	0	NaN	biological regulation;catabolic process;cell surface receptor linked signaling pathway;cellular catabolic process;cellular component organization;cellular component organization at cellular level;cellular component organization or biogenesis;cellular component organization or biogenesis at cellular level;cellular macromolecule catabolic process;cellular macromolecule metabolic process;cellular me…	binding;damaged DNA binding;DNA binding;nucleic acid binding	cell part;CUL4 RING ubiquitin ligase complex;Cul4A-RING ubiquitin ligase complex;Cul4B-RING ubiquitin ligase complex;cullin-RING ubiquitin ligase complex;cytoplasm;extracellular membrane-bounded organelle;extracellular organelle;extracellular region part;extracellular space;extracellular vesicular exosome;intracellular membrane-bounded organelle;intracellular organelle;intracellular organelle par…	-	56.1769	59.2933	65.4434	57.663	NaN	NaN	64.4899	NaN	52.2696	NaN	NaN	NaN	NaN	NaN	67.8353	62.3466	0.358284	0.542605	0.921284	0.445727	NaN	NaN	0.860844	NaN	0.131063	NaN	NaN	NaN	NaN	NaN	1.07656	0.727528
Q91VR5	Q91VR5	ATP-dependent RNA helicase DDX1	Ddx1	-	-	0.0183787	1	0.0214033	0.0446418	0.0338098	1	0.0210946	0.0688099	biological regulation;biosynthetic process;cellular biosynthetic process;cellular macromolecule biosynthetic process;cellular macromolecule metabolic process;cellular metabolic process;cellular nitrogen compound metabolic process;cellular process;cellular response to stimulus;cellular response to stress;developmental process;DNA conformation change;DNA duplex unwinding;DNA geometric change;DNA me…	adenyl nucleotide binding;adenyl ribonucleotide binding;ATP binding;ATPase activity;ATPase activity, coupled;ATP-dependent helicase activity;ATP-dependent RNA helicase activity;binding;catalytic activity;chromatin binding;DNA binding;DNA/RNA helicase activity;double-stranded RNA binding;exonuclease activity;helicase activity;hydrolase activity;hydrolase activity, acting on acid anhydrides;hydrola…	cell part;cleavage body;cytoplasm;cytoplasmic part;intracellular membrane-bounded organelle;intracellular non-membrane-bounded organelle;intracellular organelle;intracellular organelle part;intracellular part;macromolecular complex;membrane;membrane-bounded organelle;non-membrane-bounded organelle;nuclear body;nuclear part;nucleolus;nucleoplasm;nucleoplasm part;nucleus;organelle;organelle part;pr…	-	NaN	48.6242	NaN	60.1546	53.1835	47.9738	NaN	60.9299	48.8596	NaN	51.5598	55.3153	55.0683	48.0209	NaN	NaN	NaN	-0.0794171	NaN	0.594262	0.183963	-0.116989	NaN	0.641084	-0.0658232	NaN	0.0900404	0.307895	0.293488	-0.114269	NaN	NaN
Q62167;P16381	Q62167;P16381	ATP-dependent RNA helicase DDX3X;Putative ATP-dependent RNA helicase Pl10	Ddx3x;D1Pas1	-	-	NaN	1	0	NaN	0.126462	1	0.363308	0.315197	biological regulation;biosynthetic process;cell differentiation;cellular biosynthetic process;cellular component assembly;cellular component assembly at cellular level;cellular component organization;cellular component organization at cellular level;cellular component organization or biogenesis;cellular component organization or biogenesis at cellular level;cellular developmental process;cellular…	adenyl nucleotide binding;adenyl ribonucleotide binding;ATP binding;ATPase activity;ATPase activity, coupled;ATP-dependent DNA helicase activity;ATP-dependent helicase activity;ATP-dependent RNA helicase activity;binding;catalytic activity;CTPase activity;DNA binding;DNA helicase activity;DNA-dependent ATPase activity;eukaryotic initiation factor 4E binding;GTPase activity;helicase activity;hydro…	cell part;cytoplasm;cytoplasmic part;extracellular membrane-bounded organelle;extracellular organelle;extracellular region part;extracellular vesicular exosome;intracellular membrane-bounded organelle;intracellular non-membrane-bounded organelle;intracellular organelle;intracellular organelle part;intracellular part;macromolecular complex;membrane;membrane-bounded organelle;membrane-bounded vesic…	-	NaN	NaN	NaN	NaN	NaN	NaN	NaN	NaN	32.4032	NaN	68.4771	75.794	65.4934	NaN	63.215	31.9553	NaN	NaN	NaN	NaN	NaN	NaN	NaN	NaN	-1.06082	NaN	1.11922	1.64672	0.92448	NaN	0.78115	-1.09043
Q9CQ62	Q9CQ62	2,4-dienoyl-CoA reductase, mitochondrial	Decr1	-	-	0.562886	1	-0.0973239	-0.538379	0.0839485	1	0.0326883	0.135699	carboxylic acid catabolic process;carboxylic acid metabolic process;catabolic process;cellular catabolic process;cellular component assembly;cellular component organization;cellular component organization or biogenesis;cellular ketone metabolic process;cellular lipid catabolic process;cellular lipid metabolic process;cellular metabolic process;cellular process;fatty acid beta-oxidation;fatty acid…	2,4-dienoyl-CoA reductase (NADPH) activity;binding;catalytic activity;coenzyme binding;cofactor binding;NADP binding;NADPH binding;nucleotide binding;oxidoreductase activity;oxidoreductase activity, acting on the CH-CH group of donors;oxidoreductase activity, acting on the CH-CH group of donors, NAD or NADP as acceptor	cell part;cytoplasm;cytoplasmic part;extracellular membrane-bounded organelle;extracellular organelle;extracellular region part;extracellular vesicular exosome;intracellular membrane-bounded organelle;intracellular organelle;intracellular organelle part;intracellular part;membrane-bounded organelle;membrane-bounded vesicle;mitochondrion;nuclear part;nucleoplasm;nucleus;organelle;organelle part;ve…	+	22.5923	20.9749	22.624	21.5563	23.5282	21.3193	22.2171	25.5044	19.9462	21.847	23.3945	20.8077	22.9945	18.9687	18.4871	24.3559	-1.77665	-1.91365	-1.77403	-1.86355	-1.70054	-1.88385	-1.80778	-1.54641	-2.00486	-1.83887	-1.71128	-1.92824	-1.74367	-2.09486	-2.14051	-1.63496
P31001	P31001	Desmin	Des	-	-	0.27556	1	0.0726828	0.347529	0.0228461	1	0.0133714	0.0446371	anatomical structure development;developmental process;muscle organ development;muscle structure development;organ development	binding;cytoskeletal protein binding;identical protein binding;protein binding;structural constituent of cytoskeleton;structural molecule activity	adherens junction;anchoring junction;cell junction;cell part;cell-cell adherens junction;cell-cell junction;contractile fiber;contractile fiber part;cytoplasm;cytoplasmic part;cytoskeletal part;cytoskeleton;extracellular membrane-bounded organelle;extracellular organelle;extracellular region part;extracellular vesicular exosome;fascia adherens;intermediate filament;intracellular;intracellular non…	-	47.2048	46.1683	46.6843	50.035	46.7033	44.034	43.5283	50.843	37.0202	35.1184	39.076	43.8347	38.5338	33.7783	35.8283	46.225	-0.161476	-0.221556	-0.191623	0.00201835	-0.19052	-0.345931	-0.375572	0.0486547	-0.766578	-0.88558	-0.640726	-0.357603	-0.67367	-0.971205	-0.840836	-0.218263
Q9DBB8	Q9DBB8	Trans-1,2-dihydrobenzene-1,2-diol dehydrogenase	Dhdh	-	-	0.0197569	1	-0.00914171	-0.0355371	1.3407	1	0.571326	1.74596	alcohol catabolic process;alcohol metabolic process;carbohydrate catabolic process;carbohydrate metabolic process;catabolic process;cellular carbohydrate catabolic process;cellular carbohydrate metabolic process;cellular metabolic process;cellular process;D-xylose catabolic process;D-xylose metabolic process;metabolic process;monosaccharide catabolic process;monosaccharide metabolic process;pento…	catalytic activity;D-xylose 1-dehydrogenase (NADP+) activity;oxidoreductase activity;oxidoreductase activity, acting on CH-OH group of donors;oxidoreductase activity, acting on the CH-CH group of donors;oxidoreductase activity, acting on the CH-CH group of donors, NAD or NADP as acceptor;oxidoreductase activity, acting on the CH-OH group of donors, NAD or NADP as acceptor;trans-1,2-dihydrobenzene…		-	25.4777	26.7442	25.4471	24.9508	31.6772	23.9891	26.1066	21.9366	35.4368	34.2495	33.5469	38.2716	29.4184	34.0804	20.3746	24.9773	-1.54844	-1.45372	-1.55076	-1.58875	-1.10892	-1.66383	-1.50103	-1.83131	-0.865464	-0.940922	-0.986159	-0.68966	-1.26257	-0.951764	-1.96646	-1.58671
Q99LB2	Q99LB2	Dehydrogenase/reductase SDR family member 4	Dhrs4	-	-	0.0492756	1	0.0420535	0.107063	0.131997	1	-0.045516	-0.199069	alcohol metabolic process;apocarotenoid metabolic process;cellular aldehyde metabolic process;cellular component assembly;cellular component organization;cellular component organization or biogenesis;cellular ketone metabolic process;cellular lipid metabolic process;cellular metabolic process;cellular process;diterpenoid metabolic process;fat-soluble vitamin metabolic process;isoprenoid metabolic…	3-keto sterol reductase activity;alcohol dehydrogenase [NAD(P)+] activity;binding;carbonyl reductase (NADPH) activity;catalytic activity;oxidoreductase activity;oxidoreductase activity, acting on CH-OH group of donors;oxidoreductase activity, acting on NADH or NADPH;oxidoreductase activity, acting on NADH or NADPH, quinone or similar compound as acceptor;oxidoreductase activity, acting on the ald…	cell part;cytoplasmic part;extracellular membrane-bounded organelle;extracellular organelle;extracellular region part;extracellular vesicular exosome;intracellular membrane-bounded organelle;intracellular organelle;intracellular organelle part;intracellular part;membrane;membrane-bounded organelle;membrane-bounded vesicle;microbody;microbody membrane;microbody part;mitochondrion;nuclear membrane;…	+	25.8726	NaN	24.6318	NaN	25.4827	23.0171	19.6252	31.6865	22.8044	22.1669	26.8615	25.4982	25.1497	26.8359	22.7292	NaN	-1.51858	NaN	-1.61343	NaN	-1.54806	-1.74183	-2.03404	-1.1083	-1.75921	-1.81198	-1.44509	-1.54688	-1.57347	-1.44697	-1.76538	NaN
Q8CHS7	Q8CHS7	Dehydrogenase/reductase SDR family member 7C	Dhrs7c	-	-	0.456263	1	0.275125	0.750053	NaN	1	0	NaN	biological regulation;regulation of biological process;regulation of calcium ion transport;regulation of calcium ion transport into cytosol;regulation of cellular localization;regulation of cellular process;regulation of homeostatic process;regulation of intracellular transport;regulation of ion homeostasis;regulation of ion transport;regulation of localization;regulation of metal ion transport;r…	catalytic activity;oxidoreductase activity;oxidoreductase activity, acting on CH-OH group of donors;oxidoreductase activity, acting on the CH-OH group of donors, NAD or NADP as acceptor;retinol dehydrogenase activity	cell part;cytoplasmic part;endoplasmic reticulum membrane;endoplasmic reticulum part;extracellular region;intracellular organelle part;intracellular part;longitudinal sarcoplasmic reticulum;membrane;membrane part;organelle membrane;organelle part;sarcoplasmic reticulum membrane	-	NaN	26.8706	23.247	20.9211	24.3765	15.6602	17.9029	24.5198	35.0485	NaN	NaN	NaN	NaN	NaN	20.3967	22.3337	NaN	-1.44442	-1.72318	-1.91833	-1.63334	-2.42911	-2.19714	-1.62215	-0.890011	NaN	NaN	NaN	NaN	NaN	-1.96449	-1.79807
O08808	O08808	Protein diaphanous homolog 1	Diaph1	-	-	0	0.984292	NaN	0	NaN	1	0	NaN	actin cytoskeleton organization;actin filament organization;actin filament polymerization;actin filament-based process;actin polymerization or depolymerization;biological regulation;cell projection organization;cellular component assembly;cellular component assembly at cellular level;cellular component organization;cellular component organization at cellular level;cellular component organization …	actin binding;binding;cytoskeletal protein binding;enzyme binding;GTPase binding;identical protein binding;ion channel binding;profilin binding;protein binding;Ras GTPase binding;Rho GTPase binding;small GTPase binding	brush border;cell part;cell projection;cell projection membrane;cell projection part;cytoplasm;cytoskeletal part;intracellular non-membrane-bounded organelle;intracellular organelle;intracellular organelle part;intracellular part;leading edge membrane;membrane part;mitotic spindle;neuron projection;non-membrane-bounded organelle;organelle;organelle part;plasma membrane part;ruffle membrane;spindle	-	NaN	NaN	NaN	NaN	33.1613	35.3571	31.0559	NaN	NaN	63.9692	NaN	38.5731	57.6128	NaN	48.984	NaN	NaN	NaN	NaN	NaN	-1.01118	-0.870493	-1.15056	NaN	NaN	0.828144	NaN	-0.671278	0.442758	NaN	-0.0586383	NaN
Q8BMF4	Q8BMF4	Dihydrolipoyllysine-residue acetyltransferase component of pyruvate dehydrogenase complex, mitochondrial	Dlat	-	-	0.0951239	1	-0.0467837	-0.167267	0.288575	1	0.0914724	0.394108	acetyl-CoA biosynthetic process;acetyl-CoA biosynthetic process from pyruvate;acetyl-CoA catabolic process;acetyl-CoA metabolic process;alcohol metabolic process;biosynthetic process;carbohydrate metabolic process;carboxylic acid metabolic process;catabolic process;cellular biosynthetic process;cellular carbohydrate metabolic process;cellular catabolic process;cellular ketone metabolic process;ce…	acetyltransferase activity;catalytic activity;dihydrolipoamide S-acyltransferase activity;dihydrolipoyllysine-residue acetyltransferase activity;S-acetyltransferase activity;S-acyltransferase activity;transferase activity;transferase activity, transferring acyl groups;transferase activity, transferring acyl groups other than amino-acyl groups	cell part;cytoplasmic part;intracellular membrane-bounded organelle;intracellular organelle;intracellular organelle part;intracellular part;macromolecular complex;membrane-bounded organelle;mitochondrial part;mitochondrial pyruvate dehydrogenase complex;mitochondrion;myelin sheath;organelle;organelle part;protein complex;pyruvate dehydrogenase complex	+	13.8562	10.6864	13.9577	14.2448	13.8837	11.7948	11.9067	16.8489	15.4377	15.6595	17.4079	17.1877	15.7064	13.2585	14.9992	18.6297	-2.63621	-3.06311	-2.62398	-2.58979	-2.6329	-2.90271	-2.88726	-2.30308	-2.45356	-2.42919	-2.24626	-2.26847	-2.42407	-2.70981	-2.50259	-2.1269
O08749	O08749	Dihydrolipoyl dehydrogenase, mitochondrial	Dld	-	-	0.0270596	1	0.0111374	0.0462203	0.0565213	1	0.0179566	0.0846703	anatomical structure morphogenesis;biological regulation;cell maturation;cell redox homeostasis;cellular chemical homeostasis;cellular developmental process;cellular homeostasis;cellular ion homeostasis;cellular metabolic process;cellular process;cellular process involved in reproduction;chemical homeostasis;developmental maturation;developmental process;developmental process involved in reproduc…	binding;catalytic activity;coenzyme binding;cofactor binding;dihydrolipoyl dehydrogenase activity;flavin adenine dinucleotide binding;oxidoreductase activity;oxidoreductase activity, acting on a sulfur group of donors;oxidoreductase activity, acting on a sulfur group of donors, NAD or NADP as acceptor;oxidoreductase activity, acting on NADH or NADPH	acrosomal matrix;cell part;cell projection;cilium;cytoplasmic part;cytoplasmic vesicle part;intracellular membrane-bounded organelle;intracellular organelle;intracellular organelle lumen;intracellular organelle part;intracellular part;membrane-bounded organelle;membrane-enclosed lumen;mitochondrial matrix;mitochondrial part;mitochondrion;myelin sheath;nuclear part;nucleoplasm;organelle;organelle …	+	15.5705	13.9311	16.6625	17.1314	16.5248	13.1922	15.1449	18.2205	16.8157	16.998	18.6152	19.5721	18.6634	15.732	17.0159	19.9737	-2.43893	-2.62718	-2.32236	-2.27418	-2.33672	-2.71814	-2.48617	-2.16618	-2.3065	-2.28778	-2.12828	-2.0389	-2.12369	-2.42128	-2.28595	-2.00237
Q9D2G2	Q9D2G2	Dihydrolipoyllysine-residue succinyltransferase component of 2-oxoglutarate dehydrogenase complex, mitochondrial	Dlst	-	-	0.0743793	1	0.0338317	0.128556	0.114108	1	0.0536959	0.195482	acetyl-CoA catabolic process;acetyl-CoA metabolic process;amine catabolic process;amine metabolic process;aspartate family amino acid catabolic process;aspartate family amino acid metabolic process;carboxylic acid catabolic process;carboxylic acid metabolic process;catabolic process;cellular amine metabolic process;cellular amino acid catabolic process;cellular amino acid metabolic process;cellul…	catalytic activity;dihydrolipoyllysine-residue succinyltransferase activity;S-acyltransferase activity;S-succinyltransferase activity;succinyltransferase activity;transferase activity;transferase activity, transferring acyl groups;transferase activity, transferring acyl groups other than amino-acyl groups	cell part;cytoplasmic part;extracellular membrane-bounded organelle;extracellular organelle;extracellular region part;extracellular vesicular exosome;intracellular membrane-bounded organelle;intracellular organelle;intracellular part;macromolecular complex;membrane;membrane-bounded organelle;membrane-bounded vesicle;mitochondrion;myelin sheath;nucleus;organelle;oxoglutarate dehydrogenase complex;…	+	17.108	12.7423	18.0247	16.5568	16.039	13.4229	15.866	17.6514	14.5043	16.3509	17.367	17.4768	16.0595	13.3681	14.4429	20.3314	-2.27656	-2.77566	-2.18521	-2.33337	-2.38813	-2.68929	-2.40675	-2.22196	-2.55937	-2.35498	-2.25037	-2.23936	-2.38594	-2.6961	-2.56653	-1.9703
P11531	P11531	Dystrophin	Dmd	-	-	0.153153	1	0.0774451	0.26388	0.157022	1	0.0369039	0.194044	anatomical structure arrangement;anatomical structure development;anatomical structure homeostasis;biological regulation;biosynthetic process;calcium-mediated signaling;cardiac muscle contraction;cell development;cellular biosynthetic process;cellular chemical homeostasis;cellular component assembly;cellular component assembly at cellular level;cellular component organization;cellular component o…	actin binding;binding;cation binding;cytoskeletal protein binding;dystroglycan binding;enzyme binding;glycoprotein binding;ion binding;metal ion binding;myosin binding;nitric-oxide synthase binding;protein binding;structural constituent of cytoskeleton;structural constituent of muscle;structural molecule activity;transition metal ion binding;vinculin binding;zinc ion binding	cell junction;cell part;cell projection;cell projection membrane;cell projection part;cell surface;cell-substrate junction;contractile fiber part;costamere;cytoplasmic part;cytoskeleton;dystrophin-associated glycoprotein complex;filopodium;filopodium membrane;intracellular membrane-bounded organelle;intracellular non-membrane-bounded organelle;intracellular organelle;intracellular part;macromolec…	-	25.6721	23.9677	29.9616	30.598	24.015	23.4491	25.9758	32.7799	32.0468	29.6176	32.9183	30.8203	32.2359	28.3724	29.5303	33.1555	-1.5337	-1.66552	-1.22503	-1.18154	-1.66178	-1.70689	-1.51083	-1.03608	-1.08436	-1.24876	-1.02703	-1.16647	-1.07185	-1.33603	-1.25481	-1.01156
Q9QYJ0	Q9QYJ0	DnaJ homolog subfamily A member 2	Dnaja2	-	-	0.971158	1	0.222461	1.02339	0.304506	1	0.109376	0.435826	cellular macromolecule metabolic process;cellular metabolic process;cellular process;cellular protein metabolic process;macromolecule metabolic process;metabolic process;primary metabolic process;protein folding;protein metabolic process;protein refolding;response to abiotic stimulus;response to heat;response to stimulus;response to stress;response to temperature stimulus	adenyl nucleotide binding;adenyl ribonucleotide binding;ATP binding;binding;cation binding;chaperone binding;ion binding;metal ion binding;nucleotide binding;protein binding;purine nucleotide binding;purine ribonucleoside triphosphate binding;purine ribonucleotide binding;ribonucleotide binding;unfolded protein binding	cell part;cytoplasmic part;cytosol;extracellular membrane-bounded organelle;extracellular organelle;extracellular region part;extracellular vesicular exosome;intracellular part;membrane;membrane-bounded organelle;membrane-bounded vesicle;organelle;vesicle	-	55.4923	61.5148	57.9	59.6855	54.6444	53.9658	51.8072	59.055	48.3183	50.5049	51.4044	56.3624	53.4646	46.5326	46.1555	52.8946	0.31823	0.676628	0.459746	0.566084	0.268794	0.229342	0.104337	0.528371	-0.0970852	0.0291349	0.081067	0.369159	0.200253	-0.200415	-0.222296	0.167229
Q9JMC3	Q9JMC3	DnaJ homolog subfamily A member 4	Dnaja4	-	-	0.506988	1	0.352396	0.87177	0.158303	1	0.0679559	0.256558	biological regulation;cellular macromolecule metabolic process;cellular metabolic process;cellular process;cellular protein metabolic process;macromolecule metabolic process;metabolic process;negative regulation of biological process;negative regulation of cellular component organization;negative regulation of cellular process;negative regulation of inclusion body assembly;primary metabolic proce…	adenyl nucleotide binding;adenyl ribonucleotide binding;ATP binding;binding;cation binding;chaperone binding;ion binding;metal ion binding;nucleotide binding;protein binding;purine nucleotide binding;purine ribonucleoside triphosphate binding;purine ribonucleotide binding;ribonucleotide binding;unfolded protein binding	cell part;cytoplasmic part;cytosol;intracellular part;membrane	-	54.3962	NaN	NaN	48.7043	43.55	37.4061	48.7873	52.3651	44.5744	44.2104	47.1861	53.0605	46.5723	43.6547	42.6625	51.4775	0.254352	NaN	NaN	-0.0747905	-0.374299	-0.742748	-0.069997	0.136585	-0.314338	-0.335608	-0.162557	0.176833	-0.198113	-0.36816	-0.426509	0.0852886
Q9D832	Q9D832	DnaJ homolog subfamily B member 4	Dnajb4	-	-	NaN	1	0	NaN	0.484961	1	0.144649	0.620026	cellular macromolecule metabolic process;cellular metabolic process;cellular process;cellular protein metabolic process;macromolecule metabolic process;metabolic process;primary metabolic process;protein folding;protein metabolic process	binding;chaperone binding;protein binding	cell part;cytoplasm;cytoplasmic part;cytosol;extracellular membrane-bounded organelle;extracellular organelle;extracellular region part;extracellular vesicular exosome;intracellular organelle part;intracellular part;membrane;membrane-bounded organelle;membrane-bounded vesicle;nuclear part;nucleoplasm;organelle;organelle part;plasma membrane;vesicle	-	NaN	NaN	NaN	NaN	NaN	NaN	NaN	NaN	55.7894	55.5575	51.9877	60.1943	55.5496	50.99	53.7037	NaN	NaN	NaN	NaN	NaN	NaN	NaN	NaN	NaN	0.335598	0.322044	0.114767	0.596649	0.321582	0.0571383	0.214125	NaN
Q8K1M6	Q8K1M6	Dynamin-1-like protein	Dnm1l	-	-	0.0476331	1	0.0221759	0.0843755	0.248302	1	-0.0758503	-0.337944	anatomical structure morphogenesis;apoptotic mitochondrial changes;biological regulation;cell death;cell part morphogenesis;cellular component assembly;cellular component assembly at cellular level;cellular component morphogenesis;cellular component organization;cellular component organization at cellular level;cellular component organization or biogenesis;cellular component organization or bioge…	binding;catalytic activity;enzyme binding;GTP binding;GTPase activity;guanyl nucleotide binding;guanyl ribonucleotide binding;hydrolase activity;hydrolase activity, acting on acid anhydrides;hydrolase activity, acting on acid anhydrides, in phosphorus-containing anhydrides;identical protein binding;lipid binding;nucleoside-triphosphatase activity;nucleotide binding;protein binding;protein dimeriz…	brush border;cell junction;cell part;cell projection;clathrin coated vesicle membrane;coated pit;coated vesicle membrane;cytoplasm;cytoplasmic part;cytoplasmic vesicle membrane;cytoplasmic vesicle part;cytoskeletal part;cytosol;Golgi apparatus;intracellular membrane-bounded organelle;intracellular organelle;intracellular organelle part;intracellular part;macromolecular complex;membrane;membrane p…	+	36.4874	35.4801	31.5322	36.4841	35.6727	29.5561	33.3072	40.3459	33.1389	29.7753	32.5109	32.66	36.8268	35.5562	30.7891	29.7487	-0.799646	-0.862733	-1.1186	-0.799847	-0.850611	-1.25302	-1.0017	-0.564201	-1.01264	-1.23786	-1.05373	-1.04394	-0.778556	-0.85794	-1.16858	-1.2397
Q9Z2W0	Q9Z2W0	Aspartyl aminopeptidase	Dnpep	-	-	0	0.951889	NaN	0	NaN	1	0	NaN		aminopeptidase activity;binding;catalytic activity;cation binding;exopeptidase activity;hydrolase activity;ion binding;metal ion binding;metallopeptidase activity;peptidase activity;peptidase activity, acting on L-amino acid peptides;transition metal ion binding;zinc ion binding	blood microparticle;cell part;cytoplasm;extracellular region part;intracellular membrane-bounded organelle;intracellular organelle;intracellular organelle part;intracellular part;membrane-bounded organelle;nuclear part;nucleoplasm;nucleus;organelle;organelle part	-	NaN	NaN	NaN	NaN	37.0206	NaN	26.0983	33.0835	NaN	NaN	NaN	NaN	NaN	NaN	NaN	39.906	NaN	NaN	NaN	NaN	-0.766554	NaN	-1.50165	-1.01625	NaN	NaN	NaN	NaN	NaN	NaN	NaN	-0.590614
O08553;Q62188;P97427	O08553	Dihydropyrimidinase-related protein 2	Dpysl2	-	-	0.40259	1	0.162857	0.591371	0.00630936	1	0.00367507	0.0124564	anatomical structure development;axon guidance;biological regulation;cellular component organization;cellular component organization at cellular level;cellular component organization or biogenesis;cellular component organization or biogenesis at cellular level;cellular membrane organization;cellular process;chemotaxis;cytoskeleton organization;developmental process;endocytosis;establishment of lo…	binding;catalytic activity;enzyme binding;hydrolase activity;hydrolase activity, acting on carbon-nitrogen (but not peptide) bonds;kinase binding;protein binding;protein kinase binding	axon;axon part;cell body;cell part;cell projection;cell projection part;cytoplasmic part;cytoskeletal part;cytosol;dendrite;extracellular membrane-bounded organelle;extracellular organelle;extracellular region part;extracellular vesicular exosome;groControlh cone;intracellular membrane-bounded organelle;intracellular organelle;intracellular organelle part;intracellular part;macromolecular complex…	-	37.3975	40.1345	34.3746	NaN	31.444	34.8742	32.1754	40.5144	36.5768	40.5371	43.3752	36.2725	32.8562	40.3195	37.6597	45.9346	-0.743279	-0.576884	-0.932912	NaN	-1.1245	-0.901069	-1.07585	-0.554104	-0.794082	-0.552749	-0.384565	-0.813043	-1.03109	-0.56578	-0.727141	-0.235127
Q9R0P5	Q9R0P5	Destrin	Dstn	-	-	0.196088	1	0.0960555	0.327666	1.09476	1	0.257336	1.18226	actin cytoskeleton organization;actin filament depolymerization;actin filament organization;actin filament severing;actin filament-based process;actin polymerization or depolymerization;biological regulation;cellular component disassembly;cellular component disassembly at cellular level;cellular component organization;cellular component organization at cellular level;cellular component organizati…		cell cortex part;cell part;cortical actin cytoskeleton;cortical cytoskeleton;cytoplasm;cytoplasmic part;cytoskeletal part;cytoskeleton;extracellular membrane-bounded organelle;extracellular organelle;extracellular region part;extracellular vesicular exosome;intracellular non-membrane-bounded organelle;intracellular organelle;intracellular organelle part;intracellular part;membrane-bounded organel…	-	46.7388	47.4379	44.2742	52.9545	42.0461	41.9917	47.0661	53.7487	49.0118	49.5947	53.5208	53.9828	50.2512	45.9038	45.0854	NaN	-0.188463	-0.147985	-0.331881	0.170694	-0.462933	-0.466158	-0.169501	0.216734	-0.0570314	-0.0233871	0.203514	0.230326	0.0144981	-0.236911	-0.284528	NaN
Q9D2N4;O70585	Q9D2N4	Dystrobrevin alpha	Dtna	-	-	0.176301	1	0.210845	0.37609	0	0.980561	-0.313997	0		binding;cation binding;ion binding;metal ion binding;transition metal ion binding;zinc ion binding	cell junction;cell part;cytoplasm;dystrobrevin complex;intracellular part;macromolecular complex;membrane;membrane part;plasma membrane;plasma membrane part;protein complex;sarcolemma;synapse	-	22.3228	27.4348	46.7113	37.4777	35.5907	29.6329	24.457	NaN	NaN	NaN	25.4244	NaN	36.3884	33.5672	20.8466	NaN	-1.79897	-1.40327	-0.190059	-0.738337	-0.855771	-1.2477	-1.62705	NaN	NaN	NaN	-1.55249	NaN	-0.805812	-0.984845	-1.92484	NaN
Q9JHU4	Q9JHU4	Cytoplasmic dynein 1 heavy chain 1	Dync1h1	-	-	NaN	1	0	NaN	0.0252558	1	0.00928065	0.0411353	cellular component assembly;cellular component assembly at cellular level;cellular component movement;cellular component organization;cellular component organization at cellular level;cellular component organization or biogenesis;cellular component organization or biogenesis at cellular level;cellular macromolecular complex assembly;cellular macromolecular complex subunit organization;cellular pr…	adenyl nucleotide binding;adenyl ribonucleotide binding;ATP binding;ATPase activity;binding;catalytic activity;dynein binding;dynein light intermediate chain binding;hydrolase activity;hydrolase activity, acting on acid anhydrides;hydrolase activity, acting on acid anhydrides, in phosphorus-containing anhydrides;microtubule motor activity;motor activity;nucleoside-triphosphatase activity;nucleoti…	cell part;cell projection;centrosome;cytoplasm;cytoplasmic dynein complex;cytoplasmic part;cytoskeletal part;dynein complex;extracellular membrane-bounded organelle;extracellular organelle;extracellular region part;extracellular vesicular exosome;filopodium;intracellular non-membrane-bounded organelle;intracellular organelle;intracellular organelle part;intracellular part;macromolecular complex;m…	-	NaN	42.862	NaN	NaN	NaN	27.3145	NaN	NaN	49.2391	44.802	48.0994	51.324	51.0907	45.0398	45.532	51.1671	NaN	-0.414749	NaN	NaN	NaN	-1.412	NaN	NaN	-0.0439136	-0.301053	-0.109732	0.0764222	0.0629506	-0.287184	-0.258529	0.0673633
Q9ESD7;Q69ZN7	Q9ESD7	Dysferlin	Dysf	-	-	0.29459	1	0.204926	0.524325	0.361854	1	1.00715	0.825794	cellular component organization;cellular component organization at cellular level;cellular component organization or biogenesis;cellular component organization or biogenesis at cellular level;cellular membrane fusion;cellular membrane organization;cellular process;membrane fusion;membrane organization;organelle fusion;organelle organization;plasma membrane organization;plasma membrane repair;vesi…	binding;calcium ion binding;calcium-dependent phospholipid binding;cation binding;ion binding;lipid binding;metal ion binding;phospholipid binding	cell part;cell projection;cytoplasmic membrane-bounded vesicle;cytoplasmic part;cytoplasmic vesicle;cytoplasmic vesicle membrane;cytoplasmic vesicle part;early endosome;endocytic vesicle;endosome;extracellular membrane-bounded organelle;extracellular organelle;extracellular region part;extracellular vesicular exosome;integral to membrane;intracellular membrane-bounded organelle;intracellular orga…	-	28.2316	34.0948	46.9152	36.7449	28.3914	37.9225	29.5313	36.8352	NaN	25.7047	NaN	53.38	NaN	21.9993	43.4984	12.3898	-1.34604	-0.950843	-0.178241	-0.783638	-1.33468	-0.711016	-1.25474	-0.778036	NaN	-1.53124	NaN	0.195348	NaN	-1.82603	-0.377332	-2.82194
O35459	O35459	Delta(3,5)-Delta(2,4)-dienoyl-CoA isomerase, mitochondrial	Ech1	-	-	0.447987	1	-0.129564	-0.564003	0.128658	1	0.0469663	0.198086	carboxylic acid catabolic process;carboxylic acid metabolic process;catabolic process;cellular catabolic process;cellular ketone metabolic process;cellular lipid catabolic process;cellular lipid metabolic process;cellular metabolic process;cellular process;fatty acid beta-oxidation;fatty acid catabolic process;fatty acid metabolic process;fatty acid oxidation;lipid catabolic process;lipid metabol…	binding;catalytic activity;isomerase activity;protein binding;receptor binding	cell part;cytoplasmic part;extracellular membrane-bounded organelle;extracellular organelle;extracellular region part;extracellular vesicular exosome;intracellular membrane-bounded organelle;intracellular organelle;intracellular part;membrane;membrane-bounded organelle;membrane-bounded vesicle;microbody;mitochondrion;organelle;peroxisome;vesicle	+	58.0678	56.0072	58.6178	58.4666	59.3876	54.896	60.3992	64.9713	57.7899	54.0314	60.1721	61.3018	58.7663	54.9489	54.7245	61.6741	0.469678	0.348346	0.502331	0.49334	0.548239	0.283448	0.608998	0.891264	0.453228	0.233152	0.595313	0.663663	0.511164	0.286526	0.273456	0.686344
Q8BH95	Q8BH95	Enoyl-CoA hydratase, mitochondrial	Echs1	-	-	0.187988	1	0.0629652	0.272162	0.0485892	1	0.0202117	0.0822888	carboxylic acid catabolic process;carboxylic acid metabolic process;catabolic process;cellular catabolic process;cellular ketone metabolic process;cellular lipid catabolic process;cellular lipid metabolic process;cellular metabolic process;cellular process;fatty acid beta-oxidation;fatty acid catabolic process;fatty acid metabolic process;fatty acid oxidation;lipid catabolic process;lipid metabol…	carbon-oxygen lyase activity;catalytic activity;enoyl-CoA hydratase activity;hydro-lyase activity;lyase activity	cell part;cytoplasmic part;extracellular membrane-bounded organelle;extracellular organelle;extracellular region part;extracellular vesicular exosome;intracellular membrane-bounded organelle;intracellular organelle;intracellular organelle lumen;intracellular organelle part;intracellular part;membrane-bounded organelle;membrane-bounded vesicle;membrane-enclosed lumen;mitochondrial matrix;mitochond…	+	23.0159	19.3171	20.8604	22.9341	21.0435	18.4207	19.718	24.1862	20.0614	19.2676	22.1372	22.9798	22.4975	18.9331	18.177	24.1827	-1.74193	-2.06238	-1.92363	-1.7486	-1.90768	-2.14688	-2.02556	-1.64828	-1.99447	-2.06697	-1.81446	-1.74487	-1.78448	-2.0982	-2.17039	-1.64855
P42125	P42125	Enoyl-CoA delta isomerase 1, mitochondrial	Eci1	-	-	0.557296	1	0.268096	0.826611	0.146618	1	0.0469031	0.211456	carboxylic acid catabolic process;carboxylic acid metabolic process;catabolic process;cellular catabolic process;cellular ketone metabolic process;cellular lipid catabolic process;cellular lipid metabolic process;cellular metabolic process;cellular process;fatty acid beta-oxidation;fatty acid catabolic process;fatty acid metabolic process;fatty acid oxidation;lipid catabolic process;lipid metabol…	catalytic activity;dodecenoyl-CoA delta-isomerase activity;intramolecular oxidoreductase activity;intramolecular oxidoreductase activity, transposing C=C bonds;isomerase activity	cell part;cytoplasmic part;extracellular membrane-bounded organelle;extracellular organelle;extracellular region part;extracellular vesicular exosome;intracellular membrane-bounded organelle;intracellular organelle;intracellular organelle lumen;intracellular organelle part;intracellular part;membrane;membrane-bounded organelle;membrane-bounded vesicle;membrane-enclosed lumen;mitochondrial inner m…	+	29.9744	17.7327	23.8356	21.1792	20.6079	17.7821	18.8996	21.9975	19.5811	19.1154	22.2836	23.045	21.6638	18.7481	18.8503	22.642	-1.22415	-2.21391	-1.676	-1.89593	-1.9458	-2.20903	-2.10135	-1.82618	-2.03807	-2.08113	-1.80224	-1.73956	-1.85439	-2.11566	-2.106	-1.77255
Q9WUR2;Q78JN3	Q9WUR2	Enoyl-CoA delta isomerase 2, mitochondrial	Eci2	-	-	NaN	1	0	NaN	0.190364	1	-0.0732535	-0.293476	carboxylic acid catabolic process;carboxylic acid metabolic process;catabolic process;cellular catabolic process;cellular ketone metabolic process;cellular lipid catabolic process;cellular lipid metabolic process;cellular metabolic process;cellular process;fatty acid beta-oxidation;fatty acid catabolic process;fatty acid metabolic process;fatty acid oxidation;lipid catabolic process;lipid metabol…	binding;carboxylic acid binding;catalytic activity;coenzyme binding;cofactor binding;dodecenoyl-CoA delta-isomerase activity;fatty acid binding;fatty-acyl-CoA binding;intramolecular oxidoreductase activity;intramolecular oxidoreductase activity, transposing C=C bonds;isomerase activity;lipid binding;monocarboxylic acid binding;protein binding;receptor binding	cell part;cytoplasmic part;intracellular membrane-bounded organelle;intracellular organelle;intracellular organelle lumen;intracellular organelle part;intracellular part;membrane;membrane-bounded organelle;membrane-enclosed lumen;microbody;microbody lumen;microbody part;mitochondrion;nuclear part;nucleoplasm;organelle;organelle lumen;organelle part;peroxisomal matrix;peroxisomal part;peroxisome	+	NaN	NaN	NaN	NaN	NaN	NaN	NaN	NaN	22.0364	26.2064	26.9743	26.8557	26.2662	23.7538	29.488	NaN	NaN	NaN	NaN	NaN	NaN	NaN	NaN	NaN	-1.82291	-1.49358	-1.43682	-1.44552	-1.48912	-1.68251	-1.25774	NaN
P10126	P10126	Elongation factor 1-alpha 1	Eef1a1	-	-	0.727799	1	0.220128	0.88807	0.291477	1	-0.150591	-0.481141	cellular process;cellular response to chemical stimulus;cellular response to endogenous stimulus;cellular response to epidermal groControlh factor stimulus;cellular response to groControlh factor stimulus;cellular response to organic substance;cellular response to stimulus;response to chemical stimulus;response to endogenous stimulus;response to epidermal groControlh factor stimulus;response to g…	binding;catalytic activity;enzyme binding;GTP binding;GTPase activity;guanyl nucleotide binding;guanyl ribonucleotide binding;hydrolase activity;hydrolase activity, acting on acid anhydrides;hydrolase activity, acting on acid anhydrides, in phosphorus-containing anhydrides;kinase binding;nucleic acid binding;nucleoside-triphosphatase activity;nucleotide binding;protein binding;protein kinase bind…	cell cortex part;cell part;cell projection membrane;cell projection part;cortical actin cytoskeleton;cortical cytoskeleton;cytoplasm;cytoplasmic part;cytoskeletal part;cytoskeleton;cytosol;extracellular membrane-bounded organelle;extracellular organelle;extracellular region part;extracellular space;extracellular vesicular exosome;intracellular membrane-bounded organelle;intracellular non-membrane…	-	56.6104	53.1879	60.1053	61.6961	52.9766	51.6277	53.034	59.0013	51.2457	NaN	54.6424	59.2153	57.5516	53.3908	54.562	64.708	0.383718	0.184217	0.591296	0.687688	0.171975	0.0939657	0.175301	0.525167	0.0719	NaN	0.268674	0.537942	0.439144	0.195977	0.263996	0.8746
P62631	P62631	Elongation factor 1-alpha 2	Eef1a2	-	-	0.279812	1	-0.0833384	-0.372827	0.0891839	1	0.0331703	0.141034	biological regulation;biosynthetic process;cellular biosynthetic process;cellular macromolecule biosynthetic process;cellular macromolecule metabolic process;cellular metabolic process;cellular process;macromolecule biosynthetic process;macromolecule metabolic process;metabolic process;positive regulation of apoptosis;positive regulation of biological process;positive regulation of catalytic acti…	binding;catalytic activity;enzyme binding;GTP binding;GTPase activity;guanyl nucleotide binding;guanyl ribonucleotide binding;hydrolase activity;hydrolase activity, acting on acid anhydrides;hydrolase activity, acting on acid anhydrides, in phosphorus-containing anhydrides;kinase binding;nucleic acid binding;nucleoside-triphosphatase activity;nucleotide binding;protein binding;protein kinase bind…	cell body;cell part;cytoplasm;cytoplasmic part;eukaryotic translation elongation factor 1 complex;intracellular membrane-bounded organelle;intracellular organelle;intracellular part;macromolecular complex;membrane-bounded organelle;myelin sheath;neuronal cell body;nucleus;organelle;protein complex	-	31.5443	29.83	31.9857	35.3274	33.7472	30.8413	31.6123	37.6492	35.6897	34.3302	38.6236	39.7325	40.6341	32.6359	34.8369	38.2442	-1.11779	-1.23409	-1.08841	-0.872367	-0.973214	-1.16505	-1.11325	-0.727786	-0.849544	-0.935752	-0.668203	-0.601059	-0.546941	-1.04552	-0.903441	-0.691336
O70251	O70251	Elongation factor 1-beta	Eef1b	-	-	0.085844	1	-0.0656627	-0.174068	0.172075	1	0.0556768	0.248266		binding;nucleic acid binding;RNA binding;translation elongation factor activity;translation factor activity, nucleic acid binding	cell part;cytoplasm;cytoplasmic part;eukaryotic translation elongation factor 1 complex;intracellular part;macromolecular complex;protein complex	-	38.5761	35.3859	45.2601	48.2391	42.4798	35.7859	40.6331	53.023	45.4011	NaN	45.715	47.9554	46.9907	42.9338	42.2466	49.4799	-0.671095	-0.868674	-0.274355	-0.10166	-0.437291	-0.8435	-0.547004	0.174662	-0.266142	NaN	-0.247885	-0.118054	-0.173873	-0.410524	-0.45107	-0.0300152
P57776	P57776	Elongation factor 1-delta	Eef1d	-	-	0.0988387	1	-0.060396	-0.186425	0.327948	1	-0.0902085	-0.415714	biological regulation;biosynthetic process;cellular biosynthetic process;cellular macromolecule biosynthetic process;cellular macromolecule metabolic process;cellular metabolic process;cellular nitrogen compound metabolic process;cellular process;cellular response to abiotic stimulus;cellular response to ionizing radiation;cellular response to radiation;cellular response to stimulus;macromolecule…	activating transcription factor binding;binding;DNA binding;heat shock protein binding;molecular transducer activity;nucleic acid binding;protein binding;RNA binding;signal transducer activity;transcription factor binding;translation elongation factor activity;translation factor activity, nucleic acid binding	cell part;cytoplasm;cytoplasmic part;eukaryotic translation elongation factor 1 complex;intracellular membrane-bounded organelle;intracellular non-membrane-bounded organelle;intracellular organelle;intracellular organelle part;intracellular part;macromolecular complex;membrane-bounded organelle;non-membrane-bounded organelle;nuclear part;nucleolus;nucleus;organelle;organelle part;protein complex	-	47.1624	45.1562	43.4779	37.6209	40.9399	39.6911	43.1101	53.832	49.4916	49.306	51.6698	49.9322	53.1484	47.6089	49.4924	56.3662	-0.16393	-0.280405	-0.378532	-0.729531	-0.528677	-0.603556	-0.400149	0.221568	-0.0293377	-0.0400518	0.0963968	-0.00391499	0.181929	-0.138092	-0.0292936	0.369383
Q9D8N0	Q9D8N0	Elongation factor 1-gamma	Eef1g	-	-	0.0291087	1	-0.0133694	-0.0518919	0.310162	1	-0.11593	-0.450122	multi-organism process;response to biotic stimulus;response to other organism;response to stimulus;response to virus	binding;nucleic acid binding;RNA binding;translation elongation factor activity;translation factor activity, nucleic acid binding	cell part;cytoplasm;extracellular membrane-bounded organelle;extracellular organelle;extracellular region part;extracellular vesicular exosome;intracellular membrane-bounded organelle;intracellular organelle;intracellular part;membrane;membrane-bounded organelle;membrane-bounded vesicle;nucleus;organelle;vesicle	-	36.814	37.5582	39.4284	41.146	37.9445	33.4336	39.6438	45.0691	40.1663	35.9893	41.7392	45.1613	43.0514	38.1972	42.4159	47.1551	-0.779348	-0.733387	-0.619404	-0.516388	-0.70967	-0.993494	-0.606408	-0.285478	-0.57497	-0.830742	-0.481122	-0.280107	-0.403599	-0.694205	-0.441066	-0.164351
P58252	P58252	Elongation factor 2	Eef2	-	-	0.0766916	1	-0.0355128	-0.133277	0.544595	1	0.0862125	0.496853	biological regulation;biosynthetic process;cell differentiation;cellular biosynthetic process;cellular developmental process;cellular macromolecule biosynthetic process;cellular macromolecule metabolic process;cellular metabolic process;cellular process;developmental process;hemopoietic progenitor cell differentiation;macromolecule biosynthetic process;macromolecule metabolic process;metabolic pr…	binding;catalytic activity;enzyme binding;GTP binding;GTPase activity;guanyl nucleotide binding;guanyl ribonucleotide binding;hydrolase activity;hydrolase activity, acting on acid anhydrides;hydrolase activity, acting on acid anhydrides, in phosphorus-containing anhydrides;kinase binding;nucleic acid binding;nucleoside-triphosphatase activity;nucleotide binding;protein binding;protein kinase bind…	aggresome;cell part;cytoplasm;extracellular membrane-bounded organelle;extracellular organelle;extracellular region part;extracellular vesicular exosome;inclusion body;intracellular part;macromolecular complex;membrane;membrane-bounded organelle;membrane-bounded vesicle;organelle;plasma membrane;polysome;ribonucleoprotein complex;vesicle	-	37.6889	34.6854	39.7906	39.23	38.0206	34.3345	35.9561	45.6436	46.3182	45.3107	46.7073	48.7382	46.8368	42.6766	44.5664	47.0754	-0.725351	-0.91308	-0.597562	-0.631399	-0.705006	-0.935476	-0.832822	-0.252037	-0.212852	-0.271409	-0.190289	-0.0728317	-0.182786	-0.425676	-0.314804	-0.168966
Q9WVK4	Q9WVK4	EH domain-containing protein 1	Ehd1	-	-	NaN	1	0	NaN	0.0706743	1	0.460584	0.189551	biological regulation;cell projection organization;cellular component assembly;cellular component organization;cellular component organization at cellular level;cellular component organization or biogenesis;cellular component organization or biogenesis at cellular level;cellular membrane organization;cellular process;chemical homeostasis;cholesterol homeostasis;endocytic recycling;endocytosis;end…	adenyl nucleotide binding;adenyl ribonucleotide binding;ATP binding;binding;calcium ion binding;cation binding;enzyme binding;GTP binding;GTPase binding;guanyl nucleotide binding;guanyl ribonucleotide binding;ion binding;metal ion binding;nucleotide binding;protein binding;purine nucleotide binding;purine ribonucleoside triphosphate binding;purine ribonucleotide binding;Rab GTPase binding;Ras GTP…	cell part;cytoplasmic membrane-bounded vesicle;cytoplasmic part;cytoplasmic vesicle;early endosome;early endosome membrane;endocytic vesicle;endosomal part;endosome;endosome membrane;extracellular membrane-bounded organelle;extracellular organelle;extracellular region part;extracellular vesicular exosome;intracellular membrane-bounded organelle;intracellular organelle;intracellular organelle part…	-	NaN	NaN	NaN	43.4658	NaN	47.4426	NaN	NaN	61.3003	32.6458	98.2572	35.4697	39.1824	33.3076	27.9658	98.152	NaN	NaN	NaN	-0.379245	NaN	-0.147713	NaN	NaN	0.663572	-1.04487	5.81706	-0.863389	-0.634285	-1.00167	-1.36502	5.73102
Q8BH64	Q8BH64	EH domain-containing protein 2	Ehd2	-	-	0.125896	1	0.0608608	0.216461	0.258132	1	-0.108969	-0.399206	actin cytoskeleton organization;actin filament-based process;cellular component organization;cellular component organization at cellular level;cellular component organization or biogenesis;cellular component organization or biogenesis at cellular level;cellular localization;cellular macromolecule localization;cellular membrane organization;cellular process;cellular protein localization;cortical a…	adenyl nucleotide binding;adenyl ribonucleotide binding;ATP binding;binding;calcium ion binding;catalytic activity;cation binding;GTP binding;guanyl nucleotide binding;guanyl ribonucleotide binding;hydrolase activity;ion binding;metal ion binding;nucleotide binding;protein binding;protein domain specific binding;purine nucleotide binding;purine ribonucleoside triphosphate binding;purine ribonucle…	caveola;cell part;cytoplasmic part;endosomal part;endosome membrane;extracellular membrane-bounded organelle;extracellular organelle;extracellular region part;extracellular vesicular exosome;intracellular organelle part;intracellular part;membrane;membrane part;membrane raft;membrane-bounded organelle;membrane-bounded vesicle;organelle;organelle membrane;organelle part;perinuclear region of cytop…	-	32.5569	29.5418	32.0227	32.6173	35.8826	26.4246	26.584	34.8823	29.5288	28.3642	32.3932	32.1003	35.1058	28.0933	28.417	37.7304	-1.05071	-1.25401	-1.08596	-1.04674	-0.837429	-1.47734	-1.46554	-0.900557	-1.25491	-1.33661	-1.06148	-1.08082	-0.886379	-1.3559	-1.33286	-0.722801
Q9EQP2	Q9EQP2	EH domain-containing protein 4	Ehd4	-	-	NaN	1	0	NaN	0.230193	1	-0.11753	-0.384402	biological regulation;cellular component assembly;cellular component organization;cellular component organization or biogenesis;cellular membrane organization;cellular process;cellular response to chemical stimulus;cellular response to groControlh factor stimulus;cellular response to organic substance;cellular response to stimulus;endocytic recycling;endocytosis;endosome transport;establishment o…	adenyl nucleotide binding;adenyl ribonucleotide binding;ATP binding;binding;calcium ion binding;cation binding;GTP binding;guanyl nucleotide binding;guanyl ribonucleotide binding;ion binding;metal ion binding;nucleotide binding;purine nucleotide binding;purine ribonucleoside triphosphate binding;purine ribonucleotide binding;ribonucleotide binding	cell part;cytoplasmic part;early endosome membrane;endoplasmic reticulum;endosomal part;endosome membrane;extracellular membrane-bounded organelle;extracellular organelle;extracellular region part;extracellular vesicular exosome;intracellular membrane-bounded organelle;intracellular organelle;intracellular organelle part;intracellular part;membrane;membrane-bounded organelle;membrane-bounded vesi…	-	NaN	NaN	NaN	NaN	NaN	41.4026	NaN	NaN	40.1416	41.0655	39.9093	45.5442	43.8461	37.7374	40.5268	52.7164	NaN	NaN	NaN	NaN	NaN	-0.501116	NaN	NaN	-0.576454	-0.521183	-0.590419	-0.257821	-0.356938	-0.722372	-0.553363	0.156914
P48024;Q9CXU9	P48024;Q9CXU9	Eukaryotic translation initiation factor 1;Eukaryotic translation initiation factor 1b	Eif1;Eif1b	-	-	0.73269	1	0.430878	1.11095	0.512709	1	0.319999	0.856524	biological regulation;dosage compensation;dosage compensation, by inactivation of X chromosome;regulation of biological process;regulation of gene expression;regulation of gene expression, epigenetic;regulation of macromolecule metabolic process;regulation of metabolic process	binding;nucleic acid binding;RNA binding;translation factor activity, nucleic acid binding;translation initiation factor activity		-	67.7097	47.1797	60.6856	59.6807	46.6735	49.5317	57.387	52.8346	65.4517	66.1155	NaN	63.5076	64.4191	64.0301	NaN	50.6441	1.06826	-0.162929	0.626299	0.565792	-0.192249	-0.027028	0.429428	0.163756	0.921817	0.964362	NaN	0.799336	0.856388	0.831958	NaN	0.0371714
Q8BMJ3;Q60872	Q8BMJ3;Q60872	Eukaryotic translation initiation factor 1A, X-chromosomal;Eukaryotic translation initiation factor 1A	Eif1ax;Eif1a	-	-	0	0.992872	0.12568	0	0.326617	1	0.104122	0.450632		binding;nucleic acid binding;RNA binding;translation factor activity, nucleic acid binding;translation initiation factor activity		-	NaN	NaN	60.1483	NaN	61.9091	46.7107	NaN	65.0142	63.8376	NaN	61.1273	67.0402	64.4672	62.3295	60.2338	NaN	NaN	NaN	0.59388	NaN	0.700706	-0.190092	NaN	0.893983	0.819913	NaN	0.65306	1.02432	0.859413	0.726483	0.599032	NaN
Q99L45	Q99L45	Eukaryotic translation initiation factor 2 subunit 2	Eif2s2	-	-	NaN	1	0	NaN	1.70248	1	0.488188	2.35621	anatomical structure development;cell proliferation;cellular process;cellular process involved in reproduction;chordate embryonic development;developmental process;developmental process involved in reproduction;embryo development;embryo development ending in birth or egg hatching;gonad development;in utero embryonic development;male germ cell proliferation;male gonad development;organ development…	binding;cation binding;ion binding;metal ion binding;nucleic acid binding;RNA binding;translation factor activity, nucleic acid binding;translation initiation factor activity	cell part;cytoplasm;intracellular part	-	NaN	NaN	NaN	NaN	NaN	58.7901	NaN	NaN	NaN	NaN	70.2965	68.8386	64.3837	60.1069	61.3944	NaN	NaN	NaN	NaN	NaN	NaN	0.512581	NaN	NaN	NaN	NaN	1.24282	1.14346	0.854155	0.591392	0.669299	NaN
Q9Z0N1;Q9Z0N2	Q9Z0N1;Q9Z0N2	Eukaryotic translation initiation factor 2 subunit 3, X-linked;Eukaryotic translation initiation factor 2 subunit 3, Y-linked	Eif2s3x;Eif2s3y	-	-	NaN	1	0	NaN	0.650966	1	-0.3969	-1.05646	cellular process;translational initiation	binding;catalytic activity;GTP binding;GTPase activity;guanyl nucleotide binding;guanyl ribonucleotide binding;hydrolase activity;hydrolase activity, acting on acid anhydrides;hydrolase activity, acting on acid anhydrides, in phosphorus-containing anhydrides;nucleic acid binding;nucleoside-triphosphatase activity;nucleotide binding;purine nucleotide binding;purine ribonucleoside triphosphate bind…	cell part;cytoplasm;extracellular membrane-bounded organelle;extracellular organelle;extracellular region part;extracellular vesicular exosome;intracellular part;membrane-bounded organelle;membrane-bounded vesicle;organelle;vesicle	-	NaN	NaN	NaN	NaN	53.419	NaN	57.076	NaN	53.9786	62.4103	51.8281	64.1693	63.6033	NaN	NaN	65.7733	NaN	NaN	NaN	NaN	0.197614	NaN	0.411101	NaN	0.23008	0.731444	0.105544	0.840685	0.805292	NaN	NaN	0.942383
P23116;REV__P62334	P23116	Eukaryotic translation initiation factor 3 subunit A	Eif3a	-	-	0.0424472	1	-0.0251632	-0.0821619	0.807516	1	0.138308	0.746678	biological regulation;cellular component assembly;cellular component assembly at cellular level;cellular component organization;cellular component organization at cellular level;cellular component organization or biogenesis;cellular component organization or biogenesis at cellular level;cellular macromolecular complex assembly;cellular macromolecular complex subunit organization;cellular process;…	binding;nucleic acid binding;RNA binding;translation factor activity, nucleic acid binding;translation initiation factor activity	cell part;cytoplasm;cytoplasmic part;cytoskeletal part;eukaryotic 43S preinitiation complex;eukaryotic 48S preinitiation complex;eukaryotic translation initiation factor 3 complex;eukaryotic translation initiation factor 3 complex, eIF3m;intracellular membrane-bounded organelle;intracellular non-membrane-bounded organelle;intracellular organelle;intracellular organelle part;intracellular part;mac…	-	61.5266	55.2833	61.7313	65.0215	56.389	58.4804	61.4925	68.6107	61.9815	63.026	63.6284	66.1499	64.2985	60.1451	59.6041	61.7518	0.67735	0.306029	0.689836	0.894449	0.370722	0.49416	0.675274	1.12816	0.705137	0.769433	0.80686	0.966578	0.848798	0.593688	0.561204	0.691087
Q8R1B4	Q8R1B4	Eukaryotic translation initiation factor 3 subunit C	Eif3c	-	-	NaN	1	0	NaN	0	1	0.155203	0	biological regulation;cellular component assembly;cellular component assembly at cellular level;cellular component organization;cellular component organization at cellular level;cellular component organization or biogenesis;cellular component organization or biogenesis at cellular level;cellular macromolecular complex assembly;cellular macromolecular complex subunit organization;cellular process;…	binding;nucleic acid binding;ribonucleoprotein binding;ribosome binding;RNA binding;translation factor activity, nucleic acid binding;translation initiation factor activity	cell part;cytoplasmic part;eukaryotic 43S preinitiation complex;eukaryotic 48S preinitiation complex;eukaryotic translation initiation factor 3 complex;eukaryotic translation initiation factor 3 complex, eIF3m;intracellular part;macromolecular complex;protein complex;ribonucleoprotein complex;translation preinitiation complex	-	NaN	NaN	NaN	NaN	NaN	NaN	NaN	NaN	NaN	63.173	NaN	NaN	62.19	60.4915	NaN	59.2087	NaN	NaN	NaN	NaN	NaN	NaN	NaN	NaN	NaN	0.778545	NaN	NaN	0.717912	0.614569	NaN	0.537545
[truncated: 732 more rows]
[truncated: 12 more columns]
