# Supplementary material for: Mitochondrial membrane proteins and VPS35 orchestrate selective removal of mtDNA
Source: Nat Commun. 2022 Nov 7;13:6704. doi: 10.1038/s41467-022-34205-9 (PMC9640553; doi:10.1038/s41467-022-34205-9)
Supplement: Supplementary file 5 — Supplementary Data 2 [file 41467_2022_34205_MOESM5_ESM.xlsx]

## Sheet: protGroups_Controls
Protein.IDs	Majority.protein.IDs	Protein.names	Gene.names	Sign. mitoAPEX_pBabe	Sign. mitoAPEX	Sign. pBabe	-Log10 p-value mitoAPEX_pBabe	q-value mitoAPEX_pBabe	Log2 difference mitoAPEX_pBabe	Test statistic mitoAPEX_pBabe	GOBP.name	GOMF.name	GOCC.name	MOM	MIM	Vesicle	Endosome	Nucleoid	MitoCarta 3.0	Log2 LFQ_mitoAPEX_01	Log2 LFQ_mitoAPEX_02	Log2 LFQ_mitoAPEX_03	Log2 LFQ_pBabe_01	Log2 LFQ_pBabe_02	Log2 LFQ_pBabe_03	Peptides	Razor...unique.peptides	Unique.peptides	Sequence.coverage....	Unique...razor.sequence.coverage....	Unique.sequence.coverage....	Mol..weight..kDa.	Q.value	Score	Intensity	MS.MS.Count	Mean Log2 LFQ	Mean Log2 LFQ mitoAPEX	Mean Log2 LFQ pBabe	Valid values	Valid values mitoAPEX	Valid values pBabe	id
A0A087WNV1;A0A087WSR7;A0A087WR52;Q8K2K6;A0A087WRL1	A0A087WNV1;A0A087WSR7;A0A087WR52;Q8K2K6	Arf-GAP domain and FG repeat-containing protein 1	Agfg1	+		+	2.59288	0	-3.05305	-5.50775	acrosome assembly;anatomical structure formation involved in morphogenesis;cellular component assembly;cellular component assembly at cellular level;cellular component assembly involved in morphogenesis;cellular component organization;cellular component organization at cellular level;cellular component organization or biogenesis;cellular component organization or biogenesis at cellular level;cell…	binding;cation binding;DNA binding;ion binding;metal ion binding;nucleic acid binding;transition metal ion binding;zinc ion binding	cell body;cell part;cell projection;cytoplasmic membrane-bounded vesicle;cytoplasmic part;cytoplasmic vesicle;intracellular membrane-bounded organelle;intracellular organelle;intracellular part;membrane-bounded organelle;membrane-bounded vesicle;neuronal cell body;nucleus;organelle;vesicle							25.6097	26.0858	25.6832	28.6067	28.2511	29.6802	3	3	3	8.3	8.3	8.3	53.974	0	20.302	2049900000	6	28.846	NaN	28.846	3	0	3	1
Q8CJG0	Q8CJG0	Protein argonaute-2	Ago2	+		+	3.69599	0	-2.83712	-8.92014	biological regulation;biosynthetic process;cell differentiation;cellular biosynthetic process;cellular component assembly;cellular component assembly at cellular level;cellular component organization;cellular component organization at cellular level;cellular component organization or biogenesis;cellular component organization or biogenesis at cellular level;cellular developmental process;cellular…	basal RNA polymerase II transcription machinery binding;basal transcription machinery binding;binding;catalytic activity;cation binding;core promoter binding;DNA binding;double-stranded RNA binding;endonuclease activity;endonuclease activity, active with either ribo- or deoxyribonucleic acids and producing 5'-phosphomonoesters;endoribonuclease activity;endoribonuclease activity, cleaving siRNA-pa…	cell part;cell projection;cytoplasm;cytoplasmic mRNA processing body;cytoplasmic part;cytosol;dendrite;intracellular membrane-bounded organelle;intracellular non-membrane-bounded organelle;intracellular organelle;intracellular part;macromolecular complex;membrane;membrane-bounded organelle;micro-ribonucleoprotein complex;mRNA cap binding complex;neuron projection;non-membrane-bounded organelle;nu…							25.6097	26.0858	25.6832	28.6175	28.3591	28.9135	5	5	4	8.5	8.5	7.3	97.303	0	17.779	4254200000	10	28.63	NaN	28.63	3	0	3	1459
P50247	P50247	Adenosylhomocysteinase	Ahcy	+		+	2.48312	0	-3.32591	-5.28079	cellular metabolic process;cellular process;metabolic process;one-carbon metabolic process;small molecule metabolic process	adenosylhomocysteinase activity;catalytic activity;hydrolase activity;hydrolase activity, acting on ether bonds;trialkylsulfonium hydrolase activity	cell part;cytoplasmic membrane-bounded vesicle;cytoplasmic part;cytoplasmic vesicle;intracellular membrane-bounded organelle;intracellular organelle;intracellular part;melanosome;membrane-bounded organelle;membrane-bounded vesicle;organelle;pigment granule;vesicle							25.6097	26.0858	25.6832	28.5529	30.1341	28.6695	6	6	6	15	15	15	47.688	0	16.441	3840700000	11	29.1188	NaN	29.1188	3	0	3	871
O54774	O54774	AP-3 complex subunit delta-1	Ap3d1	+		+	3.43104	0	-2.60685	-7.80046	anterograde axon cargo transport;anterograde synaptic vesicle transport;antigen processing and presentation;antigen processing and presentation of exogenous antigen;antigen processing and presentation of lipid antigen via MHC class Ib;antigen processing and presentation via MHC class Ib;antigen processing and presentation, exogenous lipid antigen via MHC class Ib;axon cargo transport;biological r…		axon;axon part;cell part;cell projection;cell projection part;cytoplasmic part;endosomal part;endosome membrane;Golgi apparatus part;Golgi membrane;intracellular organelle part;intracellular part;lysosomal membrane;macromolecular complex;membrane;membrane coat;membrane part;neuron projection;nuclear part;nucleoplasm;organelle membrane;organelle part;protein complex;synapse part;terminal button;tr…							25.6097	26.0858	25.6832	28.7217	28.3842	28.0935	4	4	4	4.1	4.1	4.1	135.08	0	10.056	2000000000	7	28.3998	NaN	28.3998	3	0	3	627
Q6P1B9;O08539	Q6P1B9;O08539	Myc box-dependent-interacting protein 1	Bin1	+		+	3.12716	0	-3.11506	-7.15731	biological regulation;cell differentiation;cellular component assembly;cellular component assembly at cellular level;cellular component organization;cellular component organization at cellular level;cellular component organization or biogenesis;cellular component organization or biogenesis at cellular level;cellular developmental process;cellular macromolecular complex assembly;cellular macromole…	binding;cytoskeletal protein binding;enzyme binding;identical protein binding;protein binding;RNA polymerase binding;tau protein binding	axon;axon part;axon terminus;cell part;cell projection;cell projection part;cerebellar mossy fiber;clathrin-coated vesicle;coated vesicle;contractile fiber part;cytoplasm;cytoplasmic membrane-bounded vesicle;cytoplasmic part;cytoplasmic vesicle;cytoskeletal part;I band;initial segment;intracellular membrane-bounded organelle;intracellular organelle;intracellular organelle part;intracellular part;…							25.6097	26.0858	25.6832	28.6995	29.5009	28.5235	3	3	3	10.3	10.3	10.3	52.763	0	13.389	2532100000	6	28.908	NaN	28.908	3	0	3	589
Q6PGF5	Q6PGF5		Bms1	+		+	3.60006	0	-2.11188	-7.77202	cellular component biogenesis;cellular component biogenesis at cellular level;cellular component organization or biogenesis;cellular component organization or biogenesis at cellular level;cellular process;ribonucleoprotein complex biogenesis;ribosome biogenesis		cell part;intracellular membrane-bounded organelle;intracellular non-membrane-bounded organelle;intracellular organelle;intracellular organelle part;intracellular part;membrane-bounded organelle;non-membrane-bounded organelle;nuclear part;nucleolus;nucleus;organelle;organelle part							25.6097	26.0858	25.6832	28.0441	27.7445	27.9259	5	5	5	5.3	5.3	5.3	145.41	0	10.235	938140000	4	27.9048	NaN	27.9048	3	0	3	1289
A2AMW0;P47757;F7CAZ6	A2AMW0;P47757	F-actin-capping protein subunit beta	Capzb	+		+	4.67221	0	-4.64575	-15.3719	actin cytoskeleton organization;actin filament capping;actin filament-based process;anatomical structure development;anatomical structure morphogenesis;barbed-end actin filament capping;biological regulation;cell development;cell morphogenesis;cell projection assembly;cell projection organization;cellular component assembly;cellular component assembly at cellular level;cellular component morphoge…	beta-tubulin binding;binding;cytoskeletal protein binding;protein binding;tubulin binding	actin filament;brush border;cell cortex part;cell junction;cell part;cell projection;cell-cell contact zone;cell-cell junction;contractile fiber part;cortical cytoskeleton;cytoplasmic part;cytoskeletal calyx;cytoskeletal part;cytoskeleton;extracellular membrane-bounded organelle;extracellular organelle;extracellular region part;extracellular vesicular exosome;F-actin capping protein complex;inter…							25.6097	26.0858	25.6832	30.1978	30.6751	30.4431	6	6	6	24.2	24.2	24.2	29.295	0	26.49	7854200000	21	30.4387	NaN	30.4387	3	0	3	213
Q3U8S1;A2APM5;A2APM3;A2APM4;E9QKM8;Q80X37;A2APM1;A2APM2;P15379	Q3U8S1;A2APM5;A2APM3;A2APM4;E9QKM8;Q80X37;A2APM1;A2APM2;P15379	CD44 antigen	Cd44	+		+	2.26102	0	-3.54293	-4.72836	amine metabolic process;aminoglycan catabolic process;aminoglycan metabolic process;anatomical structure development;anatomical structure morphogenesis;biological adhesion;biological regulation;branching involved in prostate gland morphogenesis;branching involved in ureteric bud morphogenesis;branching morphogenesis of a tube;carbohydrate catabolic process;carbohydrate metabolic process;cartilage…	binding;carbohydrate binding;catalytic activity;cytokine binding;cytokine receptor activity;glycosaminoglycan binding;hexosaminidase activity;hyaluronic acid binding;hyalurononglucosaminidase activity;hydrolase activity;hydrolase activity, acting on glycosyl bonds;hydrolase activity, hydrolyzing O-glycosyl compounds;molecular transducer activity;pattern binding;polysaccharide binding;protein bind…	adherens junction;anchoring junction;basolateral plasma membrane;cell junction;cell part;cell surface;cell-substrate adherens junction;cell-substrate junction;cytoplasm;cytoplasmic part;external side of plasma membrane;extracellular membrane-bounded organelle;extracellular organelle;extracellular region part;extracellular vesicular exosome;focal adhesion;Golgi apparatus;integral to membrane;intra…							25.6097	26.0858	25.6832	29.0422	30.5478	28.4176	3	3	3	8.8	8.8	8.8	40.263	0	10.585	2801600000	4	29.3359	NaN	29.3359	3	0	3	219
H3BL08;Q8C172	H3BL08;Q8C172	Ceramide synthase 6	Cers6	+		+	2.77718	0	-2.40005	-5.72835	biosynthetic process;cellular biosynthetic process;cellular lipid metabolic process;cellular metabolic process;cellular process;ceramide biosynthetic process;ceramide metabolic process;lipid biosynthetic process;lipid metabolic process;membrane lipid biosynthetic process;membrane lipid metabolic process;metabolic process;primary metabolic process;sphingoid biosynthetic process;sphingoid metabolic…	binding;catalytic activity;DNA binding;N-acyltransferase activity;nucleic acid binding;sphingosine N-acyltransferase activity;transferase activity;transferase activity, transferring acyl groups;transferase activity, transferring acyl groups other than amino-acyl groups	cell part;cytoplasmic part;endoplasmic reticulum;endoplasmic reticulum membrane;endoplasmic reticulum part;integral to membrane;intracellular membrane-bounded organelle;intracellular organelle;intracellular organelle part;intracellular part;intrinsic to membrane;membrane;membrane part;membrane-bounded organelle;nuclear membrane;nuclear part;nucleus;organelle;organelle membrane;organelle part							25.6097	26.0858	25.6832	28.702	27.7258	28.1512	3	3	3	6.4	6.4	6.4	45.716	0.00062383	3.7266	2155200000	10	28.193	NaN	28.193	3	0	3	574
Q5SUH7;Q5SUH6;Q99KN9	Q5SUH7;Q5SUH6;Q99KN9	Clathrin interactor 1	Clint1	+		+	4.09536	0	-3.14479	-10.7931	cellular component assembly;cellular component assembly at cellular level;cellular component organization;cellular component organization at cellular level;cellular component organization or biogenesis;cellular component organization or biogenesis at cellular level;cellular macromolecular complex assembly;cellular macromolecular complex subunit organization;cellular membrane organization;cellular…	binding;clathrin binding;lipid binding;protein binding	cell part;clathrin-coated vesicle;coated vesicle;cytoplasmic membrane-bounded vesicle;cytoplasmic part;cytoplasmic vesicle;Golgi apparatus;intracellular membrane-bounded organelle;intracellular organelle;intracellular organelle part;intracellular part;membrane;membrane-bounded organelle;membrane-bounded vesicle;nuclear part;nucleoplasm;organelle;organelle part;perinuclear region of cytoplasm;vesi…							25.6097	26.0858	25.6832	28.7797	29.1762	28.8572	3	3	3	6.6	6.6	6.6	67.73	0	11.969	3449500000	5	28.9377	NaN	28.9377	3	0	3	1178
A0A0N4SVS6;P53996;Q9D548	A0A0N4SVS6;P53996	Cellular nucleic acid-binding protein	Cnbp	+		+	4.00766	0	-4.38253	-11.5123	biological regulation;biosynthetic process;cellular biosynthetic process;cellular macromolecule biosynthetic process;cellular macromolecule metabolic process;cellular metabolic process;cellular nitrogen compound metabolic process;cellular process;macromolecule biosynthetic process;macromolecule metabolic process;metabolic process;nitrogen compound metabolic process;nucleic acid metabolic process;…	binding;cation binding;DNA binding;ion binding;metal ion binding;nucleic acid binding;RNA binding;single-stranded DNA binding;single-stranded RNA binding;structure-specific DNA binding;transition metal ion binding;zinc ion binding	cell part;cytoplasmic part;cytosol;endoplasmic reticulum;intracellular membrane-bounded organelle;intracellular organelle;intracellular part;membrane-bounded organelle;nucleus;organelle							25.6097	26.0858	25.6832	29.9221	30.6522	29.9521	4	4	4	24	24	24	18.799	0	7.5673	4131800000	13	30.1755	NaN	30.1755	3	0	3	72
P02463;A0A1B0GSI7;A0A1B0GRC0;F7CK55;Q63ZW6	P02463;A0A1B0GSI7;A0A1B0GRC0	Collagen alpha-1(IV) chain;Arresten	Col4a1	+		+	2.14394	0.00359732	-1.38951	-3.70942	anatomical structure development;anatomical structure morphogenesis;basement membrane organization;blood vessel morphogenesis;brain development;branching morphogenesis of a tube;cell differentiation;cellular component organization;cellular component organization at cellular level;cellular component organization or biogenesis;cellular component organization or biogenesis at cellular level;cellular…	binding;extracellular matrix structural constituent;growth factor binding;platelet-derived growth factor binding;protein binding;structural molecule activity	basal lamina;basement membrane;collagen;collagen type IV;extracellular matrix;extracellular matrix part;extracellular region;extracellular region part;neuromuscular junction;sheet-forming collagen;synapse							31.4318	30.8473	30.8697	32.4858	32.0768	32.7547	10	10	10	9.2	9.2	9.2	160.68	0	120.34	56997000000	112	31.7443	31.0496	32.4391	6	3	3	670
P97315	P97315	Cysteine and glycine-rich protein 1	Csrp1	+		+	4.5876	0	-4.6319	-14.8576	actin cytoskeleton organization;actin filament-based process;biological adhesion;cell adhesion;cell-cell adhesion;cellular component organization;cellular component organization at cellular level;cellular component organization or biogenesis;cellular component organization or biogenesis at cellular level;cellular process;cytoskeleton organization;homotypic cell-cell adhesion;organelle organizatio…	binding;cation binding;ion binding;metal ion binding;transition metal ion binding;zinc ion binding	actin cytoskeleton;adherens junction;anchoring junction;cell junction;cell part;cell-substrate adherens junction;cell-substrate junction;cytoskeleton;extracellular membrane-bounded organelle;extracellular organelle;extracellular region part;extracellular vesicular exosome;focal adhesion;intracellular membrane-bounded organelle;intracellular non-membrane-bounded organelle;intracellular organelle;i…							25.6097	26.0858	25.6832	30.1315	30.5061	30.6369	5	5	5	39.4	39.4	39.4	20.583	0	31.328	5141400000	13	30.4248	NaN	30.4248	3	0	3	1039
P97314;A0A1W2P780;A0A1W2P7N8;A0A1W2P6I3;A0A1W2P758;A0A1W2P845	P97314;A0A1W2P780;A0A1W2P7N8;A0A1W2P6I3;A0A1W2P758;A0A1W2P845	Cysteine and glycine-rich protein 2	Csrp2	+		+	4.70437	0	-3.63561	-14.2387	cell differentiation;cellular developmental process;cellular process;developmental process;multicellular organismal development;multicellular organismal process	binding;cation binding;ion binding;metal ion binding;transition metal ion binding;zinc ion binding	adherens junction;anchoring junction;cell junction;cell part;cell-substrate adherens junction;cell-substrate junction;focal adhesion;intracellular membrane-bounded organelle;intracellular organelle;intracellular part;membrane-bounded organelle;nucleus;organelle							25.6097	26.0858	25.6832	29.5146	29.4193	29.3518	2	2	2	14.5	14.5	14.5	20.926	0	12.113	2566200000	8	29.4285	NaN	29.4285	3	0	3	1038
Q8K0C4	Q8K0C4	Lanosterol 14-alpha demethylase	Cyp51a1	+		+	4.04051	0	-3.92314	-11.3224	alcohol metabolic process;biosynthetic process;cellular metabolic process;cellular process;cholesterol biosynthetic process;cholesterol biosynthetic process via 24,25-dihydrolanosterol;cholesterol metabolic process;demethylation;lipid biosynthetic process;lipid metabolic process;metabolic process;one-carbon metabolic process;primary metabolic process;small molecule metabolic process;steroid biosy…	binding;catalytic activity;cation binding;demethylase activity;heme binding;ion binding;iron ion binding;metal ion binding;monooxygenase activity;oxidoreductase activity;oxidoreductase activity, acting on paired donors, with incorporation or reduction of molecular oxygen;oxidoreductase activity, acting on paired donors, with incorporation or reduction of molecular oxygen, NADH or NADPH as one don…	cell part;cytoplasmic part;endoplasmic reticulum;endoplasmic reticulum membrane;endoplasmic reticulum part;integral to membrane;intracellular membrane-bounded organelle;intracellular organelle;intracellular organelle part;intracellular part;intrinsic to membrane;membrane;membrane part;membrane-bounded organelle;organelle;organelle membrane;organelle part							25.6097	26.0858	25.6832	29.8617	29.326	29.9606	3	3	3	5.2	5.2	5.2	56.775	0.00065274	4.2918	3353100000	6	29.7161	NaN	29.7161	3	0	3	1468
P61804	P61804	Dolichyl-diphosphooligosaccharide--protein glycosyltransferase subunit DAD1	Dad1	+		+	3.91415	0	-3.13961	-10.0511	anatomical structure development;apoptosis;biological regulation;blastocyst development;carbohydrate metabolic process;cell death;cellular carbohydrate metabolic process;cellular macromolecule metabolic process;cellular metabolic process;cellular process;cellular protein metabolic process;death;developmental process;glycosylation;macromolecule glycosylation;macromolecule metabolic process;macromo…	catalytic activity;dolichyl-diphosphooligosaccharide-protein glycotransferase activity;oligosaccharyl transferase activity;transferase activity;transferase activity, transferring glycosyl groups;transferase activity, transferring hexosyl groups	cell part;cytoplasmic part;endoplasmic reticulum part;extracellular membrane-bounded organelle;extracellular organelle;extracellular region part;extracellular vesicular exosome;integral to membrane;intracellular organelle part;intracellular part;intrinsic to membrane;macromolecular complex;membrane;membrane part;membrane-bounded organelle;membrane-bounded vesicle;oligosaccharyltransferase complex…							25.6097	26.0858	25.6832	29.2352	28.7512	28.8112	3	3	3	28.3	28.3	28.3	12.497	0	7.3996	2050500000	5	28.9325	NaN	28.9325	3	0	3	938
Q8K4L0	Q8K4L0	ATP-dependent RNA helicase DDX54	Ddx54	+		+	3.41594	0	-3.29567	-8.26546	biological regulation;biosynthetic process;cellular biosynthetic process;cellular macromolecule biosynthetic process;cellular macromolecule metabolic process;cellular metabolic process;cellular nitrogen compound metabolic process;cellular process;macromolecule biosynthetic process;macromolecule metabolic process;metabolic process;nitrogen compound metabolic process;nucleic acid metabolic process;…	adenyl nucleotide binding;adenyl ribonucleotide binding;ATP binding;ATPase activity;ATPase activity, coupled;ATP-dependent helicase activity;ATP-dependent RNA helicase activity;binding;catalytic activity;estrogen receptor binding;helicase activity;hormone receptor binding;hydrolase activity;hydrolase activity, acting on acid anhydrides;hydrolase activity, acting on acid anhydrides, in phosphorus-…	cell part;cytoplasm;intracellular membrane-bounded organelle;intracellular non-membrane-bounded organelle;intracellular organelle;intracellular organelle part;intracellular part;membrane;membrane-bounded organelle;non-membrane-bounded organelle;nuclear part;nucleolus;nucleus;organelle;organelle part							25.6097	26.0858	25.6832	29.3469	29.3493	28.5696	6	6	6	9.3	9.3	9.3	97.747	0	26.676	3024700000	12	29.0886	NaN	29.0886	3	0	3	1491
P70245;A2AC29	P70245;A2AC29	3-beta-hydroxysteroid-Delta(8),Delta(7)-isomerase	Ebp	+		+	3.19548	0	-2.88814	-7.24956	alcohol metabolic process;anatomical structure development;biosynthetic process;cholesterol biosynthetic process;cholesterol metabolic process;developmental process;hemopoiesis;hemopoietic or lymphoid organ development;lipid biosynthetic process;lipid metabolic process;metabolic process;organ development;primary metabolic process;small molecule metabolic process;steroid biosynthetic process;stero…	C-8 sterol isomerase activity;catalytic activity;cholestenol delta-isomerase activity;intramolecular oxidoreductase activity;intramolecular oxidoreductase activity, transposing C=C bonds;isomerase activity	cell part;cytoplasmic part;endoplasmic reticulum;endoplasmic reticulum membrane;endoplasmic reticulum part;integral to membrane;intracellular membrane-bounded organelle;intracellular organelle;intracellular organelle part;intracellular part;intrinsic to membrane;membrane;membrane part;membrane-bounded organelle;organelle;organelle membrane;organelle part							25.6097	26.0858	25.6832	29.0932	28.2029	28.7471	2	2	2	10.9	10.9	10.9	26.215	0	10.887	4276300000	11	28.6811	NaN	28.6811	3	0	3	1011
A0A1W2P7H9;A0A1W2P7T3;P84089;G3UW85	A0A1W2P7H9;A0A1W2P7T3;P84089;G3UW85	Enhancer of rudimentary homolog	Erh	+		+	3.25421	0	-2.77285	-7.36217	biological regulation;biosynthetic process;cell cycle;cell differentiation;cellular biosynthetic process;cellular developmental process;cellular metabolic process;cellular nitrogen compound biosynthetic process;cellular nitrogen compound metabolic process;cellular process;developmental process;heterocycle biosynthetic process;heterocycle metabolic process;metabolic process;nitrogen compound metab…		cell part;membrane;midbody							25.6097	26.0858	25.6832	28.2242	29.0129	28.4603	2	2	2	25.4	25.4	25.4	8.2033	0	9.0713	1492000000	4	28.5658	NaN	28.5658	3	0	3	169
Q8R1F1;A2ARS6	Q8R1F1	Niban-like protein 1	Fam129b	+		+	2.88422	0	-2.35846	-5.99012	biological regulation;negative regulation of apoptosis;negative regulation of biological process;negative regulation of cell death;negative regulation of cellular process;negative regulation of programmed cell death;regulation of apoptosis;regulation of biological process;regulation of cell death;regulation of cellular process;regulation of programmed cell death		actin cytoskeleton;adherens junction;anchoring junction;cell junction;cell part;cytoplasm;cytoplasmic part;cytoskeleton;cytosol;extracellular membrane-bounded organelle;extracellular organelle;extracellular region part;extracellular vesicular exosome;intracellular non-membrane-bounded organelle;intracellular organelle;intracellular organelle part;intracellular part;membrane;membrane-bounded organ…							25.6097	26.0858	25.6832	28.0466	28.6338	27.7738	10	10	10	15.6	15.6	15.6	84.818	0	35.452	5007100000	21	28.1514	NaN	28.1514	3	0	3	1507
A0A0G2JEA5;Q920E5;A0A0G2JDJ5;A0A0G2JEB3;A0A0G2JE82	A0A0G2JEA5;Q920E5;A0A0G2JDJ5;A0A0G2JEB3	Farnesyl pyrophosphate synthase	Fdps	+		+	1.69918	0.0121591	-1.13619	-2.81803	alcohol biosynthetic process;alcohol metabolic process;biosynthetic process;cellular biosynthetic process;cellular lipid metabolic process;cellular metabolic process;cellular process;cholesterol biosynthetic process;cholesterol metabolic process;farnesyl diphosphate biosynthetic process;farnesyl diphosphate metabolic process;geranyl diphosphate biosynthetic process;geranyl diphosphate metabolic p…	binding;catalytic activity;cation binding;dimethylallyltranstransferase activity;geranyltranstransferase activity;ion binding;metal ion binding;prenyltransferase activity;transferase activity;transferase activity, transferring alkyl or aryl (other than methyl) groups	cell part;cytoplasm;cytoplasmic part;intracellular membrane-bounded organelle;intracellular organelle;intracellular organelle part;intracellular part;membrane-bounded organelle;mitochondrion;nuclear part;nucleoplasm;organelle;organelle part						+	25.6097	26.0858	25.6832	26.8277	27.4297	26.53	5	5	5	6	6	6	95.222	0	13.759	1620400000	12	26.9291	NaN	26.9291	3	0	3	45
A2AEX8;A2AEX6;P97447;A2AEX7;A2AEY1;A2AEY2;A2AEY0;A2AEX9;Q8CDC8	A2AEX8;A2AEX6;P97447;A2AEX7;A2AEY1;A2AEY2	Four and a half LIM domains protein 1	Fhl1	+		+	2.07111	0.00331271	-1.7117	-3.76424	biological regulation;cell differentiation;cellular developmental process;cellular process;developmental process;multicellular organismal development;multicellular organismal process;negative regulation of biological process;negative regulation of cell cycle;negative regulation of cell cycle process;negative regulation of cell growth;negative regulation of cellular process;negative regulation of …	binding;cation binding;ion binding;ion channel binding;metal ion binding;protein binding;transition metal ion binding;zinc ion binding	adherens junction;anchoring junction;cell junction;cell part;cell-substrate adherens junction;cell-substrate junction;cytoplasm;focal adhesion;intracellular membrane-bounded organelle;intracellular organelle;intracellular part;membrane;membrane-bounded organelle;nucleus;organelle;plasma membrane							29.3057	29.3885	29.9836	31.5867	31.5206	30.7057	10	10	10	36.8	36.8	36.8	33.563	0	33.047	13285000000	33	30.4151	29.5593	31.271	6	3	3	194
P30416;F7CAT1;F6S2D5	P30416	Peptidyl-prolyl cis-trans isomerase FKBP4;Peptidyl-prolyl cis-trans isomerase FKBP4, N-terminally processed	Fkbp4	+		+	2.83101	0	-2.67191	-6.02228	anatomical structure development;androgen receptor signaling pathway;biological regulation;cation transport;cellular component assembly;cellular component assembly at cellular level;cellular component organization;cellular component organization at cellular level;cellular component organization or biogenesis;cellular component organization or biogenesis at cellular level;cellular macromolecular c…	adenyl nucleotide binding;adenyl ribonucleotide binding;ATP binding;binding;catalytic activity;cis-trans isomerase activity;drug binding;FK506 binding;glucocorticoid receptor binding;GTP binding;guanyl nucleotide binding;guanyl ribonucleotide binding;heat shock protein binding;hormone receptor binding;isomerase activity;macrolide binding;nuclear hormone receptor binding;nucleotide binding;peptidy…	axon part;axonal growth cone;cell body;cell part;cell projection part;cytoplasm;cytoplasmic part;cytoskeletal part;cytosol;endoplasmic reticulum membrane;endoplasmic reticulum part;extracellular membrane-bounded organelle;extracellular organelle;extracellular region part;extracellular vesicular exosome;growth cone;intracellular membrane-bounded organelle;intracellular organelle;intracellular orga…							25.6097	26.0858	25.6832	28.1592	29.0852	28.1501	4	4	4	9.6	9.6	9.6	51.572	0	5.9711	1192000000	2	28.4648	NaN	28.4648	3	0	3	805
Q8VDC1	Q8VDC1	FYVE and coiled-coil domain-containing protein 1	Fyco1	+		+	3.17816	0	-2.97252	-7.24485	cellular component movement;cellular localization;cellular process;cytoskeleton-dependent intracellular transport;establishment of localization;establishment of localization in cell;intracellular transport;localization;microtubule-based movement;microtubule-based process;microtubule-based transport;organelle localization;organelle transport along microtubule;plus-end-directed organelle transport …	binding;cation binding;ion binding;metal ion binding	autophagic vacuole;cell part;cytoplasmic part;cytoplasmic vesicle;endosome;integral to membrane;intracellular membrane-bounded organelle;intracellular organelle;intracellular part;intrinsic to membrane;late endosome;lysosome;lytic vacuole;membrane;membrane part;membrane-bounded organelle;organelle;vacuole;vesicle							25.6097	26.0858	25.6832	29.0831	28.2226	28.9906	1	1	1	0.6	0.6	0.6	162.33	0.0053591	2.1398	6251400000	19	28.7654	NaN	28.7654	3	0	3	1529
Q8BK35	Q8BK35		Gltscr2	+		+	4.25499	0	-4.72038	-13.0483			cell part;intracellular membrane-bounded organelle;intracellular non-membrane-bounded organelle;intracellular organelle;intracellular organelle part;intracellular part;membrane-bounded organelle;non-membrane-bounded organelle;nuclear part;nucleolus;organelle;organelle part							25.6097	26.0858	25.6832	30.4703	30.1627	30.9069	12	12	12	42.8	42.8	42.8	55.792	0	65.492	6568800000	29	30.5133	NaN	30.5133	3	0	3	1367
F6QL70;Q5M8M8;P47915;W4VSN7;A0A1L1SS27;A0A1L1SUN1;F6YH22;A0A1L1STJ3	F6QL70;Q5M8M8;P47915;W4VSN7;A0A1L1SS27;A0A1L1SUN1	60S ribosomal protein L29	Gm17669;Rpl29;Gm3550	+		+	3.34897	0	-1.38321	-6.00226	biosynthetic process;cellular biosynthetic process;cellular macromolecule biosynthetic process;cellular macromolecule metabolic process;cellular metabolic process;cellular process;cellular protein metabolic process;macromolecule biosynthetic process;macromolecule metabolic process;metabolic process;primary metabolic process;protein metabolic process;translation	structural constituent of ribosome;structural molecule activity	cell part;cytoplasmic part;intracellular non-membrane-bounded organelle;intracellular organelle;intracellular part;macromolecular complex;non-membrane-bounded organelle;organelle;ribonucleoprotein complex;ribosome							32.2662	32.3625	32.2948	33.5343	33.5958	33.9431	8	8	8	29.9	29.9	29.9	16.966	0	17.697	82887000000	70	32.9995	32.3079	33.6911	6	3	3	495
J3QNY1;A2AL12;Q8BG05;B2RXM2;A2AL13;V9GX38	J3QNY1;A2AL12;Q8BG05;B2RXM2	Heterogeneous nuclear ribonucleoprotein A3	Gm9242;Hnrnpa3;Gm6793	+		+	1.39823	0.022822	-1.24036	-2.4152	cellular macromolecule metabolic process;cellular metabolic process;cellular nitrogen compound metabolic process;cellular process;macromolecule metabolic process;metabolic process;mRNA metabolic process;mRNA processing;nitrogen compound metabolic process;nucleic acid metabolic process;nucleobase-containing compound metabolic process;primary metabolic process;RNA metabolic process;RNA processing;R…	binding;nucleic acid binding;nucleotide binding;RNA binding	catalytic step 2 spliceosome;cell part;intracellular organelle part;intracellular part;macromolecular complex;nuclear part;organelle part;ribonucleoprotein complex;spliceosomal complex							31.535	31.5439	32.1944	32.3695	33.584	33.0409	18	18	16	50.7	50.7	48.7	37.14	0	173.97	54503000000	93	32.378	31.7578	32.9981	6	3	3	583
Q9QZF2	Q9QZF2	Glypican-1;Secreted glypican-1	Gpc1	+		+	4.54236	0	-3.24378	-12.8602	anatomical structure formation involved in morphogenesis;biological regulation;catabolic process;cell differentiation;cellular catabolic process;cellular component assembly;cellular component assembly at cellular level;cellular component assembly involved in morphogenesis;cellular component organization;cellular component organization at cellular level;cellular component organization or biogenesi…	binding;cation binding;copper ion binding;extracellular matrix binding;fibroblast growth factor binding;growth factor binding;ion binding;laminin binding;metal ion binding;protein binding;transition metal ion binding	anchored to membrane;cell part;cytoplasmic part;endosome;extracellular matrix;extracellular membrane-bounded organelle;extracellular organelle;extracellular region part;extracellular space;extracellular vesicular exosome;Golgi apparatus part;Golgi lumen;intracellular membrane-bounded organelle;intracellular organelle;intracellular organelle lumen;intracellular organelle part;intracellular part;in…							25.6097	26.0858	25.6832	29.0576	29.0855	28.9671	6	6	6	15.6	15.6	15.6	61.359	0	19.63	5624400000	17	29.0367	NaN	29.0367	3	0	3	1933
P19157;P46425	P19157;P46425	Glutathione S-transferase P 1;Glutathione S-transferase P 2	Gstp1;Gstp2	+		+	4.24635	0	-5.45442	-13.5014	amine metabolic process;anatomical structure development;anatomical structure morphogenesis;biological regulation;carboxylic acid metabolic process;cell communication;cell development;cell proliferation;cellular amine metabolic process;cellular amino acid metabolic process;cellular developmental process;cellular ketone metabolic process;cellular metabolic process;cellular modified amino acid meta…	binding;catalytic activity;dinitrosyl-iron complex binding;drug binding;enzyme binding;enzyme regulator activity;glutathione transferase activity;JUN kinase binding;kinase binding;kinase regulator activity;protein binding;protein kinase binding;S-nitrosoglutathione binding;transferase activity;transferase activity, transferring alkyl or aryl (other than methyl) groups	cell part;cytoplasm;cytoplasmic part;cytosol;extracellular membrane-bounded organelle;extracellular organelle;extracellular region part;extracellular space;extracellular vesicular exosome;intracellular;intracellular membrane-bounded organelle;intracellular organelle;intracellular part;macromolecular complex;membrane;membrane-bounded organelle;membrane-bounded vesicle;mitochondrion;nucleus;organel…							25.6097	26.0858	25.6832	31.0178	31.7769	30.9474	6	6	6	46.2	46.2	46.2	23.609	0	72.849	8751000000	16	31.2473	NaN	31.2473	3	0	3	758
Q3THW5;P0C0S6;Q8R029;G3UWL7;Q3UA95	Q3THW5;P0C0S6;Q8R029	Histone H2A.V;Histone H2A.Z;Histone H2A	H2afv;H2afz	+		+	1.08262	0.0449378	-2.09791	-2.0751	biological regulation;cellular process;cellular response to chemical stimulus;cellular response to endogenous stimulus;cellular response to estradiol stimulus;cellular response to estrogen stimulus;cellular response to hormone stimulus;cellular response to organic substance;cellular response to steroid hormone stimulus;cellular response to stimulus;developmental process;multicellular organismal d…	binding;chromatin binding;chromatin DNA binding;core promoter binding;core promoter proximal region DNA binding;core promoter proximal region sequence-specific DNA binding;core promoter sequence-specific DNA binding;DNA binding;enhancer binding;enhancer sequence-specific DNA binding;nucleic acid binding;nucleosomal DNA binding;nucleosome binding;regulatory region DNA binding;regulatory region nuc…	cell part;chromatin;chromosomal part;euchromatin;extracellular membrane-bounded organelle;extracellular organelle;extracellular region part;extracellular vesicular exosome;heterochromatin;intracellular membrane-bounded organelle;intracellular organelle;intracellular organelle part;intracellular part;macromolecular complex;membrane-bounded organelle;membrane-bounded vesicle;nuclear chromatin;nucle…							25.6097	28.1561	25.6832	28.2165	29.301	28.2254	5	3	3	53.9	46.9	46.9	13.509	0	30.472	2751100000	8	28.4747	28.1561	28.5809	4	1	3	700
P43274	P43274	Histone H1.4	Hist1h1e	+		+	2.373	0.00213428	-1.19404	-3.93022	biological regulation;cellular component assembly;cellular component assembly at cellular level;cellular component organization;cellular component organization at cellular level;cellular component organization or biogenesis;cellular component organization or biogenesis at cellular level;cellular macromolecular complex assembly;cellular macromolecular complex subunit organization;cellular process;…	binding;chromatin binding;chromatin DNA binding;DNA binding;nucleic acid binding;structure-specific DNA binding	cell part;chromatin;chromosomal part;extracellular membrane-bounded organelle;extracellular organelle;extracellular region part;extracellular vesicular exosome;heterochromatin;intracellular membrane-bounded organelle;intracellular organelle;intracellular organelle part;intracellular part;macromolecular complex;membrane-bounded organelle;membrane-bounded vesicle;nuclear chromatin;nuclear chromosom…							28.9295	29.2665	29.5597	30.5386	30.2628	30.5363	8	2	2	30.6	12.8	12.8	21.977	0	8.3111	16392000000	26	29.8489	29.2519	30.4459	6	3	3	840
A0A1W2P768;P84228;F8WI35;P84244;P02301;E0CZ27;E0CYN1;E0CYR7	A0A1W2P768;P84228;F8WI35;P84244;P02301;E0CZ27	Histone H3.2;Histone H3;Histone H3.3;Histone H3.3C	Hist1h3b;H3f3a;H3f3c	+		+	1.73737	0.0066967	-1.40489	-3.02168	biological regulation;cellular process;chromatin silencing;chromatin silencing at rDNA;gene silencing;negative regulation of biological process;negative regulation of biosynthetic process;negative regulation of cellular biosynthetic process;negative regulation of cellular macromolecule biosynthetic process;negative regulation of cellular metabolic process;negative regulation of cellular process;n…	binding;DNA binding;nucleic acid binding	cell part;chromosomal part;extracellular membrane-bounded organelle;extracellular organelle;extracellular region part;extracellular vesicular exosome;intracellular membrane-bounded organelle;intracellular organelle;intracellular organelle part;intracellular part;macromolecular complex;membrane-bounded organelle;membrane-bounded vesicle;nuclear part;nucleoplasm;nucleosome;nucleus;organelle;organel…							33.5442	33.3632	32.6667	34.1044	34.9009	34.7836	10	10	1	47.5	47.5	17.7	20.246	0	95.668	156830000000	78	33.8938	33.1914	34.5963	6	3	3	167
Q8C2Q7;O35737	Q8C2Q7;O35737	Heterogeneous nuclear ribonucleoprotein H;Heterogeneous nuclear ribonucleoprotein H, N-terminally processed	Hnrnph1	+		+	4.15095	0	-1.22892	-7.12827	biological regulation;cellular macromolecule metabolic process;cellular metabolic process;cellular nitrogen compound metabolic process;cellular process;macromolecule metabolic process;metabolic process;mRNA metabolic process;mRNA processing;nitrogen compound metabolic process;nucleic acid metabolic process;nucleobase-containing compound metabolic process;primary metabolic process;regulation of bi…	binding;nucleic acid binding;nucleotide binding;RNA binding	catalytic step 2 spliceosome;cell part;intracellular organelle part;intracellular part;macromolecular complex;membrane;nuclear part;nucleoplasm;organelle part;ribonucleoprotein complex;spliceosomal complex							32.0307	32.073	32.1465	33.2253	33.2745	33.4371	15	15	6	40.3	40.3	15.7	51.217	0	168.96	99438000000	205	32.6979	32.0834	33.3123	6	3	3	621
Q5XKN4;A0A0N4SV89	Q5XKN4;A0A0N4SV89	Protein jagunal homolog 1	Jagn1	+		+	2.99356	0	-3.50566	-6.89103	cellular component organization;cellular component organization at cellular level;cellular component organization or biogenesis;cellular component organization or biogenesis at cellular level;cellular process;defense response;defense response to fungus;endoplasmic reticulum organization;establishment of localization;establishment of protein localization;immune effector process;immune system proce…		cell part;cytoplasmic part;endoplasmic reticulum;endoplasmic reticulum membrane;endoplasmic reticulum part;integral to membrane;intracellular membrane-bounded organelle;intracellular organelle;intracellular organelle part;intracellular part;intrinsic to membrane;membrane;membrane part;membrane-bounded organelle;organelle;organelle membrane;organelle part							25.6097	26.0858	25.6832	30.0585	28.967	28.8702	2	2	2	13.1	13.1	13.1	21.102	0	11.157	6517900000	19	29.2986	NaN	29.2986	3	0	3	1189
Q5DTX6	Q5DTX6	Junctional protein associated with coronary artery disease	Jcad	+		+	3.97366	0	-3.33247	-10.4891	biological adhesion;cell adhesion;cellular process		adherens junction;anchoring junction;cell junction;cell-cell junction							25.6097	26.0858	25.6832	29.2318	28.8114	29.333	1	1	1	1.2	1.2	1.2	144.8	0.0043034	2.174	7071100000	13	29.1254	NaN	29.1254	3	0	3	1160
P70168	P70168	Importin subunit beta-1	Kpnb1	+		+	1.88857	0.00392027	-2.75829	-3.69943	establishment of localization;establishment of localization in cell;establishment of protein localization;intracellular protein transport;intracellular transport;nuclear import;nuclear transport;nucleocytoplasmic transport;protein import;protein import into nucleus;protein targeting;protein transport;ribosomal protein import into nucleus;transport	binding;enzyme binding;protein binding;protein domain specific binding;protein transporter activity;substrate-specific transporter activity;transporter activity	cell part;cytoplasm;cytoplasmic part;endoplasmic reticulum part;endoplasmic reticulum tubular network;envelope;extracellular membrane-bounded organelle;extracellular organelle;extracellular region part;extracellular vesicular exosome;intracellular organelle part;intracellular part;macromolecular complex;membrane;membrane-bounded organelle;membrane-bounded vesicle;nuclear envelope;nuclear membrane…							25.6097	26.0858	25.6832	28.0376	29.8014	27.8146	7	7	7	11.5	11.5	11.5	97.183	0	22.581	2178400000	10	28.5512	NaN	28.5512	3	0	3	1008
Q61292;A0A0A6YWY6;A0A0A6YWI2;A0A0A6YY71	Q61292	Laminin subunit beta-2	Lamb2	+		+	2.92608	0	-3.87628	-6.79221	anatomical structure development;anatomical structure morphogenesis;astrocyte development;axon extension;axon extension involved in development;axon extension involved in regeneration;axon guidance;biological adhesion;cell adhesion;cell development;cell growth;cell morphogenesis;cell morphogenesis involved in differentiation;cell projection organization;cellular component morphogenesis;cellular c…	binding;integrin binding;protein binding;protein complex binding;receptor binding	basal lamina;basement membrane;extracellular matrix part;extracellular membrane-bounded organelle;extracellular organelle;extracellular region;extracellular region part;extracellular vesicular exosome;laminin complex;laminin-3 complex;macromolecular complex;membrane-bounded organelle;membrane-bounded vesicle;organelle;protein complex;synapse;vesicle							25.6097	26.0858	25.6832	30.4667	28.9213	29.6196	17	17	17	10.6	10.6	10.6	196.58	0	44.407	8481500000	31	29.6692	NaN	29.6692	3	0	3	1209
A2A6H0;Q61792;A2A6G9;A2A6G7;A2A6G8;A2A6G6;A2A6G5;E9Q0N6;A2A6G4;A2A6H1;Q9DC07	A2A6H0;Q61792;A2A6G9;A2A6G7;A2A6G8;A2A6G6	LIM and SH3 domain protein 1	Lasp1	+		+	2.23198	0.00422876	-1.08219	-3.58283	establishment of localization;ion transport;transport	actin binding;actin filament binding;binding;cation binding;cytoskeletal protein binding;ion binding;ion transmembrane transporter activity;metal ion binding;protein binding;substrate-specific transmembrane transporter activity;substrate-specific transporter activity;transition metal ion binding;transmembrane transporter activity;transporter activity;zinc ion binding	adherens junction;anchoring junction;cell cortex part;cell junction;cell part;cell-substrate adherens junction;cell-substrate junction;cortical actin cytoskeleton;cortical cytoskeleton;cytoplasm;cytoplasmic part;cytoskeletal part;cytoskeleton;extracellular membrane-bounded organelle;extracellular organelle;extracellular region part;extracellular vesicular exosome;focal adhesion;intracellular non-…							29.4041	29.0182	29.6908	30.357	30.5413	30.4613	8	8	8	45.7	45.7	45.7	21.288	0	21.632	7725800000	17	29.9121	29.371	30.4532	6	3	3	178
Q9QYH6	Q9QYH6	Melanoma-associated antigen D1	Maged1	+		+	2.45072	0.00298258	-1.02156	-3.83957	biological regulation;circadian regulation of gene expression;circadian rhythm;negative regulation of biological process;negative regulation of biosynthetic process;negative regulation of cell proliferation;negative regulation of cellular biosynthetic process;negative regulation of cellular macromolecule biosynthetic process;negative regulation of cellular metabolic process;negative regulation of…	protein binding transcription factor activity;transcription coactivator activity;transcription cofactor activity;transcription factor binding transcription factor activity	cell part;chromatin;chromosomal part;cytoplasmic part;cytosol;intracellular membrane-bounded organelle;intracellular organelle;intracellular organelle part;intracellular part;macromolecular complex;membrane;membrane-bounded organelle;nucleus;organelle;organelle part;plasma membrane;protein complex							29.0678	29.2738	28.7128	30.0413	30.0859	29.992	12	12	12	16.4	16.4	16.4	85.669	0	65.677	14535000000	36	29.5289	29.0182	30.0397	6	3	3	1924
Q8K310;A0A087WSP7;A0A087WQZ1;A0A087WSU2;A0A087WQ54;A0A087WQD6;A0A087WQP4;A0A087WNP3;A0A087WPU5;A0A087WPQ5;A0A087WSF8	Q8K310;A0A087WSP7;A0A087WQZ1	Matrin-3	Matr3	+		+	3.55018	0	-2.20148	-7.74217	biological regulation;posttranscriptional regulation of gene expression;regulation of biological process;regulation of gene expression;regulation of macromolecule metabolic process;regulation of metabolic process	binding;cation binding;ion binding;metal ion binding;nucleotide binding;transition metal ion binding;zinc ion binding	cell part;intracellular organelle part;intracellular part;membrane;nuclear matrix;nuclear part;nucleoplasm;organelle part							25.6097	26.0858	25.6832	27.7884	28.1639	28.031	7	7	7	11.6	11.6	11.6	94.629	0	28.699	1534800000	10	27.9944	NaN	27.9944	3	0	3	1485
A0A0A6YWB0;G3X9Q0;A0A0A6YVV8;Q9JKP5;A0A0A6YXE3;A0A0A6YXP3;A0A0A6YXL7;A0A0A6YWJ5;Q3U570;A0A0A6YWG1;Q3U581;A0A0A6YXQ4;S4R267;Q8R003;Q3TJQ3	A0A0A6YWB0;G3X9Q0;A0A0A6YVV8;Q9JKP5;A0A0A6YXE3;A0A0A6YXP3	Muscleblind-like protein 1	Mbnl1	+		+	5.49768	0	-5.6125	-22.3064	alternative nuclear mRNA splicing, via spliceosome;anatomical structure development;anatomical structure morphogenesis;appendage morphogenesis;biological regulation;cell differentiation;cellular component assembly;cellular component assembly at cellular level;cellular component organization;cellular component organization at cellular level;cellular component organization or biogenesis;cellular co…	binding;cation binding;double-stranded RNA binding;ion binding;metal ion binding;nucleic acid binding;RNA binding	cell part;centrosome;cytoplasm;cytoplasmic part;cytoskeletal part;intracellular membrane-bounded organelle;intracellular non-membrane-bounded organelle;intracellular organelle;intracellular organelle part;intracellular part;macromolecular complex;membrane-bounded organelle;microtubule organizing center;non-membrane-bounded organelle;nuclear part;nucleoplasm;nucleus;organelle;organelle part;ribonu…							25.6097	26.0858	25.6832	31.3695	31.3755	31.4713	7	7	3	19	19	8.6	37.8	0	22.288	16381000000	34	31.4054	NaN	31.4054	3	0	3	27
P21956	P21956	Lactadherin	Mfge8	+		+	3.24528	0	-2.75949	-7.3241	anatomical structure formation involved in morphogenesis;angiogenesis;biological adhesion;biological regulation;cell adhesion;cell recognition;cellular component organization;cellular component organization or biogenesis;cellular membrane organization;cellular process;developmental process;fertilization;membrane invagination;membrane organization;phagocytosis, engulfment;phagocytosis, recognition…	binding;integrin binding;lipid binding;phosphatidylethanolamine binding;phosphatidylserine binding;phospholipid binding;protein binding;protein complex binding;receptor binding	cell part;external side of plasma membrane;extracellular matrix;extracellular membrane-bounded organelle;extracellular organelle;extracellular region part;extracellular space;extracellular vesicular exosome;extrinsic to membrane;extrinsic to plasma membrane;membrane;membrane part;membrane-bounded organelle;membrane-bounded vesicle;organelle;plasma membrane part;vesicle							25.6097	26.0858	25.6832	28.4349	28.2191	29.0033	4	4	4	10.2	10.2	10.2	51.24	0	12.545	3598800000	8	28.5524	NaN	28.5524	3	0	3	770
Q8BML1	Q8BML1	Protein-methionine sulfoxide oxidase MICAL2	Mical2	+		+	4.00856	0	-2.76197	-9.9782	actin cytoskeleton organization;actin filament depolymerization;actin filament organization;actin filament-based process;actin polymerization or depolymerization;anatomical structure development;anatomical structure morphogenesis;biological regulation;cellular component disassembly;cellular component disassembly at cellular level;cellular component organization;cellular component organization at …	actin binding;binding;catalytic activity;cation binding;coenzyme binding;cofactor binding;cytoskeletal protein binding;FAD binding;flavin adenine dinucleotide binding;ion binding;metal ion binding;monooxygenase activity;NADPH:sulfur oxidoreductase activity;oxidoreductase activity;oxidoreductase activity, acting on paired donors, with incorporation or reduction of molecular oxygen;oxidoreductase a…	cell part;intracellular membrane-bounded organelle;intracellular organelle;intracellular part;membrane-bounded organelle;nucleus;organelle							25.6097	26.0858	25.6832	28.4622	28.4542	28.7483	3	3	3	3.8	3.8	3.8	110.07	0	6.8494	1505900000	6	28.5549	NaN	28.5549	3	0	3	1383
Q8C854;A2ATP5;A2ATP6;G8JL68;F6XJA1	Q8C854;A2ATP5;A2ATP6;G8JL68;F6XJA1	Myelin expression factor 2	Myef2	+		+	1.69127	0.0157479	-1.01841	-2.72824	biological regulation;negative regulation of biological process;negative regulation of biosynthetic process;negative regulation of cellular biosynthetic process;negative regulation of cellular macromolecule biosynthetic process;negative regulation of cellular metabolic process;negative regulation of cellular process;negative regulation of gene expression;negative regulation of macromolecule biosy…	binding;core promoter proximal region DNA binding;core promoter proximal region sequence-specific DNA binding;DNA binding;nucleic acid binding;nucleic acid binding transcription factor activity;nucleotide binding;regulatory region DNA binding;regulatory region nucleic acid binding;RNA binding;RNA polymerase II core promoter proximal region sequence-specific DNA binding;RNA polymerase II core prom…	cell part;intracellular membrane-bounded organelle;intracellular organelle;intracellular part;membrane-bounded organelle;nucleus;organelle							29.5933	29.6442	30.344	31.1253	30.7052	30.8063	17	17	17	30.5	30.5	30.5	63.294	0	65.5	19696000000	53	30.3697	29.8605	30.8789	6	3	3	1433
Q6ZWQ9;Q3THE2;D3YV37;Q9CQ19;D3Z249	Q6ZWQ9;Q3THE2	Myosin regulatory light chain 12B	Myl12a;Myl12b	+		+	2.36334	0	-3.5451	-5.00148	biological adhesion;biological regulation;cell adhesion;cell-cell adhesion;cellular process;establishment of localization;establishment of localization in cell;establishment of protein localization;establishment of protein localization in membrane;establishment of protein localization in plasma membrane;homotypic cell-cell adhesion;intracellular protein transport;intracellular transport;platelet …	binding;calcium ion binding;cation binding;cytoskeletal protein binding;glutamate receptor binding;ion binding;metal ion binding;myosin binding;myosin heavy chain binding;protein binding;receptor binding	actin filament bundle;actomyosin;apical part of cell;brush border;cell part;cell projection;contractile fiber part;cytoplasmic part;cytoskeletal part;extracellular membrane-bounded organelle;extracellular organelle;extracellular region part;extracellular vesicular exosome;intracellular organelle part;intracellular part;macromolecular complex;membrane-bounded organelle;membrane-bounded vesicle;myo…							25.6097	26.0858	25.6832	28.3601	30.4006	29.2533	11	11	11	54.7	54.7	54.7	19.895	0	113.38	17672000000	28	29.338	NaN	29.338	3	0	3	1297
Q6PGB6	Q6PGB6	N-alpha-acetyltransferase 50	Naa50	+		+	4.44193	0	-3.35905	-12.576	cell cycle process;cellular component organization;cellular component organization at cellular level;cellular component organization or biogenesis;cellular component organization or biogenesis at cellular level;cellular macromolecule metabolic process;cellular metabolic process;cellular process;cellular protein metabolic process;centromeric sister chromatid cohesion;chromatin modification;chromat…	acetyltransferase activity;catalytic activity;H4 histone acetyltransferase activity;histone acetyltransferase activity;lysine N-acetyltransferase activity;N-acetyltransferase activity;N-acyltransferase activity;peptide alpha-N-acetyltransferase activity;peptide N-acetyltransferase activity;transferase activity;transferase activity, transferring acyl groups;transferase activity, transferring acyl …	cell part;cytoplasm;cytoplasmic part;extracellular membrane-bounded organelle;extracellular organelle;extracellular region part;extracellular vesicular exosome;intracellular part;macromolecular complex;membrane-bounded organelle;membrane-bounded vesicle;NatA complex;N-terminal protein acetyltransferase complex;organelle;protein acetyltransferase complex;protein complex;vesicle							25.6097	26.0858	25.6832	29.0947	29.0557	29.3056	4	4	4	27.2	27.2	27.2	19.414	0	13.06	5736800000	13	29.152	NaN	29.152	3	0	3	1287
Q91VE6;E0CXU3	Q91VE6	MKI67 FHA domain-interacting nucleolar phosphoprotein	Nifk	+		+	2.49051	0.00131343	-1.2773	-4.22197	biological regulation;negative regulation of catalytic activity;negative regulation of hydrolase activity;negative regulation of molecular function;negative regulation of phosphatase activity;regulation of biological process;regulation of catalytic activity;regulation of cellular metabolic process;regulation of cellular process;regulation of dephosphorylation;regulation of hydrolase activity;regu…	binding;nucleic acid binding;nucleotide binding;RNA binding	cell part;chromosome;condensed chromosome;condensed nuclear chromosome;cytoplasm;intracellular membrane-bounded organelle;intracellular non-membrane-bounded organelle;intracellular organelle;intracellular organelle part;intracellular part;membrane-bounded organelle;non-membrane-bounded organelle;nuclear chromosome;nuclear part;nucleolus;nucleoplasm;nucleus;organelle;organelle part							29.7283	29.4489	29.4239	30.6091	30.6591	31.1648	6	6	6	29	29	29	36.265	0	78.088	10956000000	32	30.1723	29.5337	30.811	6	3	3	1555
Q8R5K4	Q8R5K4	Nucleolar protein 6	Nol6	+		+	3.50477	0	-2.51945	-7.95536	cellular macromolecule metabolic process;cellular metabolic process;cellular nitrogen compound metabolic process;cellular process;establishment of localization;establishment of localization in cell;establishment of RNA localization;intracellular transport;macromolecule metabolic process;metabolic process;ncRNA metabolic process;ncRNA processing;nitrogen compound metabolic process;nuclear export;n…		cell part;chromosome;condensed chromosome;condensed nuclear chromosome;CURI complex;cytoplasmic part;intracellular membrane-bounded organelle;intracellular non-membrane-bounded organelle;intracellular organelle;intracellular organelle part;intracellular part;macromolecular complex;membrane-bounded organelle;mitochondrion;non-membrane-bounded organelle;nuclear chromosome;nuclear part;nucleolar par…							25.6097	26.0858	25.6832	28.1664	28.142	28.6287	3	3	3	3.6	3.6	3.6	129.23	0	5.1866	1434800000	3	28.3124	NaN	28.3124	3	0	3	1522
Q3UFM5	Q3UFM5	Nucleolar MIF4G domain-containing protein 1	Nom1	+		+	3.84468	0	-2.62496	-9.21312			cell part;intracellular membrane-bounded organelle;intracellular non-membrane-bounded organelle;intracellular organelle;intracellular organelle part;intracellular part;membrane-bounded organelle;non-membrane-bounded organelle;nuclear part;nucleolus;nucleus;organelle;organelle part							25.6097	26.0858	25.6832	28.5034	28.1979	28.5523	3	3	3	4	4	4	95.959	0	8.8048	1769100000	7	28.4179	NaN	28.4179	3	0	3	1127
Q9CR47	Q9CR47	Ribosome biogenesis protein NSA2 homolog	Nsa2	+		+	3.6498	0	-2.2381	-8.08716	cellular macromolecule metabolic process;cellular metabolic process;cellular nitrogen compound metabolic process;cellular process;macromolecule metabolic process;metabolic process;ncRNA metabolic process;ncRNA processing;nitrogen compound metabolic process;nucleic acid metabolic process;nucleobase-containing compound metabolic process;primary metabolic process;RNA metabolic process;RNA processing…		cell part;intracellular membrane-bounded organelle;intracellular non-membrane-bounded organelle;intracellular organelle;intracellular organelle part;intracellular part;macromolecular complex;membrane-bounded organelle;non-membrane-bounded organelle;nuclear part;nucleolus;nucleus;organelle;organelle part;ribonucleoprotein complex							25.6097	26.0858	25.6832	28.0144	28.2061	27.8726	2	2	2	8.5	8.5	8.5	30.036	0	5.0625	1342500000	4	28.031	NaN	28.031	3	0	3	1713
E9Q7G0;A0A1B0GSW3;A0A1B0GT61;A0A1B0GT38;A0A1B0GSH2	E9Q7G0		Numa1	+		+	2.26546	0.0036587	-1.20007	-3.75836	cell cycle;cell cycle process;cell differentiation;cellular component organization;cellular component organization at cellular level;cellular component organization or biogenesis;cellular component organization or biogenesis at cellular level;cellular developmental process;cellular process;cytoskeleton organization;developmental process;epithelial cell differentiation;establishment of localizatio…	binding;cytoskeletal protein binding;protein binding;tubulin binding	apical part of cell;cell body;cell part;cell projection;cytoplasm;cytoplasmic part;cytoskeletal part;dendrite;extracellular membrane-bounded organelle;extracellular organelle;extracellular region part;extracellular vesicular exosome;Golgi apparatus part;Golgi membrane;intracellular membrane-bounded organelle;intracellular organelle;intracellular organelle part;intracellular part;macromolecular co…							30.9911	30.997	30.7095	32.1699	31.727	32.4009	39	39	20	23.3	23.3	12.9	235.63	0	163.9	28889000000	106	31.4992	30.8992	32.0993	6	3	3	462
E9Q3G8	E9Q3G8		Nup153	+		+	4.2717	0	-3.87727	-12.3903	biological regulation;cellular component assembly;cellular component assembly at cellular level;cellular component organization;cellular component organization at cellular level;cellular component organization or biogenesis;cellular component organization or biogenesis at cellular level;cellular macromolecular complex assembly;cellular macromolecular complex subunit organization;cellular process;…	binding;cation binding;identical protein binding;ion binding;metal ion binding;nucleocytoplasmic transporter activity;protein anchor;protein binding;structural constituent of nuclear pore;structural molecule activity;transition metal ion binding;transporter activity;zinc ion binding	cell part;cytoplasm;inclusion body;intracellular non-membrane-bounded organelle;intracellular organelle;intracellular organelle part;intracellular part;macromolecular complex;membrane;membrane part;non-membrane-bounded organelle;nuclear inclusion body;nuclear membrane;nuclear part;nuclear periphery;nuclear pore;nucleolus;organelle;organelle membrane;organelle part;pore complex;protein complex							25.6097	26.0858	25.6832	29.383	29.7217	29.9058	9	9	9	8.1	8.1	8.1	152.01	0	28.126	5934800000	18	29.6702	NaN	29.6702	3	0	3	436
A0A1B0GRB5;A0A1B0GRA7;B2RQL0;A0A140T8J8;A0A1B0GSX7;Q6PFD9;A0A1B0GS62	A0A1B0GRB5;A0A1B0GRA7;B2RQL0;A0A140T8J8;A0A1B0GSX7;Q6PFD9	Nuclear pore complex protein Nup98-Nup96;Nuclear pore complex protein Nup98;Nuclear pore complex protein Nup96	Nup98	+		+	1.42991	0.0121937	-3.48626	-2.82461	biosynthetic process;cellular biosynthetic process;cellular component assembly;cellular component assembly at cellular level;cellular component organization;cellular component organization at cellular level;cellular component organization or biogenesis;cellular component organization or biogenesis at cellular level;cellular macromolecular complex assembly;cellular macromolecular complex subunit o…	binding;peptide binding;structural constituent of nuclear pore;structural molecule activity	cell part;chromosomal part;envelope;inclusion body;intracellular membrane-bounded organelle;intracellular non-membrane-bounded organelle;intracellular organelle;intracellular organelle part;intracellular part;kinetochore;macromolecular complex;membrane;membrane part;membrane-bounded organelle;non-membrane-bounded organelle;nuclear envelope;nuclear inclusion body;nuclear membrane;nuclear part;nucl…							28.9044	29.2041	25.6832	31.5122	31.1636	31.5747	18	18	18	25.4	25.4	25.4	101.25	0	123.55	37214000000	64	30.4718	29.0543	31.4168	5	2	3	132
P97350;A0A087WS37	P97350	Plakophilin-1	Pkp1	+		+	2.36114	0	-3.68348	-5.0221	biological adhesion;cell adhesion;cell-cell adhesion;cellular component assembly;cellular component assembly at cellular level;cellular component organization;cellular component organization at cellular level;cellular component organization or biogenesis;cellular component organization or biogenesis at cellular level;cellular process;cytoskeleton organization;intermediate filament bundle assembly…	binding;lamin binding;protein binding	anchoring junction;cell junction;cell part;cell-cell junction;desmosome;extracellular membrane-bounded organelle;extracellular organelle;extracellular region part;extracellular vesicular exosome;intracellular membrane-bounded organelle;intracellular organelle;intracellular organelle part;intracellular part;membrane;membrane-bounded organelle;membrane-bounded vesicle;nuclear part;nucleoplasm;nucle…							25.6097	26.0858	25.6832	30.6943	29.0278	28.7072	9	9	9	13.7	13.7	13.7	80.895	0	32.471	6853900000	19	29.4764	NaN	29.4764	3	0	3	1040
B2RXS4;Q9QZC2	B2RXS4	Plexin-B2	Plxnb2	+		+	4.10819	0	-3.79474	-11.5271	anatomical structure development;anatomical structure formation involved in morphogenesis;biological regulation;brain development;cell proliferation;cell surface receptor linked signaling pathway;cellular process;cellular response to stimulus;developmental process;multicellular organismal development;multicellular organismal process;neural precursor cell proliferation;neural tube closure;neurobla…	molecular transducer activity;receptor activity;semaphorin receptor activity;signal transducer activity;signaling receptor activity;transmembrane signaling receptor activity	cell part;cell surface;extracellular membrane-bounded organelle;extracellular organelle;extracellular region part;extracellular vesicular exosome;integral to membrane;integral to plasma membrane;intracellular;intrinsic to membrane;intrinsic to plasma membrane;membrane;membrane part;membrane-bounded organelle;membrane-bounded vesicle;organelle;plasma membrane part;vesicle							25.6097	26.0858	25.6832	29.7809	29.2383	29.7438	12	12	11	9.4	9.4	9	206.23	0	39.133	6552600000	16	29.5877	NaN	29.5877	3	0	3	255
Q9D819	Q9D819	Inorganic pyrophosphatase	Ppa1	+		+	3.34402	0	-3.17609	-7.93206	cellular metabolic process;cellular process;metabolic process;phosphate-containing compound metabolic process;phosphorus metabolic process	binding;catalytic activity;cation binding;hydrolase activity;hydrolase activity, acting on acid anhydrides;hydrolase activity, acting on acid anhydrides, in phosphorus-containing anhydrides;inorganic diphosphatase activity;ion binding;magnesium ion binding;metal ion binding;pyrophosphatase activity	cell part;cytoplasm;extracellular membrane-bounded organelle;extracellular organelle;extracellular region part;extracellular vesicular exosome;intracellular part;membrane-bounded organelle;membrane-bounded vesicle;organelle;vesicle							25.6097	26.0858	25.6832	29.1404	29.3111	28.4555	3	3	3	16.3	16.3	16.3	32.667	0	19.025	3970200000	13	28.969	NaN	28.969	3	0	3	1807
P24369	P24369	Peptidyl-prolyl cis-trans isomerase B	Ppib	+		+	3.67014	0	-3.19749	-9.14842	anatomical structure development;biological regulation;bone development;cellular macromolecule metabolic process;cellular metabolic process;cellular process;cellular protein metabolic process;chaperone-mediated protein folding;developmental process;macromolecule metabolic process;macromolecule modification;metabolic process;peptidyl-amino acid modification;peptidyl-proline modification;positive r…	binding;catalytic activity;cis-trans isomerase activity;enzyme binding;isomerase activity;peptide binding;peptidyl-prolyl cis-trans isomerase activity;protein binding;protein complex binding;RNA polymerase binding	adherens junction;anchoring junction;cell junction;cell part;cell-substrate adherens junction;cell-substrate junction;cytoplasmic membrane-bounded vesicle;cytoplasmic part;cytoplasmic vesicle;endoplasmic reticulum;endoplasmic reticulum chaperone complex;endoplasmic reticulum lumen;endoplasmic reticulum part;extracellular membrane-bounded organelle;extracellular organelle;extracellular region part…							25.6097	26.0858	25.6832	29.3166	29.0304	28.6242	4	4	4	22.7	22.7	22.7	23.713	0	12.069	5597800000	11	28.9904	NaN	28.9904	3	0	3	781
S4R294;S4R2J9;A0A0A0MQ79;Q3TLH4;S4R2L9;S4R209;S4R298;S4R2E2;Q7TSC1	S4R294;S4R2J9;A0A0A0MQ79;Q3TLH4;S4R2L9;S4R209	Protein PRRC2C	Prrc2c	+		+	3.48484	0	-1.97866	-7.2692	cell differentiation;cellular developmental process;cellular process;developmental process;hemopoietic progenitor cell differentiation	binding;protein binding;protein C-terminus binding	cell part;cytoplasm;extracellular membrane-bounded organelle;extracellular organelle;extracellular region part;extracellular vesicular exosome;intracellular membrane-bounded organelle;intracellular organelle;intracellular part;membrane;membrane-bounded organelle;membrane-bounded vesicle;nucleus;organelle;vesicle							25.6097	26.0858	25.6832	27.5995	27.8251	27.8901	4	4	3	1.3	1.3	1	298.11	0	7.4732	879080000	5	27.7716	NaN	27.7716	3	0	3	20
O35226;F7AI87	O35226	26S proteasome non-ATPase regulatory subunit 4	Psmd4	+		+	1.90053	0.00552322	-1.37864	-3.28187	catabolic process;cellular catabolic process;cellular macromolecule catabolic process;cellular macromolecule metabolic process;cellular metabolic process;cellular process;macromolecule catabolic process;macromolecule metabolic process;metabolic process;modification-dependent macromolecule catabolic process;modification-dependent protein catabolic process;primary metabolic process;protein metaboli…	binding;identical protein binding;protein binding	cell part;cytoplasm;intracellular organelle part;intracellular part;macromolecular complex;nuclear part;nucleoplasm;organelle part;proteasome accessory complex;proteasome complex;proteasome regulatory particle, base subcomplex;protein complex							25.6097	26.0858	25.6832	27.0384	27.716	26.7603	4	4	4	13.8	13.8	13.8	40.703	0	13.644	1796000000	8	27.1716	NaN	27.1716	3	0	3	604
Q8R2Y8	Q8R2Y8	Peptidyl-tRNA hydrolase 2, mitochondrial	Ptrh2	+		+	3.37709	0	-1.60735	-6.45308	biological regulation;metabolic process;negative regulation of anoikis;negative regulation of apoptosis;negative regulation of biological process;negative regulation of cell death;negative regulation of cellular process;negative regulation of gene expression;negative regulation of macromolecule metabolic process;negative regulation of metabolic process;negative regulation of programmed cell death…	aminoacyl-tRNA hydrolase activity;carboxylic ester hydrolase activity;catalytic activity;hydrolase activity;hydrolase activity, acting on ester bonds	cell part;cytoplasmic part;cytosol;intracellular membrane-bounded organelle;intracellular organelle;intracellular part;membrane;membrane-bounded organelle;mitochondrion;organelle						+	25.6097	26.0858	25.6832	27.4363	27.3803	27.3842	4	4	4	31.5	31.5	31.5	19.526	0	15.992	2662700000	15	27.4003	NaN	27.4003	3	0	3	1512
Q80U78;Q3TTW5	Q80U78;Q3TTW5	Pumilio homolog 1	Pum1	+		+	1.32318	0.0250259	-1.48702	-2.37504	biological regulation;posttranscriptional regulation of gene expression;regulation of biological process;regulation of biosynthetic process;regulation of cellular biosynthetic process;regulation of cellular macromolecule biosynthetic process;regulation of cellular metabolic process;regulation of cellular process;regulation of cellular protein metabolic process;regulation of gene expression;regula…		cell part;cytoplasm;intracellular part							28.8912	29.791	28.0241	30.2834	30.2387	30.6453	16	16	4	17.7	17.7	4.7	126.62	0	72.499	16100000000	49	29.6456	28.9021	30.3891	6	3	3	1325
Q9D1G1	Q9D1G1	Ras-related protein Rab-1B	Rab1b	+		+	2.22326	0.00129889	-1.91335	-4.16641	autophagy;biological regulation;catabolic process;cellular catabolic process;cellular component assembly;cellular component assembly at cellular level;cellular component organization;cellular component organization at cellular level;cellular component organization or biogenesis;cellular component organization or biogenesis at cellular level;cellular metabolic process;cellular process;cellular pro…	binding;catalytic activity;GTP binding;GTPase activity;guanyl nucleotide binding;guanyl ribonucleotide binding;hydrolase activity;hydrolase activity, acting on acid anhydrides;hydrolase activity, acting on acid anhydrides, in phosphorus-containing anhydrides;nucleoside-triphosphatase activity;nucleotide binding;purine nucleotide binding;purine ribonucleoside triphosphate binding;purine ribonucleo…	cell part;cytoplasmic part;endoplasmic reticulum membrane;endoplasmic reticulum part;endoplasmic reticulum-Golgi intermediate compartment;extracellular membrane-bounded organelle;extracellular organelle;extracellular region part;extracellular vesicular exosome;Golgi apparatus;Golgi apparatus part;Golgi membrane;intracellular membrane-bounded organelle;intracellular organelle;intracellular organel…							25.6097	26.0858	25.6832	27.0518	28.0216	28.0455	9	3	3	41.8	19.9	19.9	22.187	0	8.3688	2954900000	9	27.7063	NaN	27.7063	3	0	3	1780
A0A0G2JDL9;Q99JI6;P62835;A0A0G2JE52;A0A1W2P777;A0A0G2JED9	A0A0G2JDL9;Q99JI6;P62835;A0A0G2JE52	Ras-related protein Rap-1b;Ras-related protein Rap-1A	Rap1b;Rap1a	+		+	2.14295	0.00214184	-1.76979	-3.93318	anatomical structure development;biological regulation;cell development;cell proliferation;cellular developmental process;cellular process;cellular response to cAMP;cellular response to chemical stimulus;cellular response to organic substance;cellular response to stimulus;developmental process;endothelial cell development;epithelial cell development;establishment of endothelial barrier;establishm…	binding;catalytic activity;enzyme binding;enzyme regulator activity;GDP binding;GTP binding;GTPase activity;GTPase binding;GTPase regulator activity;guanyl nucleotide binding;guanyl ribonucleotide binding;guanyl-nucleotide exchange factor activity;hydrolase activity;hydrolase activity, acting on acid anhydrides;hydrolase activity, acting on acid anhydrides, in phosphorus-containing anhydrides;nuc…	cell junction;cell part;cell projection;cell-cell junction;cytoplasm;cytoplasmic part;cytosol;early endosome;endosome;extracellular membrane-bounded organelle;extracellular organelle;extracellular region part;extracellular vesicular exosome;guanyl-nucleotide exchange factor complex;intracellular;intracellular membrane-bounded organelle;intracellular organelle;intracellular part;late endosome;lipi…							25.6097	26.0858	25.6832	26.9674	28.0499	27.6708	4	4	4	35.6	35.6	35.6	13.426	0	12.127	2130100000	11	27.5627	NaN	27.5627	3	0	3	40
Q8C2Q3;E9QL13;J3QN51;J3QPT3;B0LM42;F7BGR7;J3QQ01	Q8C2Q3;E9QL13	RNA-binding protein 14	Rbm14	+		+	2.04889	0.00486164	-1.22088	-3.42237	biological regulation;biosynthetic process;cellular biosynthetic process;cellular component organization;cellular component organization at cellular level;cellular component organization or biogenesis;cellular component organization or biogenesis at cellular level;cellular macromolecule biosynthetic process;cellular macromolecule metabolic process;cellular metabolic process;cellular nitrogen comp…	binding;cation binding;ion binding;ligand-dependent nuclear receptor transcription coactivator activity;metal ion binding;nucleic acid binding;nucleotide binding;protein binding transcription factor activity;transcription coactivator activity;transcription cofactor activity;transcription factor binding transcription factor activity;transition metal ion binding;zinc ion binding	cell part;intracellular non-membrane-bounded organelle;intracellular organelle;intracellular organelle part;intracellular part;macromolecular complex;non-membrane-bounded organelle;nuclear part;nucleolus;nucleoplasm;nucleoplasm part;organelle;organelle part;protein complex;transcription factor complex							32.1785	32.5601	31.8354	33.4438	33.1404	33.6525	26	26	26	44.2	44.2	44.2	69.448	0	174.33	159700000000	254	32.8018	32.1913	33.4122	6	3	3	1420
E9Q7G6;Q8VC70;E9PZ21;Q91W59	E9Q7G6;Q8VC70	RNA-binding motif, single-stranded-interacting protein 2	Rbms2	+		+	4.0203	0	-3.05901	-10.3879	biosynthetic process;cellular biosynthetic process;cellular macromolecule biosynthetic process;cellular macromolecule metabolic process;cellular metabolic process;cellular nitrogen compound metabolic process;cellular process;DNA metabolic process;DNA replication;macromolecule biosynthetic process;macromolecule metabolic process;metabolic process;nitrogen compound metabolic process;nucleic acid me…	binding;DNA binding;nucleic acid binding;nucleotide binding	cell part;intracellular membrane-bounded organelle;intracellular organelle;intracellular part;membrane-bounded organelle;nucleus;organelle							25.6097	26.0858	25.6832	28.9988	28.9562	28.6008	3	3	3	10.4	10.4	10.4	37.583	0	7.8202	1476400000	5	28.8519	NaN	28.8519	3	0	3	463
Q8BK67;A2AWQ2	Q8BK67	Protein RCC2	Rcc2	+		+	3.48437	0	-2.88774	-8.21824	biological regulation;cell cycle phase;cell cycle process;cell division;cell junction assembly;cell junction organization;cell surface receptor linked signaling pathway;cell-substrate junction assembly;cellular component assembly;cellular component assembly at cellular level;cellular component organization;cellular component organization at cellular level;cellular component organization or biogen…	binding;cytoskeletal protein binding;enzyme binding;GTPase binding;microtubule binding;protein binding;Rac GTPase binding;Ras GTPase binding;Rho GTPase binding;small GTPase binding;tubulin binding	cell part;chromosomal part;chromosome, centromeric core region;cytoplasmic part;cytoskeletal part;early endosome membrane;endosomal part;endosome membrane;intracellular membrane-bounded organelle;intracellular non-membrane-bounded organelle;intracellular organelle;intracellular organelle part;intracellular part;macromolecular complex;membrane;membrane-bounded organelle;microtubule;midbody;non-mem…							25.6097	26.0858	25.6832	28.9545	28.2837	28.8039	4	4	4	10	10	10	55.983	0	14.097	1537200000	16	28.6807	NaN	28.6807	3	0	3	1369
P14115	P14115	60S ribosomal protein L27a	Rpl27a	+		+	1.82484	0.00641088	-1.20204	-3.05199	biosynthetic process;cellular biosynthetic process;cellular macromolecule biosynthetic process;cellular macromolecule metabolic process;cellular metabolic process;cellular process;cellular protein metabolic process;macromolecule biosynthetic process;macromolecule metabolic process;metabolic process;primary metabolic process;protein metabolic process;translation	structural constituent of ribosome;structural molecule activity	cell part;cytosolic large ribosomal subunit;intracellular organelle part;intracellular part;large ribosomal subunit;macromolecular complex;membrane;organelle part;ribonucleoprotein complex							33.3233	33.3482	32.4738	34.2056	34.3716	34.1744	6	6	6	35.1	35.1	35.1	16.605	0	24.47	169410000000	112	33.6495	33.0485	34.2505	6	3	3	728
P63276	P63276	40S ribosomal protein S17	Rps17	+		+	1.37997	0.0208245	-1.48376	-2.46544	biological regulation;biosynthetic process;cellular biosynthetic process;cellular component assembly;cellular component assembly at cellular level;cellular component biogenesis;cellular component biogenesis at cellular level;cellular component organization;cellular component organization at cellular level;cellular component organization or biogenesis;cellular component organization or biogenesis …	structural constituent of ribosome;structural molecule activity	adherens junction;anchoring junction;cell junction;cell part;cell-substrate adherens junction;cell-substrate junction;cytosolic small ribosomal subunit;extracellular membrane-bounded organelle;extracellular organelle;extracellular region part;extracellular vesicular exosome;focal adhesion;intracellular organelle part;intracellular part;macromolecular complex;membrane;membrane-bounded organelle;me…							30.7328	31.1498	32.1947	32.3419	33.0834	33.1033	9	9	9	63	63	63	15.524	0	77.609	44670000000	76	32.101	31.3591	32.8428	6	3	3	994
P62852;A0A1L1SQA8	P62852;A0A1L1SQA8	40S ribosomal protein S25	Rps25	+		+	1.24946	0.0229421	-2.7014	-2.42277	cellular component assembly;cellular component assembly at cellular level;cellular component organization;cellular component organization at cellular level;cellular component organization or biogenesis;cellular component organization or biogenesis at cellular level;cellular macromolecular complex assembly;cellular macromolecular complex subunit organization;cellular process;macromolecular complex…	structural constituent of ribosome;structural molecule activity	cell part;cytoplasm;cytoplasmic part;cytosolic small ribosomal subunit;extracellular membrane-bounded organelle;extracellular organelle;extracellular region part;extracellular vesicular exosome;intracellular membrane-bounded organelle;intracellular non-membrane-bounded organelle;intracellular organelle;intracellular organelle part;intracellular part;macromolecular complex;membrane-bounded organel…							27.0111	26.0858	29.2947	29.482	30.3945	30.6193	3	3	3	20	20	20	13.742	0	6.6435	6599400000	21	29.3603	28.1529	30.1653	5	2	3	972
G3UYV7;P62858;J3QNN8	G3UYV7;P62858;J3QNN8	40S ribosomal protein S28	Rps28;Gm10263	+		+	2.55887	0.000440154	-1.31188	-4.38216	biosynthetic process;cellular biosynthetic process;cellular component biogenesis;cellular component biogenesis at cellular level;cellular component organization or biogenesis;cellular component organization or biogenesis at cellular level;cellular macromolecule biosynthetic process;cellular macromolecule metabolic process;cellular metabolic process;cellular nitrogen compound metabolic process;cel…	structural constituent of ribosome;structural molecule activity	cell part;cytoplasm;cytosolic small ribosomal subunit;extracellular membrane-bounded organelle;extracellular organelle;extracellular region part;extracellular vesicular exosome;intracellular organelle part;intracellular part;macromolecular complex;membrane-bounded organelle;membrane-bounded vesicle;organelle;organelle part;ribonucleoprotein complex;small ribosomal subunit;vesicle							30.772	30.5686	30.5271	31.608	32.2464	31.949	6	6	6	69.6	69.6	69.6	6.3442	0	53.358	31018000000	41	31.2785	30.6226	31.9344	6	3	3	543
Q6P5B0	Q6P5B0	RRP12-like protein	Rrp12	+		+	3.37538	0	-2.89043	-7.84676			cell part;integral to membrane;intracellular non-membrane-bounded organelle;intracellular organelle;intracellular organelle part;intracellular part;intrinsic to membrane;membrane;membrane part;non-membrane-bounded organelle;nuclear membrane;nuclear part;nucleolus;organelle;organelle membrane;organelle part							25.6097	26.0858	25.6832	28.6982	28.2884	29.0635	10	10	10	10	10	10	143.13	0	37.935	3905300000	15	28.6834	NaN	28.6834	3	0	3	1274
Q9D1C9;E9PYF0;E9QAX0	Q9D1C9	Ribosomal RNA-processing protein 7 homolog A	Rrp7a	+		+	4.66646	0	-3.74557	-14.2102	anatomical structure formation involved in morphogenesis;blastocyst formation;cellular component assembly;cellular component assembly at cellular level;cellular component organization;cellular component organization at cellular level;cellular component organization or biogenesis;cellular component organization or biogenesis at cellular level;cellular macromolecular complex assembly;cellular macro…	binding;nucleotide binding	cell part;CURI complex;cytoplasm;intracellular organelle part;intracellular part;macromolecular complex;nuclear part;nucleolar part;organelle part;protein complex;UTP-C complex							25.6097	26.0858	25.6832	29.6351	29.4031	29.5773	4	4	4	16.4	16.4	16.4	32.399	0	9.7808	2974900000	5	29.5385	NaN	29.5385	3	0	3	1777
P14069	P14069	Protein S100-A6	S100a6	+		+	1.54296	0.00644985	-4.40758	-3.11091		binding;calcium ion binding;calcium-dependent protein binding;cation binding;cytoskeletal protein binding;identical protein binding;ion binding;ion transmembrane transporter activity;metal ion binding;protein binding;protein dimerization activity;protein homodimerization activity;substrate-specific transmembrane transporter activity;substrate-specific transporter activity;transition metal ion bin…	cell part;cell projection;cytoplasm;cytoplasmic part;cytosol;envelope;extracellular membrane-bounded organelle;extracellular organelle;extracellular region part;extracellular vesicular exosome;extrinsic to internal side of plasma membrane;extrinsic to membrane;extrinsic to plasma membrane;intracellular membrane-bounded organelle;intracellular organelle;intracellular organelle part;intracellular p…							25.6097	26.0858	29.71	31.4836	31.9852	31.1595	4	4	4	46.1	46.1	46.1	10.051	0	13.299	17371000000	33	31.0846	29.71	31.5428	4	1	3	727
Q9CQS8;E9PW43	Q9CQS8;E9PW43	Protein transport protein Sec61 subunit beta	Sec61b;Gm10320	+		+	4.55978	0	-3.55932	-13.413	catabolic process;cellular catabolic process;cellular macromolecule catabolic process;cellular macromolecule metabolic process;cellular metabolic process;cellular process;ER-associated protein catabolic process;establishment of localization;establishment of localization in cell;establishment of protein localization;intracellular protein transport;intracellular transport;macromolecule catabolic pr…	binding;epidermal growth factor binding;growth factor binding;hormone binding;protein binding;ribonucleoprotein binding;ribosome binding	cell part;cytoplasmic part;endoplasmic reticulum;endoplasmic reticulum part;integral to membrane;intracellular membrane-bounded organelle;intracellular organelle;intracellular organelle part;intracellular part;intrinsic to membrane;macromolecular complex;membrane;membrane part;membrane-bounded organelle;organelle;organelle part;protein complex;Sec61 translocon complex;translocon complex							25.6097	26.0858	25.6832	29.4959	29.2512	29.3096	2	2	2	27.1	27.1	27.1	9.9583	0	11.912	4516400000	13	29.3522	NaN	29.3522	3	0	3	1702
A0A0N4SV32;Q3UMP4;Q9CY58;A0A0N4SUQ1;A0A0N4SUN8;A0A0N4SV40;A0A0N4SWH2;A0A0N4SVK5	A0A0N4SV32;Q3UMP4;Q9CY58	Plasminogen activator inhibitor 1 RNA-binding protein	Serbp1	+		+	3.32021	0	-3.28808	-7.91493	biological regulation;regulation of apoptosis;regulation of biological process;regulation of cell death;regulation of cellular process;regulation of programmed cell death	binding;mRNA 3'-UTR binding;mRNA binding;nucleic acid binding;RNA binding	cell part;cytoplasm;cytoplasmic part;extracellular membrane-bounded organelle;extracellular organelle;extracellular region part;extracellular vesicular exosome;intracellular membrane-bounded organelle;intracellular organelle;intracellular part;membrane;membrane-bounded organelle;membrane-bounded vesicle;nucleus;organelle;perinuclear region of cytoplasm;plasma membrane;vesicle							25.6097	26.0858	25.6832	28.5613	29.5147	29.167	6	6	6	18	18	18	39.644	0	24.777	2238100000	10	29.081	NaN	29.081	3	0	3	64
Q8VIJ6	Q8VIJ6	Splicing factor, proline- and glutamine-rich	Sfpq	+		+	2.74152	0.000840909	-1.02983	-4.29314	alternative nuclear mRNA splicing, via spliceosome;biological regulation;biosynthetic process;cellular biosynthetic process;cellular component organization;cellular component organization at cellular level;cellular component organization or biogenesis;cellular component organization or biogenesis at cellular level;cellular macromolecule biosynthetic process;cellular macromolecule metabolic proces…	binding;core promoter binding;DNA binding;enzyme binding;histone deacetylase binding;nucleic acid binding;nucleotide binding;protein binding;regulatory region DNA binding;regulatory region nucleic acid binding;sequence-specific DNA binding;transcription regulatory region DNA binding;transcription regulatory region sequence-specific DNA binding	cell part;chromatin;chromosomal part;cytoplasm;intracellular membrane-bounded organelle;intracellular organelle;intracellular organelle part;intracellular part;membrane-bounded organelle;nuclear body;nuclear matrix;nuclear part;nucleoplasm;nucleoplasm part;nucleus;organelle;organelle part;paraspeckles							32.831	32.9474	33.1852	34.0546	33.8409	34.1577	37	35	35	48.5	47.1	47.1	75.441	0	251.17	139030000000	259	33.5028	32.9879	34.0177	6	3	3	1546
P53986	P53986	Monocarboxylate transporter 1	Slc16a1	+		+	3.96957	0	-2.80559	-9.88836	anion transport;behavioral response to nutrient;biological regulation;carbohydrate homeostasis;carboxylic acid transport;cellular component organization;cellular component organization at cellular level;cellular component organization or biogenesis;cellular component organization or biogenesis at cellular level;cellular process;cellular response to chemical stimulus;cellular response to organic c…	active transmembrane transporter activity;carboxylic acid transmembrane transporter activity;lactate transmembrane transporter activity;monocarboxylic acid transmembrane transporter activity;organic acid transmembrane transporter activity;secondary active monocarboxylate transmembrane transporter activity;secondary active transmembrane transporter activity;substrate-specific transmembrane transpo…	cell part;centrosome;cytoplasmic part;cytoskeletal part;extracellular membrane-bounded organelle;extracellular organelle;extracellular region part;extracellular vesicular exosome;integral to membrane;integral to plasma membrane;intracellular membrane-bounded organelle;intracellular non-membrane-bounded organelle;intracellular organelle;intracellular organelle part;intracellular part;intrinsic to …							25.6097	26.0858	25.6832	28.813	28.5242	28.4584	3	3	3	7.7	7.7	7.7	53.267	0	16.92	3658700000	16	28.5985	NaN	28.5985	3	0	3	890
P10852;A0A0U1RPK4;A0A0U1RP98	P10852;A0A0U1RPK4	4F2 cell-surface antigen heavy chain	Slc3a2	+		+	3.44838	0	-2.45191	-7.70976	amine transport;amino acid import;amino acid transport;aromatic amino acid transport;branched-chain aliphatic amino acid transport;carbohydrate metabolic process;carboxylic acid transport;establishment of localization;leucine import;leucine transport;metabolic process;neutral amino acid transport;nitrogen compound transport;organic acid transport;organic substance transport;primary metabolic proc…	active transmembrane transporter activity;amine transmembrane transporter activity;amino acid transmembrane transporter activity;binding;carboxylic acid transmembrane transporter activity;catalytic activity;cation binding;double-stranded RNA binding;ion binding;neutral amino acid transmembrane transporter activity;nucleic acid binding;organic acid transmembrane transporter activity;RNA binding;su…	apical plasma membrane;cell part;cell surface;cytoplasm;cytoplasmic membrane-bounded vesicle;cytoplasmic part;cytoplasmic vesicle;extracellular membrane-bounded organelle;extracellular organelle;extracellular region part;extracellular vesicular exosome;integral to membrane;intracellular membrane-bounded organelle;intracellular organelle;intracellular organelle part;intracellular part;intrinsic to…							25.6097	26.0858	25.6832	27.9963	28.544	28.1942	5	5	5	10.1	10.1	10.1	58.336	0	10.033	2397600000	9	28.2448	NaN	28.2448	3	0	3	709
A0A140LHR3;A0A140LJ01;A0A140LHG8;Q9CYN2;A0A140LJG6;A0A140LHW5;A0A140LIK0	A0A140LHR3;A0A140LJ01;A0A140LHG8;Q9CYN2;A0A140LJG6	Signal peptidase complex subunit 2	Spcs2	+		+	1.12089	0.0355473	-2.60762	-2.18386	cellular macromolecule metabolic process;cellular metabolic process;cellular process;cellular protein metabolic process;macromolecule metabolic process;metabolic process;peptide metabolic process;primary metabolic process;protein maturation;protein metabolic process;protein processing;signal peptide processing	catalytic activity;hydrolase activity;peptidase activity	cell part;cytoplasmic part;endoplasmic reticulum part;integral to membrane;intracellular organelle part;intracellular part;intrinsic to membrane;macromolecular complex;membrane part;organelle part;protein complex;signal peptidase complex							25.6097	26.0858	29.0262	29.9693	29.1789	29.3965	4	4	4	22.6	22.6	22.6	21.997	0	13.094	6381000000	14	29.3927	29.0262	29.5149	4	1	3	125
P84104;A2A4X6	P84104;A2A4X6	Serine/arginine-rich splicing factor 3	Srsf3;Gm12355	+		+	1.47346	0.0203583	-1.15179	-2.49045	biological regulation;cell surface receptor linked signaling pathway;cellular macromolecule metabolic process;cellular metabolic process;cellular nitrogen compound metabolic process;cellular process;cellular response to chemical stimulus;cellular response to endogenous stimulus;cellular response to hormone stimulus;cellular response to insulin stimulus;cellular response to organic substance;cellu…	binding;enzyme binding;nucleic acid binding;nucleotide binding;phospholipase binding;protein binding;RNA binding	cell part;cytoplasm;intracellular organelle part;intracellular part;nuclear body;nuclear part;nuclear speck;nucleoplasm part;organelle part							28.9541	29.077	29.7467	29.8794	30.6631	30.6907	6	6	6	37.8	37.8	37.8	19.329	0	29.778	8520500000	23	29.8352	29.2593	30.4111	6	3	3	1034
Q8BL97	Q8BL97	Serine/arginine-rich splicing factor 7	Srsf7	+		+	3.72317	0	-2.18409	-8.23532	biological regulation;cellular macromolecule metabolic process;cellular metabolic process;cellular nitrogen compound metabolic process;cellular process;establishment of localization;establishment of RNA localization;macromolecule metabolic process;metabolic process;mRNA metabolic process;mRNA processing;mRNA transport;negative regulation of biological process;negative regulation of cellular metab…	binding;cation binding;ion binding;metal ion binding;nucleotide binding;transition metal ion binding;zinc ion binding	cell part;cytoplasm;extracellular membrane-bounded organelle;extracellular organelle;extracellular region part;extracellular vesicular exosome;intracellular organelle part;intracellular part;membrane-bounded organelle;membrane-bounded vesicle;nuclear part;nucleoplasm;organelle;organelle part;vesicle							25.6097	26.0858	25.6832	28.0893	27.8388	28.003	2	2	2	6.7	6.7	6.7	30.817	0	5.4726	891640000	5	27.977	NaN	27.977	3	0	3	1375
Q60864	Q60864	Stress-induced-phosphoprotein 1	Stip1	+		+	2.08148	0.00175273	-2.76327	-4.13188			cell part;cytoplasmic part;cytosol;intracellular membrane-bounded organelle;intracellular organelle;intracellular part;membrane-bounded organelle;myelin sheath;nucleus;organelle							25.6097	26.0858	25.6832	27.858	29.6396	28.171	7	7	7	12.7	12.7	12.7	62.581	0	21.019	1554500000	8	28.5562	NaN	28.5562	3	0	3	1195
Q8C341;A0A0A6YX94	Q8C341	SUN domain-containing ossification factor	Suco	+		+	3.43352	0	-3.01982	-8.14198	biological regulation;developmental process;multicellular organismal development;multicellular organismal process;ossification;positive regulation of biological process;positive regulation of biosynthetic process;positive regulation of cell differentiation;positive regulation of cellular process;positive regulation of collagen biosynthetic process;positive regulation of collagen metabolic process…		cell part;cytoplasmic part;endoplasmic reticulum;endoplasmic reticulum membrane;endoplasmic reticulum part;integral to membrane;intracellular membrane-bounded organelle;intracellular organelle;intracellular organelle part;intracellular part;intrinsic to membrane;membrane;membrane part;membrane-bounded organelle;organelle;organelle membrane;organelle part;rough endoplasmic reticulum;rough endoplas…							25.6097	26.0858	25.6832	29.0707	28.3604	29.0071	7	7	7	8.1	8.1	8.1	139.17	0	36.754	4362600000	19	28.8127	NaN	28.8127	3	0	3	1422
Q9ER38;M0QWH2	Q9ER38;M0QWH2	Torsin-3A	Tor3a	+		+	2.04337	0.00417419	-1.42549	-3.55613	metabolic process	3-dehydroquinate dehydratase activity;adenyl nucleotide binding;adenyl ribonucleotide binding;ATP binding;ATPase activity;binding;carbon-oxygen lyase activity;catalytic activity;hydrolase activity;hydrolase activity, acting on acid anhydrides;hydrolase activity, acting on acid anhydrides, in phosphorus-containing anhydrides;hydro-lyase activity;lyase activity;nucleoside-triphosphatase activity;nu…	cell part;cytoplasmic part;endoplasmic reticulum;endoplasmic reticulum lumen;endoplasmic reticulum part;extracellular membrane-bounded organelle;extracellular organelle;extracellular region part;extracellular vesicular exosome;intracellular membrane-bounded organelle;intracellular organelle;intracellular organelle lumen;intracellular organelle part;intracellular part;membrane-bounded organelle;me…							25.6097	26.0858	25.6832	27.0424	26.8791	27.7338	5	5	5	16.9	16.9	16.9	43.813	0	16.697	1165600000	16	27.2184	NaN	27.2184	3	0	3	1869
F8WJG3;P62996	F8WJG3;P62996	Transformer-2 protein homolog beta	Tra2b	+		+	3.39386	0	-3.65615	-8.39027	biological regulation;cellular macromolecule metabolic process;cellular metabolic process;cellular nitrogen compound metabolic process;cellular process;cerebral cortex regionalization;developmental process;macromolecule metabolic process;metabolic process;mRNA metabolic process;mRNA processing;nitrogen compound metabolic process;nuclear mRNA splicing, via spliceosome;nucleic acid metabolic proces…	binding;mRNA binding;nucleic acid binding;nucleotide binding;RNA binding	cell part;intracellular membrane-bounded organelle;intracellular organelle;intracellular part;membrane-bounded organelle;nucleus;organelle							25.6097	26.0858	25.6832	29.594	29.8833	28.8699	2	2	2	11.7	11.7	11.7	21.935	0	8.3599	2493500000	5	29.4491	NaN	29.4491	3	0	3	529
P83887	P83887	Tubulin gamma-1 chain	Tubg1	+		+	3.91029	0	-3.21039	-10.1069	biological regulation;cell cycle process;cellular component organization;cellular component organization at cellular level;cellular component organization or biogenesis;cellular component organization or biogenesis at cellular level;cellular process;cytoplasmic microtubule organization;cytoskeleton organization;meiotic spindle organization;microtubule cytoskeleton organization;microtubule nucleat…	binding;catalytic activity;GTP binding;GTPase activity;guanyl nucleotide binding;guanyl ribonucleotide binding;hydrolase activity;hydrolase activity, acting on acid anhydrides;hydrolase activity, acting on acid anhydrides, in phosphorus-containing anhydrides;nucleoside-triphosphatase activity;nucleotide binding;purine nucleotide binding;purine ribonucleoside triphosphate binding;purine ribonucleo…	apical part of cell;cell leading edge;cell part;cell projection;centriole;centrosome;chromosome;cilium;condensed chromosome;condensed nuclear chromosome;cytoplasm;cytoplasmic microtubule;cytoplasmic part;cytoskeletal part;endosome;gamma-tubulin complex;intracellular membrane-bounded organelle;intracellular non-membrane-bounded organelle;intracellular organelle;intracellular organelle part;intrace…							25.6097	26.0858	25.6832	29.0573	28.7039	29.2488	9	9	3	26.6	26.6	12.4	51.1	0	52.877	7776100000	20	29.0033	NaN	29.0033	3	0	3	1030
Q8CDN6	Q8CDN6	Thioredoxin-like protein 1	Txnl1	+		+	4.16292	0	-3.16544	-11.0992	biological regulation;cell redox homeostasis;cellular homeostasis;cellular macromolecule metabolic process;cellular metabolic process;cellular process;cellular protein metabolic process;cellular response to chemical stimulus;cellular response to oxidative stress;cellular response to stimulus;cellular response to stress;glycerol ether metabolic process;homeostatic process;macromolecule metabolic p…	catalytic activity;disulfide oxidoreductase activity;oxidoreductase activity;oxidoreductase activity, acting on a sulfur group of donors;oxidoreductase activity, acting on a sulfur group of donors, disulfide as acceptor;protein disulfide oxidoreductase activity	cell part;cytoplasm;extracellular membrane-bounded organelle;extracellular organelle;extracellular region part;extracellular vesicular exosome;intracellular membrane-bounded organelle;intracellular organelle;intracellular part;macromolecular complex;membrane-bounded organelle;membrane-bounded vesicle;nucleus;organelle;proteasome complex;protein complex;vesicle							25.6097	26.0858	25.6832	28.8584	28.836	29.1807	3	3	3	13.8	13.8	13.8	32.237	0	7.669	1740000000	4	28.9584	NaN	28.9584	3	0	3	1438
Q80X50;A0A0H2UH17;A0A0G2JDV6;A0A0G2JG47;A0A0G2JGD0;A0A0G2JDT1;A0A0G2JE24;A0A0G2JEC6;A0A0G2JFN7	Q80X50;A0A0H2UH17;A0A0G2JDV6	Ubiquitin-associated protein 2-like	Ubap2l	+		+	4.41281	0	-4.80531	-14.0046	binding of sperm to zona pellucida;cell recognition;cell-cell recognition;cellular process;cellular process involved in reproduction;reproductive process;sperm-egg recognition		Ada2/Gcn5/Ada3 transcription activator complex;cell part;histone acetyltransferase complex;intracellular organelle part;intracellular part;macromolecular complex;nuclear part;nucleoplasm part;organelle part;PcG protein complex;protein complex							25.6097	26.0858	25.6832	30.2806	30.5674	30.9467	12	12	12	16.5	16.5	16.5	116.8	0	62.512	14496000000	25	30.5982	NaN	30.5982	3	0	3	1329
P68037;D3YZS3	P68037;D3YZS3	Ubiquitin-conjugating enzyme E2 L3	Ube2l3	+		+	4.19467	0	-3.03723	-11.067	biological regulation;biosynthetic process;cell proliferation;cellular biosynthetic process;cellular macromolecule biosynthetic process;cellular macromolecule metabolic process;cellular metabolic process;cellular nitrogen compound metabolic process;cellular process;cellular protein metabolic process;cellular response to chemical stimulus;cellular response to corticosteroid stimulus;cellular respo…	acid-amino acid ligase activity;adenyl nucleotide binding;adenyl ribonucleotide binding;ATP binding;binding;catalytic activity;ligase activity;ligase activity, forming carbon-nitrogen bonds;nucleotide binding;protein binding transcription factor activity;purine nucleotide binding;purine ribonucleoside triphosphate binding;purine ribonucleotide binding;ribonucleotide binding;small conjugating prot…	cell part;cytoplasm;intracellular membrane-bounded organelle;intracellular organelle;intracellular part;membrane-bounded organelle;nucleus;organelle							25.6097	26.0858	25.6832	28.6496	28.8866	28.9543	4	4	4	42.2	42.2	42.2	17.861	0	27.721	4012000000	10	28.8302	NaN	28.8302	3	0	3	999
P61082;F7CDT0;F6WMC0;G5E919	P61082;F7CDT0;F6WMC0	NEDD8-conjugating enzyme Ubc12	Ube2m	+		+	5.1067	0	-4.44939	-17.7527	biological regulation;cellular macromolecule metabolic process;cellular metabolic process;cellular process;cellular protein metabolic process;macromolecule metabolic process;macromolecule modification;metabolic process;positive regulation of apoptosis;positive regulation of biological process;positive regulation of cell death;positive regulation of cellular process;positive regulation of neuron a…	acid-amino acid ligase activity;adenyl nucleotide binding;adenyl ribonucleotide binding;ATP binding;binding;catalytic activity;ligase activity;ligase activity, forming carbon-nitrogen bonds;NEDD8 ligase activity;nucleotide binding;protein-glutamic acid ligase activity;purine nucleotide binding;purine ribonucleoside triphosphate binding;purine ribonucleotide binding;ribonucleotide binding;ribosoma…	cell part;cytoplasm;extracellular membrane-bounded organelle;extracellular organelle;extracellular region part;extracellular vesicular exosome;intracellular part;membrane-bounded organelle;membrane-bounded vesicle;organelle;vesicle							25.6097	26.0858	25.6832	30.2844	30.2536	30.189	6	6	6	31.1	31.1	31.1	20.9	0	12.017	4299700000	10	30.2423	NaN	30.2423	3	0	3	926
A0A0U1RPI8;A0A0U1RP62;Q9BCZ4	A0A0U1RPI8;A0A0U1RP62;Q9BCZ4	Selenoprotein S	Vimp	+		+	3.29896	0	-3.77617	-8.08868	biological regulation;catabolic process;cell redox homeostasis;cellular catabolic process;cellular homeostasis;cellular macromolecule catabolic process;cellular macromolecule metabolic process;cellular metabolic process;cellular process;cellular response to biotic stimulus;cellular response to chemical stimulus;cellular response to lipopolysaccharide;cellular response to molecule of bacterial ori…	antioxidant activity;binding;enzyme binding;protein binding;selenium binding	cell part;cytoplasmic microtubule;cytoplasmic part;cytoskeletal part;endoplasmic reticulum;endoplasmic reticulum part;extracellular region part;integral to endoplasmic reticulum membrane;integral to membrane;integral to organelle membrane;intracellular membrane-bounded organelle;intracellular organelle;intracellular organelle part;intracellular part;intrinsic to endoplasmic reticulum membrane;int…							25.6097	26.0858	25.6832	28.9021	29.8365	29.9687	1	1	1	8	8	8	11.111	0.00060827	3.4565	5232700000	9	29.5691	NaN	29.5691	3	0	3	119
E9Q5K9;D6RG95	E9Q5K9;D6RG95	YTH domain-containing protein 1	Ythdc1	+		+	4.08502	0	-2.81281	-10.3335	cellular component assembly;cellular component assembly at cellular level;cellular component organization;cellular component organization at cellular level;cellular component organization or biogenesis;cellular component organization or biogenesis at cellular level;cellular macromolecular complex assembly;cellular macromolecular complex subunit organization;cellular process;macromolecular complex…	binding;nucleic acid binding;RNA binding	cell part;intracellular membrane-bounded organelle;intracellular organelle;intracellular organelle part;intracellular part;membrane-bounded organelle;nuclear body;nuclear part;nucleoplasm part;nucleus;organelle;organelle part							25.6097	26.0858	25.6832	28.7113	28.4309	28.6751	3	3	3	4.1	4.1	4.1	85.648	0	7.2519	2711400000	6	28.6057	NaN	28.6057	3	0	3	453
Q9CQR4	Q9CQR4	Acyl-coenzyme A thioesterase 13;Acyl-coenzyme A thioesterase 13, N-terminally processed	Acot13	-		+	1.48728	0.043458	0.595802	2.08644	cellular component assembly;cellular component organization;cellular component organization or biogenesis;macromolecular complex assembly;macromolecular complex subunit organization;metabolic process;protein complex assembly;protein complex subunit organization;protein homooligomerization;protein homotetramerization;protein oligomerization;protein tetramerization	acyl-CoA hydrolase activity;catalytic activity;CoA hydrolase activity;hydrolase activity;hydrolase activity, acting on ester bonds;thiolester hydrolase activity	cell part;cytoplasmic part;cytoskeletal part;cytosol;extracellular membrane-bounded organelle;extracellular organelle;extracellular region part;extracellular vesicular exosome;intracellular membrane-bounded organelle;intracellular non-membrane-bounded organelle;intracellular organelle;intracellular organelle part;intracellular part;membrane-bounded organelle;membrane-bounded vesicle;mitochondrion…						+	28.8875	28.877	29.1969	28.6719	28.3571	28.145	2	2	2	15.7	15.7	15.7	15.183	0	7.4171	7350700000	18	28.6892	28.9871	28.3913	6	3	3	1701
E9PYH2;Q91V12	E9PYH2;Q91V12	Cytosolic acyl coenzyme A thioester hydrolase	Acot7	-		+	4.54228	0	0.780247	5.7111	biosynthetic process;carboxylic acid biosynthetic process;carboxylic acid catabolic process;carboxylic acid metabolic process;catabolic process;cellular biosynthetic process;cellular catabolic process;cellular ketone metabolic process;cellular lipid catabolic process;cellular lipid metabolic process;cellular metabolic process;cellular nitrogen compound metabolic process;cellular process;coenzyme …	acyl-CoA thioesterase activity;binding;carboxylic acid binding;carboxylic ester hydrolase activity;catalytic activity;CoA hydrolase activity;coenzyme binding;cofactor binding;fatty acid binding;fatty-acyl-CoA binding;hydrolase activity;hydrolase activity, acting on ester bonds;identical protein binding;lipid binding;monocarboxylic acid binding;palmitoyl-CoA hydrolase activity;protein binding;prot…	cell body;cell part;cell projection;cytoplasm;cytoplasmic part;cytosol;extracellular membrane-bounded organelle;extracellular organelle;extracellular region part;extracellular vesicular exosome;intracellular organelle part;intracellular part;membrane-bounded organelle;membrane-bounded vesicle;neuron projection;nuclear part;nucleoplasm;organelle;organelle part;vesicle						+	32.281	32.3496	32.3405	31.5386	31.597	31.4947	13	13	13	42.4	42.4	42.4	42.826	0	81.44	59633000000	107	31.9336	32.3237	31.5434	6	3	3	415
E9Q616;G5E8K8	E9Q616		Ahnak	-		+	1.43635	0.0337257	0.773838	2.20766	biological regulation;cellular component assembly;cellular component organization;cellular component organization or biogenesis;macromolecular complex assembly;macromolecular complex subunit organization;protein complex assembly;protein complex subunit organization;protein oligomerization;regulation of biological process;regulation of cellular metabolic process;regulation of cellular process;regu…		actin cytoskeleton;adherens junction;anchoring junction;cell junction;cell part;cell-cell contact zone;cell-cell junction;cell-substrate adherens junction;cell-substrate junction;contractile fiber part;costamere;cytoplasm;cytoplasmic part;cytoskeleton;cytosol;extracellular membrane-bounded organelle;extracellular organelle;extracellular region part;extracellular vesicular exosome;focal adhesion;i…							34.7273	34.192	34.1836	33.4084	33.9424	33.4305	105	105	105	48.8	48.8	48.8	604.25	0	323.31	216660000000	404	33.9807	34.3676	33.5938	6	3	3	454
F8WIB1;P61211	F8WIB1;P61211	ADP-ribosylation factor-like protein 1	Arl1	-		+	2.66954	0.0192151	0.387922	2.50168	activation of phospholipase D activity;biological regulation;cellular component organization;cellular component organization at cellular level;cellular component organization or biogenesis;cellular component organization or biogenesis at cellular level;cellular localization;cellular macromolecule localization;cellular metabolic process;cellular process;cellular protein localization;cellular respo…	binding;catalytic activity;cation binding;enzyme activator activity;enzyme regulator activity;GTP binding;GTPase activity;guanyl nucleotide binding;guanyl ribonucleotide binding;hydrolase activity;hydrolase activity, acting on acid anhydrides;hydrolase activity, acting on acid anhydrides, in phosphorus-containing anhydrides;ion binding;metal ion binding;nucleoside-triphosphatase activity;nucleoti…	cell part;cytoplasm;cytoplasmic part;extracellular membrane-bounded organelle;extracellular organelle;extracellular region part;extracellular vesicular exosome;Golgi apparatus;Golgi apparatus part;Golgi membrane;intracellular membrane-bounded organelle;intracellular organelle;intracellular organelle part;intracellular part;membrane;membrane-bounded organelle;membrane-bounded vesicle;organelle;org…							28.7425	28.7092	28.8471	28.3066	28.4067	28.4217	3	3	3	29	29	29	15.65	0	9.1708	4635700000	12	28.5723	28.7663	28.3783	6	3	3	521
Q91Z25;Q9WV32;F6VVE6;F6THG2;D3Z6S0;A0A0G2JF52;Q9R0Q6	Q91Z25;Q9WV32	Actin-related protein 2/3 complex subunit 1B	Arpc1b	-		+	1.38276	0.0372029	0.79076	2.15548	actin cytoskeleton organization;actin filament organization;actin filament-based process;actin nucleation;Arp2/3 complex-mediated actin nucleation;biological regulation;cellular component organization;cellular component organization at cellular level;cellular component organization or biogenesis;cellular component organization or biogenesis at cellular level;cellular process;cytoskeleton organiza…	actin binding;actin filament binding;binding;cytoskeletal protein binding;protein binding;structural constituent of cytoskeleton;structural molecule activity	adherens junction;anchoring junction;Arp2/3 protein complex;cell junction;cell part;cell-substrate adherens junction;cell-substrate junction;cytoplasm;cytoskeletal part;extracellular membrane-bounded organelle;extracellular organelle;extracellular region part;extracellular vesicular exosome;focal adhesion;intracellular organelle part;intracellular part;macromolecular complex;membrane-bounded orga…							32.0647	31.9678	32.5748	31.1277	31.3374	31.7701	15	15	15	49.2	49.2	49.2	41.498	0	114.83	41471000000	87	31.8071	32.2025	31.4117	6	3	3	1575
Q9CVB6;D3YXG6;A0A087WRT2	Q9CVB6;D3YXG6	Actin-related protein 2/3 complex subunit 2	Arpc2	-		+	1.68236	0.0249612	0.661751	2.37438	actin cytoskeleton organization;actin filament organization;actin filament-based process;actin nucleation;Arp2/3 complex-mediated actin nucleation;biological regulation;cellular component organization;cellular component organization at cellular level;cellular component organization or biogenesis;cellular component organization or biogenesis at cellular level;cellular process;cytoskeleton organiza…	structural constituent of cytoskeleton;structural molecule activity	adherens junction;anchoring junction;Arp2/3 protein complex;cell junction;cell leading edge;cell part;cell projection;cell-substrate adherens junction;cell-substrate junction;cytoplasm;cytoplasmic part;cytoskeletal part;endosome;extracellular membrane-bounded organelle;extracellular organelle;extracellular region part;extracellular vesicular exosome;focal adhesion;Golgi apparatus;intracellular me…							31.328	31.0083	31.3838	30.6962	30.7298	30.3088	12	12	12	56.3	56.3	56.3	34.357	0	80.185	24076000000	55	30.9091	31.24	30.5783	6	3	3	1722
P59999;Q3TX55;E9PWA7	P59999	Actin-related protein 2/3 complex subunit 4	Arpc4	-		+	1.42381	0.035727	0.760693	2.18179	actin cytoskeleton organization;actin filament organization;actin filament polymerization;actin filament-based process;actin nucleation;actin polymerization or depolymerization;Arp2/3 complex-mediated actin nucleation;biological regulation;cellular component assembly;cellular component assembly at cellular level;cellular component organization;cellular component organization at cellular level;cel…	binding;enzyme binding;protein binding;structural constituent of cytoskeleton;structural molecule activity	Arp2/3 protein complex;cell part;cell projection;cytoplasm;cytoskeletal part;extracellular membrane-bounded organelle;extracellular organelle;extracellular region part;extracellular vesicular exosome;intracellular organelle part;intracellular part;macromolecular complex;membrane-bounded organelle;membrane-bounded vesicle;organelle;organelle part;protein complex;vesicle							32.112	31.9253	32.3026	31.3252	31.7527	30.9799	9	9	9	68.5	68.5	68.5	19.667	0	49.295	38137000000	59	31.7329	32.1133	31.3526	6	3	3	915
Q03265;D3Z6F5;D6RJ16	Q03265;D3Z6F5	ATP synthase subunit alpha, mitochondrial;ATP synthase subunit alpha	Atp5a1	-		+	2.03007	0.0167747	0.586906	2.60893	ATP biosynthetic process;ATP hydrolysis coupled proton transport;ATP metabolic process;ATP synthesis coupled proton transport;biological regulation;biosynthetic process;cation transport;cellular biosynthetic process;cellular metabolic process;cellular nitrogen compound biosynthetic process;cellular nitrogen compound metabolic process;cellular process;energy coupled proton transport, against elect…	active transmembrane transporter activity;adenyl nucleotide binding;adenyl ribonucleotide binding;ATP binding;ATPase activity;ATPase activity, coupled;ATPase activity, coupled to movement of substances;ATPase activity, coupled to transmembrane movement of ions;ATPase activity, coupled to transmembrane movement of substances;binding;catalytic activity;cation transmembrane transporter activity;cati…	cell part;cytoplasmic part;extracellular membrane-bounded organelle;extracellular organelle;extracellular region part;extracellular vesicular exosome;intracellular membrane-bounded organelle;intracellular organelle;intracellular organelle part;intracellular part;macromolecular complex;membrane;membrane part;membrane-bounded organelle;membrane-bounded vesicle;mitochondrial inner membrane;mitochond…						+	36.2927	36.3268	36.1401	35.7185	35.4533	35.8271	41	41	41	72.3	72.3	72.3	59.752	0	323.31	1212700000000	778	35.9598	36.2532	35.6663	6	3	3	1066
Q923T9;F6WHR9;D3Z7K9	Q923T9	Calcium/calmodulin-dependent protein kinase type II subunit gamma	Camk2g	-		+	2.41366	0.00421498	0.882662	3.57564	anatomical structure development;biological regulation;calcium ion transport;cation transport;cell cycle process;cell differentiation;cellular component assembly;cellular component organization;cellular component organization or biogenesis;cellular developmental process;cellular macromolecule metabolic process;cellular metabolic process;cellular process;cellular protein metabolic process;developm…	adenyl nucleotide binding;adenyl ribonucleotide binding;ATP binding;binding;calmodulin binding;calmodulin-dependent protein kinase activity;catalytic activity;glutamate receptor binding;identical protein binding;kinase activity;nucleotide binding;phosphotransferase activity, alcohol group as acceptor;protein binding;protein dimerization activity;protein homodimerization activity;protein kinase ac…	cell part;cytoplasmic part;endoplasmic reticulum membrane;endoplasmic reticulum part;intracellular membrane-bounded organelle;intracellular organelle;intracellular organelle part;intracellular part;membrane;membrane part;membrane-bounded organelle;mitochondrion;nucleus;organelle;organelle membrane;organelle part;sarcoplasmic reticulum membrane							31.0486	30.6894	30.9329	30.2013	29.9651	29.8565	15	15	6	40.8	40.8	15.5	59.606	0	65.609	21350000000	57	30.449	30.8903	30.0076	6	3	3	1607
Q9JIF7	Q9JIF7	Coatomer subunit beta	Copb1	-		+	1.48582	0.0248969	0.912915	2.37346	cellular process;establishment of localization;establishment of localization in cell;establishment of protein localization;Golgi vesicle transport;intracellular protein transport;intracellular transport;intra-Golgi vesicle-mediated transport;protein transport;transport;vesicle-mediated transport	structural molecule activity	cell part;coated vesicle;COPI vesicle coat;COPI-coated vesicle;cytoplasm;cytoplasmic membrane-bounded vesicle;cytoplasmic part;cytoplasmic vesicle;cytoplasmic vesicle part;endoplasmic reticulum-Golgi intermediate compartment;Golgi apparatus;Golgi apparatus part;Golgi-associated vesicle;intracellular membrane-bounded organelle;intracellular organelle;intracellular organelle part;intracellular part…							30.7393	30.0863	30.8509	29.8075	29.795	29.3352	19	19	19	25.2	25.2	25.2	107.06	0	105.27	22659000000	63	30.1024	30.5588	29.6459	6	3	3	1888
O35286;Q497W9;A0A0G2JG10;A0A0G2JGQ5;Q05BH3;G3X8X0;A2A4N9;A2A4P0	O35286;Q497W9;A0A0G2JG10	Pre-mRNA-splicing factor ATP-dependent RNA helicase DHX15	Dhx15	-		+	1.73219	0.023718	0.642982	2.4025	cellular macromolecule metabolic process;cellular metabolic process;cellular nitrogen compound metabolic process;cellular process;macromolecule metabolic process;metabolic process;mRNA metabolic process;mRNA processing;nitrogen compound metabolic process;nuclear mRNA splicing, via spliceosome;nucleic acid metabolic process;nucleobase-containing compound metabolic process;primary metabolic process…	adenyl nucleotide binding;adenyl ribonucleotide binding;ATP binding;ATPase activity;ATPase activity, coupled;ATP-dependent helicase activity;ATP-dependent RNA helicase activity;binding;catalytic activity;double-stranded RNA binding;helicase activity;hydrolase activity;hydrolase activity, acting on acid anhydrides;hydrolase activity, acting on acid anhydrides, in phosphorus-containing anhydrides;i…	catalytic step 2 spliceosome;cell part;cytoplasm;intracellular membrane-bounded organelle;intracellular non-membrane-bounded organelle;intracellular organelle;intracellular organelle part;intracellular part;macromolecular complex;membrane-bounded organelle;non-membrane-bounded organelle;nuclear part;nucleolus;nucleoplasm;nucleus;organelle;organelle part;post-mRNA release spliceosomal complex;ribo…							31.5793	31.0551	31.5156	30.769	30.7693	30.6829	16	16	16	23.9	23.9	23.9	91.006	0	65.759	22903000000	64	31.0619	31.3833	30.7404	6	3	3	605
P63037;B1AXY1;B1AXY0;B1AXX9	P63037;B1AXY1;B1AXY0	DnaJ homolog subfamily A member 1	Dnaja1	-		+	2.38786	0.00487697	-0.814362	-3.42591	androgen receptor signaling pathway;biological regulation;cell motility;cellular component movement;cellular localization;cellular macromolecule localization;cellular macromolecule metabolic process;cellular metabolic process;cellular process;cellular protein localization;cellular protein metabolic process;cellular response to stimulus;cellular response to stress;detection of stimulus;DNA damage …	adenyl nucleotide binding;adenyl ribonucleotide binding;ATP binding;binding;C3HC4-type RING finger domain binding;cation binding;chaperone binding;enzyme binding;G-protein-coupled receptor binding;heat shock protein binding;Hsp70 protein binding;ion binding;lipoprotein particle receptor binding;low-density lipoprotein particle receptor binding;metal ion binding;nucleotide binding;protein binding;…	cell part;cytoplasmic part;cytosol;endoplasmic reticulum;extracellular membrane-bounded organelle;extracellular organelle;extracellular region part;extracellular vesicular exosome;intracellular membrane-bounded organelle;intracellular organelle;intracellular part;macromolecular complex;membrane;membrane-bounded organelle;membrane-bounded vesicle;mitochondrion;nucleus;organelle;perinuclear region …							29.939	29.6849	30.1378	30.7637	30.6519	30.7892	10	10	10	32.5	32.5	32.5	44.868	0	68.053	18436000000	45	30.3278	29.9206	30.7349	6	3	3	988
P63168;Q80ZS7;Q9D0M5	P63168;Q80ZS7;Q9D0M5	Dynein light chain 1, cytoplasmic;Dynein light chain 2, cytoplasmic	Dynll1;BC048507;Dynll2	-		+	3.00244	0.00483125	0.551452	3.3635	anatomical structure development;anatomical structure morphogenesis;apoptosis;biological regulation;biosynthetic process;cell death;cell part morphogenesis;cell projection morphogenesis;cell projection organization;cell recognition;cellular biosynthetic process;cellular component morphogenesis;cellular component movement;cellular component organization;cellular component organization at cellular …	binding;catalytic activity;enzyme inhibitor activity;enzyme regulator activity;hydrolase activity;hydrolase activity, acting on acid anhydrides;hydrolase activity, acting on acid anhydrides, in phosphorus-containing anhydrides;motor activity;nitric-oxide synthase regulator activity;nucleoside-triphosphatase activity;protein binding;protein C-terminus binding;protein domain specific binding;pyroph…	cell part;centrosome;chromosomal part;cytoplasm;cytoplasmic dynein complex;cytoplasmic part;cytoskeletal part;cytoskeleton;cytosol;dynein complex;extracellular membrane-bounded organelle;extracellular organelle;extracellular region part;extracellular vesicular exosome;intracellular membrane-bounded organelle;intracellular non-membrane-bounded organelle;intracellular organelle;intracellular organe…							31.6284	31.734	31.7962	31.227	31.1884	31.0889	4	4	4	59.6	59.6	59.6	10.366	0	68.947	40526000000	29	31.4438	31.7195	31.1681	6	3	3	992
P23116	P23116	Eukaryotic translation initiation factor 3 subunit A	Eif3a	-		+	1.66863	0.0165856	0.950651	2.64626	biological regulation;cellular component assembly;cellular component assembly at cellular level;cellular component organization;cellular component organization at cellular level;cellular component organization or biogenesis;cellular component organization or biogenesis at cellular level;cellular macromolecular complex assembly;cellular macromolecular complex subunit organization;cellular process;…	binding;nucleic acid binding;RNA binding;translation factor activity, nucleic acid binding;translation initiation factor activity	cell part;cytoplasm;cytoplasmic part;cytoskeletal part;eukaryotic 43S preinitiation complex;eukaryotic 48S preinitiation complex;eukaryotic translation initiation factor 3 complex;eukaryotic translation initiation factor 3 complex, eIF3m;intracellular membrane-bounded organelle;intracellular non-membrane-bounded organelle;intracellular organelle;intracellular organelle part;intracellular part;mac…							33.1088	32.7361	33.5778	32.2816	32.2768	32.0124	60	60	60	45.3	45.3	45.3	161.93	0	214.53	75006000000	204	32.6656	33.1409	32.1902	6	3	3	775
P37889	P37889	Fibulin-2	Fbln2	-		+	2.03274	0.0154719	-0.653784	-2.73602	biological regulation;positive regulation of biological process;positive regulation of cell adhesion;positive regulation of cell-substrate adhesion;positive regulation of cellular process;regulation of biological process;regulation of cell adhesion;regulation of cell-substrate adhesion;regulation of cellular process	binding;calcium ion binding;cation binding;extracellular matrix binding;ion binding;metal ion binding	extracellular matrix;extracellular membrane-bounded organelle;extracellular organelle;extracellular region part;extracellular vesicular exosome;membrane-bounded organelle;membrane-bounded vesicle;organelle;proteinaceous extracellular matrix;vesicle							29.298	29.5269	29.3767	30.2769	30.0282	29.8579	14	14	14	16.5	16.5	16.5	131.83	0	54.275	12821000000	33	29.7274	29.4005	30.0543	6	3	3	827
B7FAU9;Q8BTM8;B7FAV1;F6XC15;J3JS91;F6Z2C0;F7AVL7	B7FAU9;Q8BTM8;B7FAV1	Filamin-A	Flna	-		+	1.84618	0.0156167	0.782903	2.71265	actin crosslink formation;actin cytoskeleton organization;actin cytoskeleton reorganization;actin filament organization;actin filament-based process;anatomical structure formation involved in morphogenesis;anatomical structure morphogenesis;biological adhesion;biological regulation;biosynthetic process;cAMP-mediated signaling;cell adhesion;cell cycle process;cell morphogenesis;cell morphogenesis …	actin binding;actin filament binding;binding;cytoskeletal protein binding;enzyme binding;Fc-gamma receptor I complex binding;glycoprotein binding;GTPase binding;identical protein binding;immunoglobulin receptor binding;kinase binding;molecular transducer activity;protein binding;protein dimerization activity;protein homodimerization activity;protein kinase binding;protein kinase C binding;Rac GTP…	actin cytoskeleton;actin filament;actin filament bundle;adherens junction;anchoring junction;brush border;cell body;cell cortex;cell cortex part;cell junction;cell part;cell projection;cell projection part;cell-substrate adherens junction;cell-substrate junction;chromosomal part;cortical cytoskeleton;cytoplasm;cytoplasmic part;cytoskeletal part;cytoskeleton;cytosol;dendritic shaft;extracellular m…							36.3922	35.9689	36.4192	35.3115	35.7095	35.4107	123	123	109	58.7	58.7	54.5	280.5	0	323.31	773100000000	1112	35.8687	36.2601	35.4772	6	3	3	257
Q80X90	Q80X90	Filamin-B	Flnb	-		+	1.26557	0.0410193	0.975852	2.11311	actin cytoskeleton organization;actin filament-based process;anatomical structure development;anatomical structure morphogenesis;cell development;cell morphogenesis;cell morphogenesis involved in differentiation;cellular component morphogenesis;cellular component organization;cellular component organization at cellular level;cellular component organization or biogenesis;cellular component organiz…	binding;identical protein binding;protein binding	actin filament bundle;actomyosin;adherens junction;anchoring junction;brush border;cell cortex;cell junction;cell part;cell projection;cell-substrate adherens junction;cell-substrate junction;contractile fiber part;cytoplasm;cytoplasmic part;cytoskeletal part;extracellular membrane-bounded organelle;extracellular organelle;extracellular region part;extracellular vesicular exosome;focal adhesion;i…							34.3658	33.6576	34.4751	32.8829	33.6974	32.9906	99	88	84	52.4	49.8	48.1	277.82	0	323.31	154730000000	326	33.6782	34.1662	33.1903	6	3	3	1331
Q8CI11	Q8CI11	Guanine nucleotide-binding protein-like 3	Gnl3	-		+	2.38541	0.0064303	-0.637755	-3.06599	biological regulation;cell proliferation;cellular component biogenesis;cellular component biogenesis at cellular level;cellular component organization or biogenesis;cellular component organization or biogenesis at cellular level;cellular process;metabolic process;regulation of biological process;regulation of cell proliferation;regulation of cellular process;ribonucleoprotein complex biogenesis;r…	binding;catalytic activity;GTP binding;GTPase activity;guanyl nucleotide binding;guanyl ribonucleotide binding;hydrolase activity;hydrolase activity, acting on acid anhydrides;hydrolase activity, acting on acid anhydrides, in phosphorus-containing anhydrides;nucleoside-triphosphatase activity;nucleotide binding;purine nucleotide binding;purine ribonucleoside triphosphate binding;purine ribonucleo…	cell part;extracellular region part;extracellular space;intracellular membrane-bounded organelle;intracellular non-membrane-bounded organelle;intracellular organelle;intracellular organelle part;intracellular part;membrane;membrane-bounded organelle;non-membrane-bounded organelle;nuclear part;nucleolus;nucleoplasm;nucleus;organelle;organelle part							29.1285	29.2253	29.1047	29.9904	29.722	29.6594	14	14	14	29.6	29.6	29.6	60.786	0	61.304	6759300000	32	29.4717	29.1528	29.7906	6	3	3	1451
Q99JY0;D3YXU1	Q99JY0	Trifunctional enzyme subunit beta, mitochondrial;3-ketoacyl-CoA thiolase	Hadhb	-		+	2.67779	0.00253846	0.841585	3.84537	carboxylic acid catabolic process;carboxylic acid metabolic process;catabolic process;cellular catabolic process;cellular ketone metabolic process;cellular lipid catabolic process;cellular lipid metabolic process;cellular metabolic process;cellular process;fatty acid beta-oxidation;fatty acid catabolic process;fatty acid metabolic process;fatty acid oxidation;lipid catabolic process;lipid metabol…	acetyl-CoA C-acyltransferase activity;binding;C-acyltransferase activity;carbon-oxygen lyase activity;carboxylic acid binding;catalytic activity;coenzyme binding;cofactor binding;enoyl-CoA hydratase activity;fatty acid binding;fatty-acyl-CoA binding;hydro-lyase activity;lipid binding;long-chain-3-hydroxyacyl-CoA dehydrogenase activity;long-chain-enoyl-CoA hydratase activity;lyase activity;monocar…	cell part;cytoplasmic part;endoplasmic reticulum;extracellular membrane-bounded organelle;extracellular organelle;extracellular region part;extracellular vesicular exosome;fatty acid beta-oxidation multienzyme complex;intracellular membrane-bounded organelle;intracellular non-membrane-bounded organelle;intracellular organelle;intracellular organelle part;intracellular part;macromolecular complex;…						+	32.5371	32.3812	32.16	31.607	31.4504	31.4961	28	28	28	55.8	55.8	55.8	51.386	0	128.21	88105000000	157	31.9386	32.3594	31.5178	6	3	3	1621
Q60668;F6ZV59;F6SHF3;E9Q5B6;F7A465	Q60668;F6ZV59	Heterogeneous nuclear ribonucleoprotein D0	Hnrnpd	-		+	1.81492	0.00816138	-0.991288	-2.88171	biological regulation;biosynthetic process;cellular biosynthetic process;cellular macromolecule biosynthetic process;cellular macromolecule metabolic process;cellular metabolic process;cellular nitrogen compound metabolic process;cellular process;macromolecule biosynthetic process;macromolecule metabolic process;metabolic process;mRNA metabolic process;nitrogen compound metabolic process;nucleic …	binding;DNA binding;nucleic acid binding;nucleotide binding;RNA binding;sequence-specific DNA binding;telomeric DNA binding	cell part;cytoplasm;extracellular membrane-bounded organelle;extracellular organelle;extracellular region part;extracellular vesicular exosome;intracellular organelle part;intracellular part;macromolecular complex;membrane-bounded organelle;membrane-bounded vesicle;nuclear part;nucleoplasm;organelle;organelle part;ribonucleoprotein complex;vesicle							30.7069	30.2509	30.9693	31.6386	31.8466	31.4157	7	7	3	23.9	23.9	8.7	38.354	0	40.893	24574000000	38	31.138	30.6424	31.6336	6	3	3	1192
Q9D0E1;B8JK33;B8JK32;F6W322;F7C9U3;G3X924;Q91VC4	Q9D0E1;B8JK33;B8JK32	Heterogeneous nuclear ribonucleoprotein M	Hnrnpm	-		+	1.52618	0.0300253	-0.72017	-2.26572	alternative nuclear mRNA splicing, via spliceosome;biological regulation;cell surface receptor linked signaling pathway;cellular macromolecule metabolic process;cellular metabolic process;cellular nitrogen compound metabolic process;cellular process;cellular response to chemical stimulus;cellular response to cytokine stimulus;cellular response to organic substance;cellular response to stimulus;ce…	binding;nucleotide binding;protein binding;protein domain specific binding	catalytic step 2 spliceosome;caveola;cell part;cell surface;cytoplasmic part;extracellular matrix;extracellular membrane-bounded organelle;extracellular organelle;extracellular region part;extracellular vesicular exosome;integral to membrane;intracellular organelle part;intracellular part;intrinsic to membrane;macromolecular complex;membrane;membrane part;membrane raft;membrane-bounded organelle;…							32.94	33.3679	33.6769	33.9867	34.0286	34.13	45	45	45	68.6	68.6	68.6	77.648	0	196.22	248230000000	359	33.6884	33.3283	34.0484	6	3	3	1762
Q99N15;A2AFQ2;O08756	Q99N15;A2AFQ2;O08756	3-hydroxyacyl-CoA dehydrogenase type-2	Hsd17b10	-		+	2.34909	0.00492357	0.877517	3.48136	cellular macromolecule metabolic process;cellular metabolic process;cellular nitrogen compound metabolic process;cellular process;macromolecule metabolic process;metabolic process;ncRNA metabolic process;ncRNA processing;nitrogen compound metabolic process;nucleic acid metabolic process;nucleobase-containing compound metabolic process;oxidation-reduction process;primary metabolic process;RNA meta…	3-hydroxy-2-methylbutyryl-CoA dehydrogenase activity;3-hydroxyacyl-CoA dehydrogenase activity;catalytic activity;oxidoreductase activity;oxidoreductase activity, acting on CH-OH group of donors;oxidoreductase activity, acting on the CH-OH group of donors, NAD or NADP as acceptor;steroid dehydrogenase activity;steroid dehydrogenase activity, acting on the CH-OH group of donors, NAD or NADP as acce…	cell part;cytoplasmic part;endoplasmic reticulum;intracellular membrane-bounded organelle;intracellular organelle;intracellular organelle part;intracellular part;membrane;membrane-bounded organelle;mitochondrial inner membrane;mitochondrial membrane;mitochondrial part;mitochondrion;organelle;organelle inner membrane;organelle membrane;organelle part							30.4385	30.6335	30.1141	29.5248	29.5366	29.4921	12	12	12	72	72	72	27.273	0	133.74	27067000000	62	29.9566	30.3953	29.5178	6	3	3	1655
P14602;D3YZ06	P14602;D3YZ06	Heat shock protein beta-1	Hspb1	-		+	1.86825	0.029519	-0.493899	-2.27385	anatomical structure homeostasis;biological adhesion;biological regulation;cell adhesion;cell surface receptor linked signaling pathway;cell-cell adhesion;cellular process;cellular response to chemical stimulus;cellular response to growth factor stimulus;cellular response to organic substance;cellular response to stimulus;cellular response to vascular endothelial growth factor stimulus;enzyme lin…	binding;enzyme binding;enzyme inhibitor activity;enzyme regulator activity;identical protein binding;kinase binding;kinase inhibitor activity;kinase regulator activity;protein binding;protein kinase binding;protein kinase C binding;protein kinase C inhibitor activity;protein kinase inhibitor activity;protein kinase regulator activity;protein serine/threonine kinase inhibitor activity;small conjug…	adherens junction;anchoring junction;cell junction;cell part;cell-substrate adherens junction;cell-substrate junction;contractile fiber;contractile fiber part;cytoplasm;cytoplasmic part;cytoskeletal part;extracellular membrane-bounded organelle;extracellular organelle;extracellular region part;extracellular space;extracellular vesicular exosome;focal adhesion;intracellular;intracellular membrane-…							35.6643	35.8933	35.6654	36.2886	36.0609	36.3552	18	18	18	89.5	89.5	89.5	23.014	0	258.79	900400000000	481	35.9879	35.741	36.2349	6	3	3	734
Q8K2Y7	Q8K2Y7	39S ribosomal protein L47, mitochondrial	Mrpl47	-		+	1.40946	0.0388932	0.728818	2.13797	biosynthetic process;cellular biosynthetic process;cellular component organization;cellular component organization at cellular level;cellular component organization or biogenesis;cellular component organization or biogenesis at cellular level;cellular macromolecule biosynthetic process;cellular macromolecule metabolic process;cellular metabolic process;cellular process;cellular protein metabolic …	structural constituent of ribosome;structural molecule activity	cell part;cytoplasmic part;intracellular membrane-bounded organelle;intracellular organelle;intracellular organelle part;intracellular part;large ribosomal subunit;macromolecular complex;membrane-bounded organelle;mitochondrial large ribosomal subunit;mitochondrial part;mitochondrion;organellar large ribosomal subunit;organelle;organelle part;ribonucleoprotein complex						+	30.274	29.5734	30.1703	29.1607	29.1905	29.48	8	8	8	30.6	30.6	30.6	29.725	0	23.684	10128000000	28	29.6415	30.0059	29.2771	6	3	3	1484
Q99LC3;A0A087WR38	Q99LC3	NADH dehydrogenase [ubiquinone] 1 alpha subcomplex subunit 10, mitochondrial	Ndufa10	-		+	1.50754	0.0368966	0.647132	2.16793	metabolic process;oxidation-reduction process;response to chemical stimulus;response to drug;response to stimulus	adenyl nucleotide binding;adenyl ribonucleotide binding;ATP binding;binding;catalytic activity;kinase activity;nucleobase-containing compound kinase activity;nucleoside kinase activity;nucleotide binding;purine nucleotide binding;purine ribonucleoside triphosphate binding;purine ribonucleotide binding;ribonucleotide binding;transferase activity;transferase activity, transferring phosphorus-contai…	cell part;cytoplasmic part;intracellular membrane-bounded organelle;intracellular organelle;intracellular organelle lumen;intracellular organelle part;intracellular part;macromolecular complex;membrane part;membrane-bounded organelle;membrane-enclosed lumen;mitochondrial matrix;mitochondrial membrane part;mitochondrial part;mitochondrial respiratory chain complex I;mitochondrion;myelin sheath;NAD…						+	30.6317	30.2064	30.4077	29.6537	29.5741	30.0766	13	13	13	44.8	44.8	44.8	40.603	0	44.985	19605000000	55	30.0917	30.4153	29.7681	6	3	3	1640
E9QN31;Q922K7;A0A0N4SW16	E9QN31;Q922K7	Probable 28S rRNA (cytosine-C(5))-methyltransferase	Nop2	-		+	1.5518	0.0389878	-0.585452	-2.13847	cellular macromolecule metabolic process;cellular metabolic process;cellular nitrogen compound metabolic process;cellular process;macromolecule metabolic process;metabolic process;ncRNA metabolic process;ncRNA processing;nitrogen compound metabolic process;nucleic acid metabolic process;nucleobase-containing compound metabolic process;primary metabolic process;RNA metabolic process;RNA processing…	catalytic activity;methyltransferase activity;S-adenosylmethionine-dependent methyltransferase activity;transferase activity;transferase activity, transferring one-carbon groups	cell part;intracellular non-membrane-bounded organelle;intracellular organelle;intracellular organelle part;intracellular part;non-membrane-bounded organelle;nuclear part;nucleolus;organelle;organelle part							33.1622	33.0542	32.8253	33.5804	33.3624	33.8553	28	28	28	42.7	42.7	42.7	86.906	0	198.58	101120000000	164	33.3066	33.0139	33.5994	6	3	3	484
O35129;F6QPR1;F6Q8V7	O35129;F6QPR1	Prohibitin-2	Phb2	-		+	3.35276	0.0251568	-0.304223	-2.36517	anatomical structure development;anatomical structure morphogenesis;biological regulation;biosynthetic process;branching involved in mammary gland duct morphogenesis;branching morphogenesis of a tube;cellular biosynthetic process;cellular macromolecule biosynthetic process;cellular macromolecule metabolic process;cellular metabolic process;cellular nitrogen compound metabolic process;cellular pro…		cell part;cell surface;cytoplasmic part;extracellular membrane-bounded organelle;extracellular organelle;extracellular region part;extracellular vesicular exosome;intracellular membrane-bounded organelle;intracellular organelle;intracellular organelle part;intracellular part;macromolecular complex;membrane;membrane-bounded organelle;membrane-bounded vesicle;mitochondrial inner membrane;mitochondr…						+	32.9438	32.9461	32.9327	33.2711	33.2756	33.1885	24	24	24	80.6	80.6	80.6	33.296	0	142.71	147670000000	204	33.093	32.9408	33.2451	6	3	3	603
Q61136	Q61136	Serine/threonine-protein kinase PRP4 homolog	Prpf4b	-		+	2.10872	0.00550617	-0.928462	-3.22681	cellular macromolecule metabolic process;cellular metabolic process;cellular nitrogen compound metabolic process;cellular process;macromolecule metabolic process;metabolic process;mRNA metabolic process;mRNA processing;nitrogen compound metabolic process;nucleic acid metabolic process;nucleobase-containing compound metabolic process;primary metabolic process;RNA metabolic process;RNA processing;R…	adenyl nucleotide binding;adenyl ribonucleotide binding;ATP binding;binding;catalytic activity;kinase activity;nucleotide binding;phosphotransferase activity, alcohol group as acceptor;protein kinase activity;protein serine/threonine kinase activity;purine nucleotide binding;purine ribonucleoside triphosphate binding;purine ribonucleotide binding;ribonucleotide binding;transferase activity;transf…	catalytic step 2 spliceosome;cell part;chromosome;intracellular non-membrane-bounded organelle;intracellular organelle;intracellular organelle part;intracellular part;macromolecular complex;non-membrane-bounded organelle;nuclear part;nucleoplasm;organelle;organelle part;ribonucleoprotein complex;spliceosomal complex							29.4544	29.3927	29.1341	30.5748	30.1161	30.0757	7	7	7	7.4	7.4	7.4	116.97	0	19.073	9294700000	23	29.7913	29.3271	30.2555	6	3	3	1205
Q3TLP8;P63001;Q05144;P60764;A2AC13	Q3TLP8;P63001;Q05144;P60764	Ras-related C3 botulinum toxin substrate 1;Ras-related C3 botulinum toxin substrate 2;Ras-related C3 botulinum toxin substrate 3	Rac1;Rac2;Rac3	-		+	2.00493	0.00754252	-0.790668	-2.91576	actin cytoskeleton organization;actin filament organization;actin filament polymerization;actin filament-based process;actin polymerization or depolymerization;anatomical structure arrangement;anatomical structure development;anatomical structure homeostasis;anatomical structure morphogenesis;auditory receptor cell morphogenesis;axon guidance;biological adhesion;biological regulation;bone resorpt…	binding;calcium-dependent protein binding;catalytic activity;enzyme binding;enzyme regulator activity;GDP-dissociation inhibitor binding;GTP binding;GTPase activity;GTP-dependent protein binding;guanyl nucleotide binding;guanyl ribonucleotide binding;hydrolase activity;hydrolase activity, acting on acid anhydrides;hydrolase activity, acting on acid anhydrides, in phosphorus-containing anhydrides;…	actin filament;adherens junction;anchoring junction;cell body;cell junction;cell part;cell periphery;cell projection;cell projection membrane;cell projection part;cell-substrate adherens junction;cell-substrate junction;cytoplasm;cytoplasmic membrane-bounded vesicle;cytoplasmic part;cytoplasmic vesicle;cytoskeletal part;cytosol;early endosome membrane;endomembrane system;endosomal part;endosome m…							30.2882	29.8061	30.1941	31.0027	30.9408	30.717	6	6	5	33.2	33.2	28	23.432	0	19.22	17279000000	46	30.4915	30.0962	30.8868	6	3	3	984
P62827;Q14AA6;Q61820	P62827;Q14AA6	GTP-binding nuclear protein Ran	Ran;1700009N14Rik	-		+	2.26738	0.0262353	0.407513	2.33693	actin cytoskeleton organization;actin filament-based process;anatomical structure development;biological regulation;cell cycle phase;cell cycle process;cell development;cell division;cellular component organization;cellular component organization at cellular level;cellular component organization or biogenesis;cellular component organization or biogenesis at cellular level;cellular developmental p…	binding;catalytic activity;GDP binding;GTP binding;GTPase activity;guanyl nucleotide binding;guanyl ribonucleotide binding;hydrolase activity;hydrolase activity, acting on acid anhydrides;hydrolase activity, acting on acid anhydrides, in phosphorus-containing anhydrides;nucleoside-triphosphatase activity;nucleotide binding;protein binding;protein domain specific binding;purine nucleotide binding;…	cell part;centriole;chromatin;chromosomal part;cytoplasm;cytoplasmic membrane-bounded vesicle;cytoplasmic part;cytoplasmic vesicle;cytoskeletal part;endosome;extracellular membrane-bounded organelle;extracellular organelle;extracellular region part;extracellular vesicular exosome;intracellular membrane-bounded organelle;intracellular non-membrane-bounded organelle;intracellular organelle;intracel…							34.073	34.0606	34.0494	33.777	33.6626	33.5209	14	14	14	52.3	52.3	52.3	24.423	0	60.947	220530000000	135	33.8572	34.061	33.6535	6	3	3	969
Q9ERU9;Q99KR7;Q9CR16	Q9ERU9	E3 SUMO-protein ligase RanBP2	Ranbp2	-		+	1.72704	0.0156602	0.939814	2.71697	apoptosis;apoptotic mitochondrial changes;biological regulation;cell death;cellular component assembly;cellular component organization;cellular component organization at cellular level;cellular component organization or biogenesis;cellular component organization or biogenesis at cellular level;cellular macromolecule metabolic process;cellular membrane organization;cellular metabolic process;cellu…	binding;catalytic activity;cation binding;cis-trans isomerase activity;cyclosporin A binding;drug binding;estrogen receptor binding;FK506 binding;heat shock protein binding;hormone receptor binding;Hsp70 protein binding;Hsp90 protein binding;ion binding;isomerase activity;ligase activity;macrolide binding;metal ion binding;nuclear hormone receptor binding;nucleic acid binding;peptide binding;pept…	cell part;cytoplasm;cytoplasmic part;inclusion body;intracellular membrane-bounded organelle;intracellular non-membrane-bounded organelle;intracellular organelle;intracellular organelle lumen;intracellular organelle part;intracellular part;macromolecular complex;membrane;membrane part;membrane-bounded organelle;membrane-enclosed lumen;mitochondrial inner membrane;mitochondrial matrix;mitochondria…							30.4609	30.5306	30.9673	29.3633	29.7685	30.0076	28	28	28	11.1	11.1	11.1	341.12	0	110.64	22375000000	68	30.1831	30.653	29.7131	6	3	3	1875
Q8BP71;Q9JJ43;Q8BIF2;A2A4W9;B7ZC11	Q8BP71;Q9JJ43	RNA binding protein fox-1 homolog 2;RNA binding protein fox-1 homolog 1	Rbfox2;Rbfox1	-		+	1.55131	0.0191635	-0.967657	-2.49834	anatomical structure morphogenesis;biological regulation;cell migration;cell migration in hindbrain;cell motility;cell part morphogenesis;cell projection morphogenesis;cell projection organization;cellular component morphogenesis;cellular component movement;cellular component organization;cellular component organization at cellular level;cellular component organization or biogenesis;cellular comp…	binding;DNA binding;mRNA binding;nucleic acid binding;nucleotide binding;protein binding;protein binding transcription factor activity;protein C-terminus binding;RNA binding;transcription cofactor activity;transcription corepressor activity;transcription factor binding;transcription factor binding transcription factor activity	cell body;cell part;cytoplasm;cytoplasmic part;Golgi apparatus part;intracellular;intracellular membrane-bounded organelle;intracellular organelle;intracellular organelle part;intracellular part;membrane-bounded organelle;neuronal cell body;nuclear part;nucleoplasm;nucleus;organelle;organelle part;perikaryon;trans-Golgi network							30.0741	30.449	30.7189	31.675	30.9553	31.5147	8	8	8	25.2	25.2	25.2	47.33	0	33.955	30887000000	56	30.8978	30.414	31.3817	6	3	3	1388
P47963;A0A140T8K8	P47963;A0A140T8K8	60S ribosomal protein L13	Rpl13	-		+	1.39207	0.0294097	-0.965672	-2.28008	biosynthetic process;cellular biosynthetic process;cellular macromolecule biosynthetic process;cellular macromolecule metabolic process;cellular metabolic process;cellular process;cellular protein metabolic process;macromolecule biosynthetic process;macromolecule metabolic process;metabolic process;primary metabolic process;protein metabolic process;translation	structural constituent of ribosome;structural molecule activity	cell part;cytoplasm;cytosolic large ribosomal subunit;intracellular membrane-bounded organelle;intracellular non-membrane-bounded organelle;intracellular organelle;intracellular organelle part;intracellular part;large ribosomal subunit;macromolecular complex;membrane;membrane-bounded organelle;non-membrane-bounded organelle;nuclear part;nucleolus;nucleus;organelle;organelle part;ribonucleoprotein…							34.2548	33.8663	33.1797	34.7499	34.8559	34.592	14	14	14	48.8	48.8	48.8	24.305	0	55.957	226920000000	165	34.2497	33.7669	34.7326	6	3	3	858
P62900;A0A0A6YX26;A0A0A6YXL3	P62900;A0A0A6YX26;A0A0A6YXL3	60S ribosomal protein L31	Rpl31	-		+	1.59066	0.0373857	0.570828	2.15676	biosynthetic process;cellular biosynthetic process;cellular macromolecule biosynthetic process;cellular macromolecule metabolic process;cellular metabolic process;cellular process;cellular protein metabolic process;macromolecule biosynthetic process;macromolecule metabolic process;metabolic process;primary metabolic process;protein metabolic process;translation	structural constituent of ribosome;structural molecule activity	adherens junction;anchoring junction;cell junction;cell part;cell-substrate adherens junction;cell-substrate junction;cytosolic large ribosomal subunit;extracellular membrane-bounded organelle;extracellular organelle;extracellular region part;extracellular vesicular exosome;focal adhesion;intracellular organelle part;intracellular part;large ribosomal subunit;macromolecular complex;membrane;membr…							32.5192	32.313	32.8275	31.9026	31.9246	32.1199	8	8	8	55.2	55.2	55.2	14.463	0	29.153	67693000000	264	32.2678	32.5532	31.9824	6	3	3	977
Q6ZWZ4;A0A140T8K6;P47964;D3YX71	Q6ZWZ4;A0A140T8K6;P47964	60S ribosomal protein L36	Rpl36	-		+	1.41944	0.03381	-0.813585	-2.2178	biosynthetic process;cellular biosynthetic process;cellular macromolecule biosynthetic process;cellular macromolecule metabolic process;cellular metabolic process;cellular process;cellular protein metabolic process;macromolecule biosynthetic process;macromolecule metabolic process;metabolic process;primary metabolic process;protein metabolic process;translation	structural constituent of ribosome;structural molecule activity	cell part;cytoplasmic part;cytosolic large ribosomal subunit;intracellular non-membrane-bounded organelle;intracellular organelle;intracellular organelle part;intracellular part;large ribosomal subunit;macromolecular complex;membrane;non-membrane-bounded organelle;nuclear part;nucleolus;organelle;organelle part;ribonucleoprotein complex;ribosome							32.4548	31.8992	31.944	32.9495	33.2372	32.5521	11	11	11	46.7	46.7	46.7	12.254	0	43.104	65054000000	86	32.5061	32.0993	32.9129	6	3	3	1302
Q9D8E6	Q9D8E6	60S ribosomal protein L4	Rpl4	-		+	2.51994	0.0048162	-0.691335	-3.32961	biosynthetic process;cellular biosynthetic process;cellular macromolecule biosynthetic process;cellular macromolecule metabolic process;cellular metabolic process;cellular process;cellular protein metabolic process;macromolecule biosynthetic process;macromolecule metabolic process;metabolic process;primary metabolic process;protein metabolic process;translation	structural constituent of ribosome;structural molecule activity	adherens junction;anchoring junction;cell junction;cell part;cell-substrate adherens junction;cell-substrate junction;cytoplasm;cytosolic large ribosomal subunit;extracellular membrane-bounded organelle;extracellular organelle;extracellular region part;extracellular vesicular exosome;focal adhesion;intracellular membrane-bounded organelle;intracellular non-membrane-bounded organelle;intracellular…							36.5411	36.8145	36.643	37.4958	37.252	37.3249	34	34	34	56.3	56.3	56.3	47.153	0	323.31	1496700000000	576	37.0119	36.6662	37.3576	6	3	3	1812
P14148;F6XI62	P14148;F6XI62	60S ribosomal protein L7	Rpl7	-		+	1.9375	0.0483762	-0.378423	-2.03786	biosynthetic process;cellular biosynthetic process;cellular component biogenesis;cellular component biogenesis at cellular level;cellular component organization or biogenesis;cellular component organization or biogenesis at cellular level;cellular macromolecule biosynthetic process;cellular macromolecule metabolic process;cellular metabolic process;cellular nitrogen compound metabolic process;cel…	binding;DNA binding;identical protein binding;mRNA binding;nucleic acid binding;protein binding;protein dimerization activity;protein homodimerization activity;RNA binding;structural constituent of ribosome;structural molecule activity	adherens junction;anchoring junction;cell junction;cell part;cell-substrate adherens junction;cell-substrate junction;cytoplasm;cytosolic large ribosomal subunit;extracellular membrane-bounded organelle;extracellular organelle;extracellular region part;extracellular vesicular exosome;focal adhesion;intracellular membrane-bounded organelle;intracellular non-membrane-bounded organelle;intracellular…							35.954	35.8889	35.798	36.4014	36.2124	36.1624	27	27	27	59.6	59.6	59.6	31.419	0	185.73	762520000000	441	36.0695	35.8803	36.2587	6	3	3	730
A0A0G2JDW7;Q6ZWU9;A0A0G2JG29	A0A0G2JDW7;Q6ZWU9;A0A0G2JG29	40S ribosomal protein S27	Rps27	-		+	1.91525	0.0259897	0.507082	2.34149	biosynthetic process;cellular biosynthetic process;cellular macromolecule biosynthetic process;cellular macromolecule metabolic process;cellular metabolic process;cellular process;cellular protein metabolic process;macromolecule biosynthetic process;macromolecule metabolic process;metabolic process;primary metabolic process;protein metabolic process;translation	binding;cation binding;ion binding;metal ion binding;structural constituent of ribosome;structural molecule activity	cell part;cytosolic small ribosomal subunit;intracellular membrane-bounded organelle;intracellular organelle;intracellular organelle part;intracellular part;macromolecular complex;membrane-bounded organelle;nucleus;organelle;organelle part;ribonucleoprotein complex;small ribosomal subunit							31.6896	31.552	31.3163	31.0821	31.0155	30.939	6	1	1	43.9	13.4	13.4	9.2327	0	4.3625	31999000000	24	31.2657	31.5193	31.0122	6	3	3	42
Q8BVY0	Q8BVY0	Ribosomal L1 domain-containing protein 1	Rsl1d1	-		+	1.81351	0.0224169	-0.603027	-2.42597	biological regulation;cell differentiation;cellular developmental process;cellular process;developmental process;osteoblast differentiation;regulation of apoptosis;regulation of biological process;regulation of cell aging;regulation of cell death;regulation of cellular process;regulation of cellular response to stress;regulation of cellular senescence;regulation of developmental process;regulatio…		cell part;intracellular non-membrane-bounded organelle;intracellular organelle;intracellular organelle part;intracellular part;membrane;non-membrane-bounded organelle;nuclear part;nucleolus;organelle;organelle part							32.739	32.603	32.3179	33.2567	32.9944	33.2178	20	20	20	58.4	58.4	58.4	50.421	0	219.14	75500000000	110	32.8548	32.5533	33.1563	6	3	3	1399
Q9CR62;Q5SX46;Q5SX48	Q9CR62;Q5SX46	Mitochondrial 2-oxoglutarate/malate carrier protein	Slc25a11	-		+	1.36828	0.0372941	0.817429	2.15671	establishment of localization;transport		cell part;cytoplasmic part;integral to membrane;intracellular membrane-bounded organelle;intracellular organelle;intracellular organelle part;intracellular part;intrinsic to membrane;membrane;membrane part;membrane-bounded organelle;mitochondrial inner membrane;mitochondrial membrane;mitochondrial part;mitochondrion;nucleus;organelle;organelle inner membrane;organelle membrane;organelle part						+	31.7922	31.6929	31.0556	30.786	30.3909	30.9114	20	20	20	72.6	72.6	72.6	34.155	0	106.41	57849000000	108	31.1048	31.5135	30.6961	6	3	3	1716
Q8VEM8;G5E902	Q8VEM8;G5E902	Phosphate carrier protein, mitochondrial	Slc25a3	-		+	1.86375	0.0184336	0.642097	2.53949	establishment of localization;transport	active transmembrane transporter activity;binding;protein binding;protein complex binding;secondary active transmembrane transporter activity;symporter activity;transmembrane transporter activity;transporter activity	cell part;cytoplasmic part;extracellular membrane-bounded organelle;extracellular organelle;extracellular region part;extracellular vesicular exosome;integral to membrane;intracellular membrane-bounded organelle;intracellular organelle;intracellular organelle part;intracellular part;intrinsic to membrane;membrane;membrane part;membrane-bounded organelle;membrane-bounded vesicle;mitochondrial inne…						+	33.5716	33.6684	33.4884	33.2214	32.7856	32.7951	17	17	17	60.5	60.5	60.5	39.632	0	88.82	144820000000	161	33.2551	33.5761	32.934	6	3	3	1540
P51881;Q3V132	P51881	ADP/ATP translocase 2;ADP/ATP translocase 2, N-terminally processed	Slc25a5	-		+	2.22111	0.0165399	0.522775	2.63646	biological regulation;cellular process;chromosome segregation;establishment of localization;positive regulation of biological process;positive regulation of cell proliferation;positive regulation of cellular process;regulation of biological process;regulation of cell proliferation;regulation of cellular process;transmembrane transport;transport	transporter activity	cell part;cell projection;cilium;cytoplasmic part;cytoskeletal part;extracellular membrane-bounded organelle;extracellular organelle;extracellular region part;extracellular vesicular exosome;integral to membrane;intracellular membrane-bounded organelle;intracellular non-membrane-bounded organelle;intracellular organelle;intracellular organelle part;intracellular part;intrinsic to membrane;macromo…						+	35.6318	35.7147	35.4912	35.117	34.9511	35.2014	29	29	15	77.2	77.2	36.9	32.931	0	173.98	802190000000	916	35.3512	35.6126	35.0898	6	3	3	883
Q8CG48;B1AWH6	Q8CG48	Structural maintenance of chromosomes protein 2	Smc2	-		+	1.42341	0.0311033	0.86425	2.25892	cell cycle process;cell division;cellular component organization;cellular component organization at cellular level;cellular component organization or biogenesis;cellular component organization or biogenesis at cellular level;cellular macromolecular complex subunit organization;cellular macromolecule metabolic process;cellular metabolic process;cellular nitrogen compound metabolic process;cellular…	adenyl nucleotide binding;adenyl ribonucleotide binding;ATP binding;binding;nucleotide binding;protein binding;protein dimerization activity;protein heterodimerization activity;purine nucleotide binding;purine ribonucleoside triphosphate binding;purine ribonucleotide binding;ribonucleotide binding	cell part;chromosomal part;chromosome;condensed chromosome;condensin complex;cytoplasm;extracellular membrane-bounded organelle;extracellular organelle;extracellular region part;extracellular vesicular exosome;intracellular membrane-bounded organelle;intracellular non-membrane-bounded organelle;intracellular organelle;intracellular organelle part;intracellular part;macromolecular complex;membrane…							29.5663	29.2236	29.9044	28.4926	28.5024	29.1066	15	15	15	11.7	11.7	11.7	134.24	0	40.785	5804700000	67	29.1326	29.5648	28.7005	6	3	3	1443
Q64337;D3YZJ1;F6VD69	Q64337;D3YZJ1	Sequestosome-1	Sqstm1	-		+	1.65601	0.0182283	0.855891	2.55096	apoptosis;autophagy;biological regulation;catabolic process;cell communication;cell death;cell differentiation;cellular catabolic process;cellular component assembly;cellular component organization;cellular component organization or biogenesis;cellular developmental process;cellular macromolecule catabolic process;cellular macromolecule metabolic process;cellular metabolic process;cellular proces…	binding;cation binding;enzyme binding;identical protein binding;ion binding;K63-linked polyubiquitin binding;kinase binding;metal ion binding;polyubiquitin binding;protein binding;protein binding transcription factor activity;protein domain specific binding;protein kinase binding;protein kinase C binding;SH2 domain binding;small conjugating protein binding;transcription cofactor activity;transcri…	aggresome;autophagic vacuole;cell part;cytoplasm;cytoplasmic mRNA processing body;cytoplasmic part;cytoplasmic vesicle;endoplasmic reticulum;endosome;extracellular membrane-bounded organelle;extracellular organelle;extracellular region part;extracellular vesicular exosome;inclusion body;intracellular membrane-bounded organelle;intracellular non-membrane-bounded organelle;intracellular organelle;i…							30.8313	30.8412	30.2174	29.5964	29.7402	29.9856	7	7	7	31.2	31.2	31.2	48.162	0	69.351	19547000000	42	30.202	30.63	29.7741	6	3	3	1252
Q8BJS4;E0CY39	Q8BJS4	SUN domain-containing protein 2	Sun2	-		+	1.33964	0.0409205	-0.805992	-2.1131	actin filament-based movement;actin filament-based process;biological regulation;cellular component movement;cellular component organization;cellular component organization at cellular level;cellular component organization or biogenesis;cellular component organization or biogenesis at cellular level;cellular localization;cellular membrane organization;cellular process;centrosome localization;cyto…	binding;identical protein binding;lamin binding;protein binding	cell part;chromosomal part;chromosome;chromosome, telomeric region;condensed chromosome;condensed nuclear chromosome;cytoplasmic part;endosomal part;endosome membrane;envelope;integral to membrane;integral to nuclear inner membrane;integral to organelle membrane;intracellular non-membrane-bounded organelle;intracellular organelle;intracellular organelle part;intracellular part;intrinsic to membra…							30.9944	30.6956	30.114	31.4725	31.1905	31.559	21	21	21	41.5	41.5	41.5	81.604	0	136.88	34176000000	93	31.0043	30.6013	31.4073	6	3	3	1366
A0A0A0MQA5;P68368;A0A087WQS4;A0A087WRB4;A0A087WSB0;A0A087WSL5	A0A0A0MQA5;P68368	Tubulin alpha-4A chain	Tuba4a	-		+	1.75035	0.029335	-0.551463	-2.27922	cellular component assembly;cellular component assembly at cellular level;cellular component organization;cellular component organization at cellular level;cellular component organization or biogenesis;cellular component organization or biogenesis at cellular level;cellular macromolecular complex assembly;cellular macromolecular complex subunit organization;cellular process;cellular protein compl…	binding;catalytic activity;GTP binding;GTPase activity;guanyl nucleotide binding;guanyl ribonucleotide binding;hydrolase activity;hydrolase activity, acting on acid anhydrides;hydrolase activity, acting on acid anhydrides, in phosphorus-containing anhydrides;nucleoside-triphosphatase activity;nucleotide binding;purine nucleotide binding;purine ribonucleoside triphosphate binding;purine ribonucleo…	cell part;cytoplasm;cytoskeletal part;extracellular membrane-bounded organelle;extracellular organelle;extracellular region part;extracellular vesicular exosome;intracellular organelle part;intracellular part;macromolecular complex;membrane-bounded organelle;membrane-bounded vesicle;microtubule;organelle;organelle part;protein complex;vesicle							28.2506	28.2826	28.2996	28.9988	28.9397	28.5487	28	5	5	63.1	14.9	14.9	52.793	0	19.64	4388000000	17	28.5533	28.2776	28.829	6	3	3	22
A2AMY5;Q91VX2;A2AMY7;F6PYV5	A2AMY5;Q91VX2	Ubiquitin-associated protein 2	Ubap2	-		+	1.67223	0.0356386	-0.533805	-2.17706										28.875	28.9711	29.1364	29.7749	29.4106	29.3984	9	9	9	13.9	13.9	13.9	117.83	0	81.412	5549900000	20	29.2611	28.9942	29.528	6	3	3	214
P61089;A0A1W2P7Z3;A0A087WPV1;Q9CQ37	P61089;A0A1W2P7Z3	Ubiquitin-conjugating enzyme E2 N	Ube2n	-		+	1.93435	0.0222275	-0.545674	-2.43786	activation of immune response;antigen receptor-mediated signaling pathway;biological regulation;catabolic process;cell surface receptor linked signaling pathway;cellular catabolic process;cellular component organization;cellular component organization at cellular level;cellular component organization or biogenesis;cellular component organization or biogenesis at cellular level;cellular macromolec…	acid-amino acid ligase activity;adenyl nucleotide binding;adenyl ribonucleotide binding;ATP binding;binding;catalytic activity;chromatin binding;enzyme binding;ligase activity;ligase activity, forming carbon-nitrogen bonds;nucleotide binding;protein binding;purine nucleotide binding;purine ribonucleoside triphosphate binding;purine ribonucleotide binding;ribonucleotide binding;small conjugating p…	cell part;cytoplasm;extracellular membrane-bounded organelle;extracellular organelle;extracellular region part;extracellular vesicular exosome;intracellular membrane-bounded organelle;intracellular organelle;intracellular part;macromolecular complex;membrane-bounded organelle;membrane-bounded vesicle;nucleus;organelle;protein complex;UBC13-MMS2 complex;UBC13-UEV1A complex;ubiquitin conjugating en…							31.4608	31.2696	31.6424	32.0066	31.8955	32.1077	8	8	8	48	48	48	17.138	0	25.357	36341000000	60	31.7304	31.4576	32.0033	6	3	3	927
Q5SSI6	Q5SSI6	U3 small nucleolar RNA-associated protein 18 homolog	Utp18	-		+	2.79658	0.00214947	-0.849255	-4.01455	cellular macromolecule metabolic process;cellular metabolic process;cellular nitrogen compound metabolic process;cellular process;macromolecule metabolic process;maturation of SSU-rRNA;maturation of SSU-rRNA from tricistronic rRNA transcript (SSU-rRNA, 5.8S rRNA, LSU-rRNA);metabolic process;ncRNA metabolic process;ncRNA processing;nitrogen compound metabolic process;nucleic acid metabolic process…		cell part;intracellular membrane-bounded organelle;intracellular non-membrane-bounded organelle;intracellular organelle;intracellular organelle part;intracellular part;macromolecular complex;membrane-bounded organelle;non-membrane-bounded organelle;nuclear part;nucleolar part;nucleolus;nucleus;organelle;organelle part;preribosome;protein complex;Pwp2p-containing subcomplex of 90S preribosome;ribo…							28.9231	28.8963	28.9489	29.9675	29.7638	29.5849	5	5	5	11.1	11.1	11.1	61.217	0	18.816	6548900000	14	29.3474	28.9228	29.7721	6	3	3	1175
P32921	P32921	Tryptophan--tRNA ligase, cytoplasmic;T1-TrpRS;T2-TrpRS	Wars	-		+	1.76602	0.0473556	-0.430216	-2.05316	amine metabolic process;amino acid activation;anatomical structure formation involved in morphogenesis;angiogenesis;biological regulation;carboxylic acid metabolic process;cellular amine metabolic process;cellular amino acid metabolic process;cellular ketone metabolic process;cellular macromolecule metabolic process;cellular metabolic process;cellular nitrogen compound metabolic process;cellular …	adenyl nucleotide binding;adenyl ribonucleotide binding;aminoacyl-tRNA ligase activity;ATP binding;binding;catalytic activity;ligase activity;ligase activity, forming aminoacyl-tRNA and related compounds;ligase activity, forming carbon-oxygen bonds;nucleotide binding;purine nucleotide binding;purine ribonucleoside triphosphate binding;purine ribonucleotide binding;ribonucleotide binding;tryptopha…	cell part;cytoplasm;extracellular membrane-bounded organelle;extracellular organelle;extracellular region part;extracellular vesicular exosome;intracellular membrane-bounded organelle;intracellular organelle;intracellular part;membrane-bounded organelle;membrane-bounded vesicle;nucleus;organelle;vesicle							30.5431	30.3127	30.5875	30.7897	30.9159	31.0282	16	16	16	42.8	42.8	42.8	54.357	0	69.666	26192000000	67	30.6962	30.4811	30.9113	6	3	3	810
E9QMK9;Q8BH86;F7CUW7	E9QMK9;Q8BH86	UPF0317 protein C14orf159 homolog, mitochondrial	9030617O03Rik	+	+		3.17592	0	4.1002	7.75696			cell part;cytoplasmic part;intracellular membrane-bounded organelle;intracellular organelle;intracellular part;membrane-bounded organelle;mitochondrion;organelle							30.7685	30.5973	30.3704	25.7635	27.1934	26.4787	15	15	15	28.3	28.3	28.3	69.921	0	91.505	19258000000	39	30.5787	30.5787	NaN	3	3	0	482
Q14CH7	Q14CH7	Alanine--tRNA ligase, mitochondrial	Aars2	+	+		2.7761	0	3.19683	6.08744	alanyl-tRNA aminoacylation;amine metabolic process;amino acid activation;carboxylic acid metabolic process;cellular amine metabolic process;cellular amino acid metabolic process;cellular component assembly;cellular component assembly at cellular level;cellular component organization;cellular component organization at cellular level;cellular component organization or biogenesis;cellular component …	adenyl nucleotide binding;adenyl ribonucleotide binding;alanine-tRNA ligase activity;aminoacyl-tRNA ligase activity;ATP binding;binding;catalytic activity;cation binding;ion binding;ligase activity;ligase activity, forming aminoacyl-tRNA and related compounds;ligase activity, forming carbon-oxygen bonds;metal ion binding;nucleic acid binding;nucleotide binding;purine nucleotide binding;purine rib…	cell part;cytoplasmic part;intracellular membrane-bounded organelle;intracellular organelle;intracellular part;membrane-bounded organelle;mitochondrion;organelle						+	29.8717	29.624	29.5304	25.7635	27.1934	26.4787	5	5	5	6.7	6.7	6.7	106.78	0	18.595	3923800000	5	29.6754	29.6754	NaN	3	3	0	1084
Q61102	Q61102	ATP-binding cassette sub-family B member 7, mitochondrial	Abcb7	+	+		2.00067	0.00216487	3.36938	4.05218	biological regulation;cation homeostasis;cellular cation homeostasis;cellular chemical homeostasis;cellular homeostasis;cellular ion homeostasis;cellular iron ion homeostasis;cellular metal ion homeostasis;cellular process;chemical homeostasis;establishment of localization;homeostatic process;ion homeostasis;iron ion homeostasis;metal ion homeostasis;regulation of biological quality;transmembrane…	active transmembrane transporter activity;adenyl nucleotide binding;adenyl ribonucleotide binding;ATP binding;ATPase activity;ATPase activity, coupled;ATPase activity, coupled to movement of substances;ATPase activity, coupled to transmembrane movement of substances;binding;catalytic activity;hydrolase activity;hydrolase activity, acting on acid anhydrides;hydrolase activity, acting on acid anhyd…	cell part;cytoplasmic part;integral to membrane;intracellular membrane-bounded organelle;intracellular organelle;intracellular organelle part;intracellular part;intrinsic to membrane;membrane;membrane part;membrane-bounded organelle;mitochondrial inner membrane;mitochondrial membrane;mitochondrial part;mitochondrion;organelle;organelle inner membrane;organelle membrane;organelle part		+				+	30.8949	29.8459	28.8029	25.7635	27.1934	26.4787	13	13	13	21.3	21.3	21.3	82.58	0	43.61	10077000000	36	29.8479	29.8479	NaN	3	3	0	1204
P61222	P61222	ATP-binding cassette sub-family E member 1	Abce1	+	+		1.78283	0.00818497	1.05041	2.88303		adenyl nucleotide binding;adenyl ribonucleotide binding;ATP binding;ATPase activity;binding;catalytic activity;hydrolase activity;hydrolase activity, acting on acid anhydrides;hydrolase activity, acting on acid anhydrides, in phosphorus-containing anhydrides;iron-sulfur cluster binding;metal cluster binding;nucleoside-triphosphatase activity;nucleotide binding;purine nucleotide binding;purine rib…	cell part;cytoplasm;cytoplasmic part;intracellular membrane-bounded organelle;intracellular organelle;intracellular part;membrane;membrane-bounded organelle;mitochondrion;organelle							31.0928	30.6781	31.4971	30.189	29.8057	30.1221	16	16	16	35.2	35.2	35.2	67.314	0	101.86	21003000000	54	30.5641	31.0894	30.0389	6	3	3	931
Q8BWT1	Q8BWT1	3-ketoacyl-CoA thiolase, mitochondrial	Acaa2	+	+		4.96795	0	4.25349	16.6136	carboxylic acid metabolic process;cellular ketone metabolic process;cellular lipid metabolic process;cellular metabolic process;cellular process;cellular response to chemical stimulus;cellular response to hypoxia;cellular response to oxygen levels;cellular response to stimulus;cellular response to stress;fatty acid metabolic process;lipid metabolic process;metabolic process;monocarboxylic acid me…	acetyl-CoA C-acyltransferase activity;C-acyltransferase activity;catalytic activity;transferase activity;transferase activity, transferring acyl groups;transferase activity, transferring acyl groups other than amino-acyl groups	cell part;cytoplasmic part;extracellular membrane-bounded organelle;extracellular organelle;extracellular region part;extracellular vesicular exosome;intracellular membrane-bounded organelle;intracellular organelle;intracellular organelle part;intracellular part;membrane;membrane-bounded organelle;membrane-bounded vesicle;mitochondrial inner membrane;mitochondrial membrane;mitochondrial part;mito…		+				+	33.1854	32.6994	32.7492	28.6694	28.5961	28.6079	21	21	21	65.5	65.5	65.5	41.829	0	230.78	106250000000	133	30.7512	32.878	28.6245	6	3	3	1402
P51174;A0A0R4J083	P51174;A0A0R4J083	Long-chain specific acyl-CoA dehydrogenase, mitochondrial	Acadl	+	+		2.14853	0	6.7562	4.72078	amine catabolic process;amine metabolic process;betaine catabolic process;betaine metabolic process;biological regulation;carboxylic acid catabolic process;carboxylic acid metabolic process;carnitine catabolic process;carnitine metabolic process;carnitine metabolic process, CoA-linked;catabolic process;cellular amine metabolic process;cellular amino acid catabolic process;cellular amino acid meta…	acyl-CoA dehydrogenase activity;acyl-CoA oxidase activity;binding;carboxylic acid binding;catalytic activity;coenzyme binding;cofactor binding;fatty acid binding;fatty-acyl-CoA binding;flavin adenine dinucleotide binding;lipid binding;long-chain-acyl-CoA dehydrogenase activity;monocarboxylic acid binding;oxidoreductase activity;oxidoreductase activity, acting on the CH-CH group of donors;oxidored…	cell part;cytoplasm;cytoplasmic part;intracellular membrane-bounded organelle;intracellular organelle;intracellular organelle lumen;intracellular organelle part;intracellular part;membrane;membrane-bounded organelle;membrane-enclosed lumen;mitochondrial matrix;mitochondrial membrane;mitochondrial part;mitochondrion;organelle;organelle lumen;organelle membrane;organelle part						+	35.4438	34.4824	35.1822	25.7635	28.973	30.1034	24	24	24	60.7	60.7	60.7	47.907	0	232.07	292500000000	259	32.837	35.0361	29.5382	5	3	2	879
P45952;D6RFD7	P45952	Medium-chain specific acyl-CoA dehydrogenase, mitochondrial	Acadm	+	+		3.49598	0	4.98928	9.38964	amine biosynthetic process;amine metabolic process;anatomical structure development;betaine biosynthetic process;betaine metabolic process;biological regulation;biosynthetic process;carbohydrate biosynthetic process;carbohydrate metabolic process;carboxylic acid biosynthetic process;carboxylic acid catabolic process;carboxylic acid metabolic process;cardiac cell differentiation;cardiac muscle cel…	acyl-CoA dehydrogenase activity;binding;catalytic activity;coenzyme binding;cofactor binding;flavin adenine dinucleotide binding;identical protein binding;medium-chain-acyl-CoA dehydrogenase activity;oxidoreductase activity;oxidoreductase activity, acting on the CH-CH group of donors;protein binding	axon;cell part;cell projection;cytoplasmic part;extracellular membrane-bounded organelle;extracellular organelle;extracellular region part;extracellular vesicular exosome;intracellular membrane-bounded organelle;intracellular organelle;intracellular organelle lumen;intracellular organelle part;intracellular part;membrane-bounded organelle;membrane-bounded vesicle;membrane-enclosed lumen;mitochond…						+	31.4636	31.253	31.6868	25.7635	27.1934	26.4787	16	16	16	36.1	36.1	36.1	46.481	0	70.24	37692000000	86	31.4678	31.4678	NaN	3	3	0	846
Q9DBL1;E9Q5L3;A0A140LHL4	Q9DBL1;E9Q5L3	Short/branched chain specific acyl-CoA dehydrogenase, mitochondrial	Acadsb	+	+		2.53364	0	3.24786	5.40079	acyl-CoA metabolic process;carboxylic acid metabolic process;cellular ketone metabolic process;cellular lipid metabolic process;cellular metabolic process;cellular process;coenzyme metabolic process;cofactor metabolic process;fatty acid metabolic process;lipid metabolic process;metabolic process;monocarboxylic acid metabolic process;organic acid metabolic process;oxoacid metabolic process;primary…	acyl-CoA dehydrogenase activity;binding;catalytic activity;coenzyme binding;cofactor binding;flavin adenine dinucleotide binding;oxidoreductase activity;oxidoreductase activity, acting on the CH-CH group of donors;short-branched-chain-acyl-CoA dehydrogenase activity	cell part;cytoplasmic part;extracellular membrane-bounded organelle;extracellular organelle;extracellular region part;extracellular vesicular exosome;intracellular membrane-bounded organelle;intracellular organelle;intracellular organelle lumen;intracellular organelle part;intracellular part;membrane-bounded organelle;membrane-bounded vesicle;membrane-enclosed lumen;mitochondrial matrix;mitochond…						+	30.295	29.4218	29.4624	25.7635	27.1934	26.4787	10	10	10	25.7	25.7	25.7	47.874	0	29.025	14349000000	28	29.7264	29.7264	NaN	3	3	0	1833
P50544;B1AR28	P50544;B1AR28	Very long-chain specific acyl-CoA dehydrogenase, mitochondrial	Acadvl	+	+		2.69584	0	5.13719	6.28372	biological regulation;carboxylic acid catabolic process;carboxylic acid metabolic process;catabolic process;cell differentiation;cellular catabolic process;cellular developmental process;cellular ketone metabolic process;cellular lipid catabolic process;cellular lipid metabolic process;cellular metabolic process;cellular process;developmental process;epithelial cell differentiation;fatty acid bet…	acyl-CoA dehydrogenase activity;binding;catalytic activity;coenzyme binding;cofactor binding;flavin adenine dinucleotide binding;oxidoreductase activity;oxidoreductase activity, acting on the CH-CH group of donors	cell part;cytoplasm;cytoplasmic part;intracellular membrane-bounded organelle;intracellular non-membrane-bounded organelle;intracellular organelle;intracellular organelle part;intracellular part;membrane;membrane-bounded organelle;mitochondrial inner membrane;mitochondrial membrane;mitochondrial nucleoid;mitochondrial part;mitochondrion;non-membrane-bounded organelle;nuclear part;nucleoid;nucleol…		+				+	33.3492	32.974	32.6204	28.4094	28.6439	26.4787	27	27	27	52.6	52.6	52.6	70.875	0	177.16	101490000000	176	31.1994	32.9812	28.5267	5	3	2	874
Q8QZT1	Q8QZT1	Acetyl-CoA acetyltransferase, mitochondrial	Acat1	+	+		5.07768	0	5.64175	19.1748	adipose tissue development;anatomical structure development;brain development;cellular component assembly;cellular component organization;cellular component organization or biogenesis;developmental process;liver development;macromolecular complex assembly;macromolecular complex subunit organization;metanephric proximal convoluted tubule development;organ development;protein complex assembly;prote…	acetyl-CoA C-acetyltransferase activity;acetyl-CoA C-acyltransferase activity;acetyltransferase activity;binding;C-acetyltransferase activity;C-acyltransferase activity;catalytic activity;cation binding;coenzyme binding;cofactor binding;ion binding;metal ion binding;transferase activity;transferase activity, transferring acyl groups;transferase activity, transferring acyl groups other than amino-…	cell part;cytoplasmic part;extracellular membrane-bounded organelle;extracellular organelle;extracellular region part;extracellular vesicular exosome;intracellular membrane-bounded organelle;intracellular organelle;intracellular organelle lumen;intracellular organelle part;intracellular part;membrane;membrane-bounded organelle;membrane-bounded vesicle;membrane-enclosed lumen;mitochondrial inner m…		+				+	32.9284	33.3431	32.9533	27.2865	27.2993	27.7138	18	18	18	63	63	63	44.816	0	165.62	102680000000	141	30.2541	33.0749	27.4332	6	3	3	1496
Q99KI0	Q99KI0	Aconitate hydratase, mitochondrial	Aco2	+	+		4.3152	0	4.05982	12.7914	acetyl-CoA catabolic process;acetyl-CoA metabolic process;carboxylic acid metabolic process;catabolic process;cellular catabolic process;cellular ketone metabolic process;cellular metabolic process;cellular process;citrate metabolic process;coenzyme catabolic process;coenzyme metabolic process;cofactor catabolic process;cofactor metabolic process;isocitrate metabolic process;metabolic process;org…	3 iron, 4 sulfur cluster binding;4 iron, 4 sulfur cluster binding;aconitate hydratase activity;binding;carbon-oxygen lyase activity;catalytic activity;cation binding;hydro-lyase activity;ion binding;iron ion binding;iron-sulfur cluster binding;lyase activity;metal cluster binding;metal ion binding;transition metal ion binding	cell part;cytoplasmic part;intracellular membrane-bounded organelle;intracellular organelle;intracellular part;membrane-bounded organelle;mitochondrion;myelin sheath;nucleus;organelle						+	34.9827	34.8398	34.6352	30.3755	30.9791	30.9235	46	46	46	65.3	65.3	65.3	85.462	0	323.31	318810000000	387	32.7893	34.8192	30.7594	6	3	3	1628
Q9R0X4;Q32MW3	Q9R0X4	Acyl-coenzyme A thioesterase 9, mitochondrial	Acot9	+	+		1.68735	0.00693491	1.49159	2.97501	acyl-CoA metabolic process;cellular metabolic process;cellular process;coenzyme metabolic process;cofactor metabolic process;metabolic process;thioester metabolic process	acetyl-CoA hydrolase activity;acyl-CoA hydrolase activity;carboxylic ester hydrolase activity;catalytic activity;CoA hydrolase activity;hydrolase activity;hydrolase activity, acting on ester bonds;thiolester hydrolase activity	cell part;cytoplasmic part;intracellular membrane-bounded organelle;intracellular organelle;intracellular part;membrane-bounded organelle;mitochondrion;organelle						+	34.7611	34.1808	33.4002	32.6394	32.4846	32.7433	29	29	29	64.7	64.7	64.7	50.56	0	162.93	221050000000	286	33.3682	34.114	32.6224	6	3	3	1941
Q8JZQ2	Q8JZQ2	AFG3-like protein 2	Afg3l2	+	+		2.91511	0	3.62336	6.67397	anatomical structure development;anatomical structure morphogenesis;axon ensheathment;axonogenesis;biological regulation;cell development;cell part morphogenesis;cell projection morphogenesis;cell projection organization;cellular component morphogenesis;cellular component organization;cellular component organization at cellular level;cellular component organization or biogenesis;cellular componen…	adenyl nucleotide binding;adenyl ribonucleotide binding;ATP binding;binding;catalytic activity;cation binding;endopeptidase activity;hydrolase activity;ion binding;metal ion binding;metalloendopeptidase activity;metallopeptidase activity;nucleotide binding;peptidase activity;peptidase activity, acting on L-amino acid peptides;purine nucleotide binding;purine ribonucleoside triphosphate binding;pu…	cell part;cytoplasmic part;integral to membrane;intracellular membrane-bounded organelle;intracellular organelle;intracellular organelle part;intracellular part;intrinsic to membrane;membrane;membrane part;membrane-bounded organelle;mitochondrial inner membrane;mitochondrial membrane;mitochondrial part;mitochondrion;organelle;organelle inner membrane;organelle membrane;organelle part		+				+	30.3221	30.1943	29.7894	25.7635	27.1934	26.4787	8	8	6	10.2	10.2	8.4	89.518	0	24.877	13009000000	28	30.1019	30.1019	NaN	3	3	0	1462
Q3UZG4;P31230;A0A0G2JDW6;A0A0G2JEU9;A0A0G2JDV0;A0A0G2JDH0	Q3UZG4;P31230	Aminoacyl tRNA synthase complex-interacting multifunctional protein 1;Endothelial monocyte-activating polypeptide 2	Aimp1	+	+		1.09768	0.04325	2.05274	2.09612	alcohol metabolic process;anatomical structure formation involved in morphogenesis;angiogenesis;apoptosis;biological adhesion;biological regulation;biosynthetic process;carbohydrate metabolic process;cell adhesion;cell communication;cell death;cell migration;cell motility;cell-cell signaling;cellular biosynthetic process;cellular carbohydrate metabolic process;cellular component movement;cellular…	binding;cytokine activity;identical protein binding;nucleic acid binding;protein binding;protein dimerization activity;protein homodimerization activity;receptor binding;RNA binding;tRNA binding	aminoacyl-tRNA synthetase multienzyme complex;cell part;cell surface;cytoplasm;cytoplasmic membrane-bounded vesicle;cytoplasmic part;cytoplasmic vesicle;cytosol;endoplasmic reticulum;extracellular region part;extracellular space;Golgi apparatus;intracellular membrane-bounded organelle;intracellular organelle;intracellular part;macromolecular complex;membrane;membrane-bounded organelle;membrane-bo…			+				29.2733	29.8273	30.897	28.8306	28.5301	26.4787	9	9	9	48.6	48.6	48.6	35.166	0	49.84	10162000000	25	29.4716	29.9992	28.6803	5	3	2	807
Q8R010;Q8R3V2	Q8R010;Q8R3V2	Aminoacyl tRNA synthase complex-interacting multifunctional protein 2	Aimp2	+	+		2.40297	0	3.83178	5.16542	apoptosis;biological regulation;biosynthetic process;cell death;cell differentiation;cellular biosynthetic process;cellular developmental process;cellular macromolecule biosynthetic process;cellular macromolecule metabolic process;cellular metabolic process;cellular process;cellular protein metabolic process;death;developmental process;epithelial cell differentiation;lung cell differentiation;lun…		cell part;cytoplasmic part;cytosol;intracellular membrane-bounded organelle;intracellular organelle;intracellular part;membrane;membrane-bounded organelle;nucleus;organelle							30.2643	29.483	31.1836	25.7635	27.1934	26.4787	10	10	10	48.8	48.8	48.8	35.377	0	77.396	9666600000	23	30.3103	30.3103	NaN	3	3	0	1499
Q9WTP7;F6RP11	Q9WTP7	GTP:AMP phosphotransferase AK3, mitochondrial	Ak3	+	+		3.02689	0	3.70487	7.07866	ADP biosynthetic process;ADP metabolic process;AMP metabolic process;biosynthetic process;cellular biosynthetic process;cellular metabolic process;cellular nitrogen compound biosynthetic process;cellular nitrogen compound metabolic process;cellular process;GTP metabolic process;heterocycle biosynthetic process;heterocycle metabolic process;ITP metabolic process;metabolic process;nitrogen compound…	adenyl nucleotide binding;adenyl ribonucleotide binding;adenylate kinase activity;ATP binding;binding;catalytic activity;GTP binding;guanyl nucleotide binding;guanyl ribonucleotide binding;kinase activity;nucleobase-containing compound kinase activity;nucleoside triphosphate adenylate kinase activity;nucleotide binding;nucleotide kinase activity;phosphotransferase activity, phosphate group as acc…	cell part;cytoplasmic part;intracellular membrane-bounded organelle;intracellular organelle;intracellular organelle lumen;intracellular organelle part;intracellular part;membrane-bounded organelle;membrane-enclosed lumen;mitochondrial matrix;mitochondrial part;mitochondrion;organelle;organelle lumen;organelle part						+	30.2227	30.3232	30.0042	25.7635	27.1934	26.4787	9	9	9	48.5	48.5	48.5	25.426	0	37	11869000000	28	30.1834	30.1834	NaN	3	3	0	1949
Q9WTQ5	Q9WTQ5	A-kinase anchor protein 12	Akap12	+	+		3.71399	0	5.46383	10.5985	biological regulation;cellular process;cellular response to stimulus;establishment of localization;establishment of localization in cell;establishment of protein localization;intracellular protein transport;intracellular transport;positive regulation of biological process;positive regulation of biosynthetic process;positive regulation of cAMP biosynthetic process;positive regulation of cAMP metab…	adenylate cyclase binding;binding;enzyme binding;protein binding;protein complex scaffold;receptor signaling complex scaffold activity;structural molecule activity	adherens junction;anchoring junction;cell junction;cell part;cell-substrate adherens junction;cell-substrate junction;cytoplasm;cytoskeleton;focal adhesion;intracellular non-membrane-bounded organelle;intracellular organelle;intracellular part;membrane;non-membrane-bounded organelle;organelle;plasma membrane							31.8618	32.0269	31.9385	25.7635	27.1934	26.4787	2	2	2	1.2	1.2	1.2	180.69	0.0053706	2.1601	53183000000	14	31.9424	31.9424	NaN	3	3	0	1950
Q9Z110;D3Z0B4;H3BKJ8;H3BLE8;H3BKK0	Q9Z110	Delta-1-pyrroline-5-carboxylate synthase;Glutamate 5-kinase;Gamma-glutamyl phosphate reductase	Aldh18a1	+	+		3.4723	0	3.47077	8.58471	amine biosynthetic process;amine metabolic process;biosynthetic process;carboxylic acid biosynthetic process;carboxylic acid metabolic process;cellular amine metabolic process;cellular amino acid biosynthetic process;cellular amino acid metabolic process;cellular biosynthetic process;cellular ketone metabolic process;cellular metabolic process;cellular modified amino acid biosynthetic process;cel…	adenyl nucleotide binding;adenyl ribonucleotide binding;amino acid kinase activity;ATP binding;binding;catalytic activity;coenzyme binding;cofactor binding;glutamate 5-kinase activity;glutamate-5-semialdehyde dehydrogenase activity;kinase activity;NADP binding;nucleotide binding;oxidoreductase activity;oxidoreductase activity, acting on the aldehyde or oxo group of donors;oxidoreductase activity,…	cell part;cytoplasm;cytoplasmic part;intracellular membrane-bounded organelle;intracellular organelle;intracellular organelle part;intracellular part;membrane;membrane-bounded organelle;mitochondrial inner membrane;mitochondrial membrane;mitochondrial part;mitochondrion;organelle;organelle inner membrane;organelle membrane;organelle part		+				+	34.7076	34.3696	33.7963	31.0337	30.5365	30.8911	43	43	43	60.9	60.9	60.9	87.265	0	323.31	258950000000	369	32.5558	34.2912	30.8204	6	3	3	1972
Q8K009;D3Z6B9;Q8R0Y6;A0A0N4SW56;A0A0N4SVT2	Q8K009;D3Z6B9	Mitochondrial 10-formyltetrahydrofolate dehydrogenase	Aldh1l2	+	+		3.87651	0	6.83759	11.9374	10-formyltetrahydrofolate catabolic process;10-formyltetrahydrofolate metabolic process;aromatic compound catabolic process;biosynthetic process;catabolic process;cellular aromatic compound metabolic process;cellular catabolic process;cellular metabolic process;cellular nitrogen compound catabolic process;cellular nitrogen compound metabolic process;cellular process;coenzyme catabolic process;coe…	aldehyde dehydrogenase (NAD) activity;catalytic activity;formyltetrahydrofolate dehydrogenase activity;hydroxymethyl-, formyl- and related transferase activity;methyltransferase activity;oxidoreductase activity;oxidoreductase activity, acting on the aldehyde or oxo group of donors;oxidoreductase activity, acting on the aldehyde or oxo group of donors, NAD or NADP as acceptor;oxidoreductase activi…	cell part;cytoplasmic part;extracellular membrane-bounded organelle;extracellular organelle;extracellular region part;extracellular vesicular exosome;intracellular membrane-bounded organelle;intracellular organelle;intracellular part;membrane-bounded organelle;membrane-bounded vesicle;mitochondrion;organelle;vesicle						+	33.6705	33.3943	32.8835	25.7635	27.1934	26.4787	46	46	46	57	57	57	101.59	0	220.74	120830000000	214	33.3161	33.3161	NaN	3	3	0	1467
P47738;A0A0G2JEU1;A0A0G2JFQ0;D3YYF3;A0A0G2JF60;Q62148;G3UWP3;P24549;O35945;Q9JHW9;Q9CZS1	P47738;A0A0G2JEU1	Aldehyde dehydrogenase, mitochondrial	Aldh2	+	+		4.43432	0	8.69593	16.269	9-cis-retinoic acid biosynthetic process;9-cis-retinoic acid metabolic process;alcohol catabolic process;alcohol metabolic process;anatomical structure development;anatomical structure maturation;anatomical structure morphogenesis;anterior/posterior pattern specification;apocarotenoid metabolic process;appendage morphogenesis;behavior;biological regulation;biosynthetic process;blood vessel develo…	3-chloroallyl aldehyde dehydrogenase activity;aldehyde dehydrogenase (NAD) activity;aldehyde dehydrogenase [NAD(P)+] activity;benzaldehyde dehydrogenase (NAD+) activity;binding;catalytic activity;coenzyme binding;cofactor binding;hormone binding;identical protein binding;isoprenoid binding;lipid binding;NAD binding;NAD+ binding;nucleotide binding;oxidoreductase activity;oxidoreductase activity, a…	cell part;cytoplasm;cytoplasmic part;cytosol;extracellular membrane-bounded organelle;extracellular organelle;extracellular region part;extracellular vesicular exosome;intracellular membrane-bounded organelle;intracellular organelle;intracellular organelle lumen;intracellular organelle part;intracellular part;membrane-bounded organelle;membrane-bounded vesicle;membrane-enclosed lumen;mitochondria…						+	35.4207	35.15	34.9526	25.7635	27.1934	26.4787	36	36	36	70.3	70.3	70.3	56.537	0	323.31	433280000000	461	35.1745	35.1745	NaN	3	3	0	851
P17427	P17427	AP-2 complex subunit alpha-2	Ap2a2	+	+		1.42387	0.0135367	3.11415	2.7857	cellular component organization;cellular component organization or biogenesis;cellular membrane organization;cellular process;endocytosis;establishment of localization;establishment of localization in cell;establishment of protein localization;intracellular protein transport;intracellular transport;membrane invagination;membrane organization;protein transport;transport;vesicle-mediated transport	binding;enzyme binding;kinase binding;lipid binding;protein binding;protein kinase binding;protein transporter activity;substrate-specific transporter activity;transporter activity	AP-type membrane coat adaptor complex;cell part;clathrin adaptor complex;coated pit;cytoplasmic membrane-bounded vesicle;cytoplasmic part;cytoplasmic vesicle;intracellular membrane-bounded organelle;intracellular organelle;intracellular part;macromolecular complex;membrane;membrane coat;membrane part;membrane-bounded organelle;membrane-bounded vesicle;organelle;plasma membrane;protein complex;sto…			+				28.9696	28.7628	31.4565	25.7635	27.6042	26.4787	15	15	9	21.3	21.3	14	104.02	0	82.788	7767500000	25	29.1983	29.7296	27.6042	4	3	1	748
Q9DBG3;H3BKM0;H3BIY9;H3BJ06;Q5SWR0	Q9DBG3;H3BKM0;H3BIY9	AP-2 complex subunit beta;AP complex subunit beta	Ap2b1	+	+		2.04299	0.00174007	3.10991	4.11079	cellular component organization;cellular component organization or biogenesis;cellular membrane organization;cellular process;endocytosis;establishment of localization;establishment of localization in cell;establishment of protein localization;intracellular protein transport;intracellular transport;membrane invagination;membrane organization;protein transport;transport;vesicle-mediated transport	binding;clathrin binding;protein binding;protein transporter activity;substrate-specific transporter activity;transporter activity	AP-type membrane coat adaptor complex;cell part;clathrin adaptor complex;coated pit;cytoplasmic part;intracellular membrane-bounded organelle;intracellular organelle;intracellular part;macromolecular complex;membrane;membrane part;membrane-bounded organelle;organelle;plasma membrane;protein complex							29.0468	29.1096	30.6088	25.7635	27.1934	26.4787	8	8	3	9	9	3.4	104.58	0	18.265	4355400000	9	29.5884	29.5884	NaN	3	3	0	1827
P12023	P12023	Amyloid beta A4 protein;N-APP;Soluble APP-alpha;Soluble APP-beta;C99;Beta-amyloid protein 42;Beta-amyloid protein 40;C83;P3(42);P3(40);C80;Gamma-secretase C-terminal fragment 59;Gamma-secretase C-terminal fragment 57;Gamma-secretase C-terminal fragment 50;C31	App	+	+		2.33624	0	2.40733	4.62448	adult behavior;adult locomotory behavior;alcohol metabolic process;anatomical structure development;anatomical structure morphogenesis;apoptosis;associative learning;axon cargo transport;axon choice point recognition;axon midline choice point recognition;axonogenesis;behavior;behavioral interaction between organisms;biological adhesion;biological regulation;calcium ion homeostasis;cation homeosta…	acetylcholine receptor binding;binding;carbohydrate binding;cation binding;DNA binding;endopeptidase inhibitor activity;endopeptidase regulator activity;enzyme activator activity;enzyme binding;enzyme inhibitor activity;enzyme regulator activity;glycosaminoglycan binding;heparin binding;identical protein binding;ion binding;metal ion binding;nucleic acid binding;pattern binding;peptidase activato…	apical part of cell;axon;cell junction;cell part;cell projection;cell projection part;cell surface;cell-cell junction;ciliary rootlet;cilium part;coated pit;coated vesicle;cytoplasm;cytoplasmic membrane-bounded vesicle;cytoplasmic part;cytoplasmic vesicle;cytoskeletal part;dendritic shaft;dendritic spine;endosome;ER to Golgi transport vesicle;extracellular membrane-bounded organelle;extracellular…				+			28.9911	28.9388	28.7277	25.7635	27.1934	26.4787	7	7	7	12.7	12.7	12.7	86.721	0	27.534	4909600000	10	28.8859	28.8859	NaN	3	3	0	719
Q925I1;H3BK90;H3BKI6;V9GWS5;V9GWS6	Q925I1	ATPase family AAA domain-containing protein 3	Atad3	+	+		3.37236	0	6.13866	9.14907	biological regulation;cell growth;cellular process;growth;negative regulation of apoptosis;negative regulation of biological process;negative regulation of cell death;negative regulation of cellular process;negative regulation of programmed cell death;regulation of apoptosis;regulation of biological process;regulation of cell death;regulation of cellular process;regulation of programmed cell death	adenyl nucleotide binding;adenyl ribonucleotide binding;ATP binding;binding;nucleotide binding;purine nucleotide binding;purine ribonucleoside triphosphate binding;purine ribonucleotide binding;ribonucleotide binding	cell part;cytoplasmic part;integral to membrane;intracellular membrane-bounded organelle;intracellular non-membrane-bounded organelle;intracellular organelle;intracellular organelle part;intracellular part;intrinsic to membrane;membrane;membrane part;membrane-bounded organelle;mitochondrial inner membrane;mitochondrial membrane;mitochondrial nucleoid;mitochondrial part;mitochondrion;non-membrane-…		+				+	33.1588	32.8432	31.8496	25.7635	27.1934	26.4787	32	32	32	52.3	52.3	52.3	66.741	0	136.97	62376000000	122	32.6172	32.6172	NaN	3	3	0	1613
P56480	P56480	ATP synthase subunit beta, mitochondrial	Atp5b	+	+		3.43767	0	2.16567	7.37133	anatomical structure formation involved in morphogenesis;angiogenesis;ATP biosynthetic process;ATP hydrolysis coupled proton transport;ATP metabolic process;ATP synthesis coupled proton transport;biological regulation;biosynthetic process;cation homeostasis;cation transport;cell differentiation;cellular biosynthetic process;cellular cation homeostasis;cellular chemical homeostasis;cellular develo…	active transmembrane transporter activity;adenyl nucleotide binding;adenyl ribonucleotide binding;ATP binding;ATPase activity;ATPase activity, coupled;ATPase activity, coupled to movement of substances;ATPase activity, coupled to transmembrane movement of ions;ATPase activity, coupled to transmembrane movement of substances;binding;catalytic activity;cation transmembrane transporter activity;cati…	cell part;cell surface;cytoplasmic part;extracellular membrane-bounded organelle;extracellular organelle;extracellular region part;extracellular vesicular exosome;intracellular membrane-bounded organelle;intracellular non-membrane-bounded organelle;intracellular organelle;intracellular organelle part;intracellular part;macromolecular complex;membrane;membrane part;membrane-bounded organelle;membr…		+				+	35.7112	35.5346	35.5243	33.0572	33.6312	33.5846	29	29	29	73.2	73.2	73.2	56.3	0	323.31	638530000000	559	34.5072	35.59	33.4244	6	3	3	905
Q9CQQ7;A0A0G2JGX3	Q9CQQ7	ATP synthase F(0) complex subunit B1, mitochondrial	Atp5f1	+	+		1.49306	0.00699701	4.17709	2.99373	anatomical structure development;ATP biosynthetic process;ATP metabolic process;ATP synthesis coupled proton transport;biosynthetic process;cation transport;cellular biosynthetic process;cellular metabolic process;cellular nitrogen compound biosynthetic process;cellular nitrogen compound metabolic process;cellular process;developmental process;energy coupled proton transport, down electrochemical…	ATPase activity;catalytic activity;cation transmembrane transporter activity;hydrogen ion transmembrane transporter activity;hydrolase activity;hydrolase activity, acting on acid anhydrides;hydrolase activity, acting on acid anhydrides, in phosphorus-containing anhydrides;inorganic cation transmembrane transporter activity;ion transmembrane transporter activity;monovalent inorganic cation transme…	cell part;cytoplasmic part;extracellular membrane-bounded organelle;extracellular organelle;extracellular region part;extracellular vesicular exosome;intracellular membrane-bounded organelle;intracellular organelle;intracellular organelle part;intracellular part;macromolecular complex;membrane;membrane part;membrane-bounded organelle;membrane-bounded vesicle;mitochondrial inner membrane;mitochond…		+				+	32.8975	31.9621	32.5561	25.7635	29.5026	29.6184	16	16	16	55.1	55.1	55.1	28.948	0	55.729	59349000000	94	31.3074	32.4719	29.5605	5	3	2	1699
P97450;E9QAD6	P97450	ATP synthase-coupling factor 6, mitochondrial	Atp5j	+	+		3.15418	0	4.21812	7.7161	anatomical structure development;ATP biosynthetic process;ATP metabolic process;ATP synthesis coupled proton transport;biosynthetic process;cation transport;cellular biosynthetic process;cellular metabolic process;cellular nitrogen compound biosynthetic process;cellular nitrogen compound metabolic process;cellular process;developmental process;energy coupled proton transport, down electrochemical…	ATPase activity;catalytic activity;cation transmembrane transporter activity;hydrogen ion transmembrane transporter activity;hydrolase activity;hydrolase activity, acting on acid anhydrides;hydrolase activity, acting on acid anhydrides, in phosphorus-containing anhydrides;inorganic cation transmembrane transporter activity;ion transmembrane transporter activity;monovalent inorganic cation transme…	cell part;cytoplasmic part;intracellular membrane-bounded organelle;intracellular organelle;intracellular organelle part;intracellular part;macromolecular complex;membrane;membrane part;membrane-bounded organelle;mitochondrial inner membrane;mitochondrial membrane;mitochondrial membrane part;mitochondrial part;mitochondrial proton-transporting ATP synthase complex;mitochondrial proton-transportin…		+				+	30.9909	30.6993	30.3998	25.7635	27.1934	26.4787	5	5	5	50.9	50.9	50.9	12.496	0	24.954	17410000000	31	30.6967	30.6967	NaN	3	3	0	1044
Q9CPQ8	Q9CPQ8	ATP synthase subunit g, mitochondrial	Atp5l	+	+		2.64739	0	3.08184	5.67084	ATP biosynthetic process;ATP metabolic process;ATP synthesis coupled proton transport;biosynthetic process;cation transport;cellular biosynthetic process;cellular metabolic process;cellular nitrogen compound biosynthetic process;cellular nitrogen compound metabolic process;cellular process;energy coupled proton transport, down electrochemical gradient;establishment of localization;heterocycle bio…	cation transmembrane transporter activity;hydrogen ion transmembrane transporter activity;inorganic cation transmembrane transporter activity;ion transmembrane transporter activity;monovalent inorganic cation transmembrane transporter activity;substrate-specific transmembrane transporter activity;substrate-specific transporter activity;transmembrane transporter activity;transporter activity	cell part;cytoplasmic part;intracellular organelle part;intracellular part;macromolecular complex;membrane part;mitochondrial membrane part;mitochondrial part;mitochondrial proton-transporting ATP synthase complex;mitochondrial proton-transporting ATP synthase complex, coupling factor F(o);organelle part;protein complex;proton-transporting ATP synthase complex;proton-transporting ATP synthase com…						+	29.7642	29.2402	29.6766	25.7635	27.1934	26.4787	3	3	3	40.8	40.8	40.8	11.424	0	10.234	4971200000	12	29.5604	29.5604	NaN	3	3	0	1669
Q9DB20;F7D3P8;F6XVM5	Q9DB20	ATP synthase subunit O, mitochondrial	Atp5o	+	+		2.70573	0	1.53247	4.89988	ATP biosynthetic process;ATP metabolic process;ATP synthesis coupled proton transport;biosynthetic process;cation transport;cellular biosynthetic process;cellular metabolic process;cellular nitrogen compound biosynthetic process;cellular nitrogen compound metabolic process;cellular process;energy coupled proton transport, down electrochemical gradient;establishment of localization;establishment o…	binding;cation transmembrane transporter activity;drug binding;hydrogen ion transmembrane transporter activity;hydrogen ion transporting ATP synthase activity, rotational mechanism;inorganic cation transmembrane transporter activity;ion transmembrane transporter activity;lipid binding;monovalent inorganic cation transmembrane transporter activity;steroid binding;substrate-specific transmembrane t…	cell part;cytoplasmic part;extracellular membrane-bounded organelle;extracellular organelle;extracellular region part;extracellular vesicular exosome;intracellular membrane-bounded organelle;intracellular organelle;intracellular organelle part;intracellular part;macromolecular complex;membrane;membrane part;membrane-bounded organelle;membrane-bounded vesicle;mitochondrial membrane part;mitochondr…						+	32.4485	31.8586	31.9351	30.5187	30.7426	30.3835	13	13	13	64.8	64.8	64.8	23.363	0	111.33	57646000000	85	31.3145	32.0807	30.5483	6	3	3	1823
Q9Z1G3	Q9Z1G3	V-type proton ATPase subunit C 1	Atp6v1c1	+	+		2.14678	0.00131835	2.56246	4.23231	ATP hydrolysis coupled proton transport;cation transport;cellular process;energy coupled proton transport, against electrochemical gradient;establishment of localization;hydrogen transport;ion transmembrane transport;ion transport;monovalent inorganic cation transport;proton transport;transmembrane transport;transport	active transmembrane transporter activity;ATPase activity;ATPase activity, coupled;ATPase activity, coupled to movement of substances;ATPase activity, coupled to transmembrane movement of ions;ATPase activity, coupled to transmembrane movement of ions, phosphorylative mechanism;ATPase activity, coupled to transmembrane movement of substances;catalytic activity;cation transmembrane transporter act…	apical part of cell;cell part;cytoplasmic part;cytoplasmic vesicle;extracellular membrane-bounded organelle;extracellular organelle;extracellular region part;extracellular vesicular exosome;intracellular organelle;intracellular organelle part;intracellular part;lysosomal membrane;macromolecular complex;membrane;membrane part;membrane-bounded organelle;membrane-bounded vesicle;organelle;organelle …				+			29.5384	29.0563	28.5283	25.7635	27.1934	26.4787	2	2	2	6.8	6.8	6.8	43.887	0	4.9119	4873900000	5	29.041	29.041	NaN	3	3	0	1979
E9PV44;O35143	E9PV44;O35143	ATPase inhibitor, mitochondrial	Atpif1	+	+		3.43852	0	5.47247	9.28385	biological regulation;biosynthetic process;cell differentiation;cellular biosynthetic process;cellular chemical homeostasis;cellular component assembly;cellular component organization;cellular component organization or biogenesis;cellular developmental process;cellular homeostasis;cellular ion homeostasis;cellular metabolic process;cellular nitrogen compound biosynthetic process;cellular nitrogen…	angiostatin binding;ATPase binding;ATPase inhibitor activity;ATPase regulator activity;binding;calmodulin binding;enzyme binding;enzyme inhibitor activity;enzyme regulator activity;identical protein binding;nucleoside-triphosphatase regulator activity;protein binding;protein dimerization activity;protein homodimerization activity	cell part;cell surface;cytoplasmic part;intracellular membrane-bounded organelle;intracellular organelle;intracellular organelle part;intracellular part;macromolecular complex;membrane part;membrane-bounded organelle;mitochondrial membrane part;mitochondrial part;mitochondrial proton-transporting ATP synthase complex;mitochondrion;organelle;organelle part;protein complex;proton-transporting ATP s…						+	31.4944	31.953	32.4056	25.7635	27.1934	26.4787	3	3	3	37.8	37.8	37.8	8.7887	0	13.138	41706000000	223	31.951	31.951	NaN	3	3	0	389
Q8R5L1;O35658	Q8R5L1;O35658	Complement component 1 Q subcomponent-binding protein, mitochondrial	C1qbp	+	+		3.06013	0	3.70573	7.19391	activation of immune response;apoptosis;biological regulation;biosynthetic process;cell death;cellular biosynthetic process;cellular component assembly;cellular component assembly at cellular level;cellular component organization;cellular component organization at cellular level;cellular component organization or biogenesis;cellular component organization or biogenesis at cellular level;cellular …	adrenergic receptor binding;binding;carbohydrate binding;complement binding;complement component C1q binding;glycosaminoglycan binding;G-protein-coupled receptor binding;hyaluronic acid binding;kininogen binding;mRNA binding;nucleic acid binding;opsonin binding;pattern binding;polysaccharide binding;protein binding;protein binding transcription factor activity;receptor binding;RNA binding;transcr…	cell part;cell surface;cytoplasm;cytoplasmic part;cytosol;extracellular region;extracellular region part;extracellular space;intracellular membrane-bounded organelle;intracellular non-membrane-bounded organelle;intracellular organelle;intracellular organelle lumen;intracellular organelle part;intracellular part;membrane;membrane-bounded organelle;membrane-enclosed lumen;mitochondrial matrix;mitoc…							30.2674	30.1677	30.1177	25.7635	27.1934	26.4787	3	3	3	21.9	21.9	21.9	31.025	0	34.014	18077000000	20	30.1843	30.1843	NaN	3	3	0	1523
D3YZ61;Q9ES30	D3YZ61;Q9ES30	Complement C1q tumor necrosis factor-related protein 3	C1qtnf3	+	+		2.23345	0.00044186	2.40878	4.38517	biological regulation;carbohydrate homeostasis;cellular chemical homeostasis;cellular component assembly;cellular component organization;cellular component organization or biogenesis;cellular homeostasis;cellular process;cellular triglyceride homeostasis;chemical homeostasis;glucose homeostasis;homeostatic process;lipid homeostasis;macromolecular complex assembly;macromolecular complex subunit or…	binding;identical protein binding;protein binding	cell part;collagen;extracellular matrix part;extracellular membrane-bounded organelle;extracellular organelle;extracellular region;extracellular region part;extracellular space;extracellular vesicular exosome;membrane;membrane-bounded organelle;membrane-bounded vesicle;organelle;vesicle			+				28.6256	28.8105	29.2258	25.7635	27.1934	26.4787	5	5	5	16.6	16.6	16.6	34.984	0	21.582	9879200000	33	28.8873	28.8873	NaN	3	3	0	347
A0A0A6YY29;Q9CXW3	A0A0A6YY29;Q9CXW3	Calcyclin-binding protein	Cacybp	+	+		2.22835	0.000454183	2.667	4.45169	aging;biological regulation;cardiac cell differentiation;cardiac muscle cell differentiation;cell differentiation;cellular developmental process;cellular process;cellular response to calcium ion;cellular response to chemical stimulus;cellular response to inorganic substance;cellular response to metal ion;cellular response to stimulus;developmental process;muscle cell differentiation;negative regu…	binding;identical protein binding;protein binding;protein dimerization activity;protein homodimerization activity	beta-catenin destruction complex;cell body;cell part;cell projection;cytoplasm;cytoplasmic part;extracellular membrane-bounded organelle;extracellular organelle;extracellular region part;extracellular vesicular exosome;intracellular organelle part;intracellular part;macromolecular complex;membrane-bounded organelle;membrane-bounded vesicle;membrane-enclosed lumen;neuron projection;nuclear envelop…			+				28.7968	28.9392	29.7006	25.7635	27.1934	26.4787	3	3	3	22.2	22.2	22.2	15.556	0	12.79	3345300000	11	29.1455	29.1455	NaN	3	3	0	35
E9QAI5;B2RQC6;G3UWN2;E9QAT6	E9QAI5;B2RQC6;G3UWN2;E9QAT6	CAD protein;Glutamine-dependent carbamoyl-phosphate synthase;Aspartate carbamoyltransferase;Dihydroorotase	Cad	+	+		2.50072	0	3.62678	5.4015	amide biosynthetic process;amine biosynthetic process;amine catabolic process;amine metabolic process;anatomical structure development;anatomical structure morphogenesis;arginine biosynthetic process;arginine metabolic process;biological regulation;biosynthetic process;body fluid secretion;carbamoyl phosphate biosynthetic process;carbamoyl phosphate metabolic process;carboxylic acid biosynthetic …	adenyl nucleotide binding;adenyl ribonucleotide binding;amine binding;amino acid binding;aspartate carbamoyltransferase activity;ATP binding;binding;carbamoyl-phosphate synthase (ammonia) activity;carbamoyl-phosphate synthase (glutamine-hydrolyzing) activity;carbon-nitrogen ligase activity, with glutamine as amido-N-donor;carboxyl- or carbamoyltransferase activity;carboxylic acid binding;catalyti…	axon part;cell body;cell part;cell projection part;cytoplasm;cytoplasmic part;cytosol;extracellular membrane-bounded organelle;extracellular organelle;extracellular region part;extracellular vesicular exosome;intracellular membrane-bounded organelle;intracellular organelle;intracellular organelle part;intracellular part;macromolecular complex;membrane;membrane-bounded organelle;membrane-bounded v…			+				29.6283	29.798	30.8895	25.7635	27.1934	26.4787	21	21	21	13	13	13	236.25	0	76.407	9392700000	28	30.1053	30.1053	NaN	3	3	0	252
O08529	O08529	Calpain-2 catalytic subunit	Capn2	+	+		2.09289	0.00129412	2.77865	4.16166	anatomical structure development;anatomical structure formation involved in morphogenesis;biological regulation;blastocyst development;cellular process;cellular response to acid;cellular response to amine stimulus;cellular response to amino acid stimulus;cellular response to chemical stimulus;cellular response to endogenous stimulus;cellular response to organic nitrogen;cellular response to organ…	binding;calcium ion binding;calcium-dependent cysteine-type endopeptidase activity;catalytic activity;cation binding;cysteine-type endopeptidase activity;cysteine-type peptidase activity;endopeptidase activity;hydrolase activity;ion binding;metal ion binding;peptidase activity;peptidase activity, acting on L-amino acid peptides	adherens junction;anchoring junction;cell junction;cell part;cell projection;cell-substrate adherens junction;cell-substrate junction;chromatin;chromosomal part;cytoplasm;cytoplasmic part;cytosol;dendrite;endoplasmic reticulum;endoplasmic reticulum part;extracellular membrane-bounded organelle;extracellular organelle;extracellular region part;extracellular vesicular exosome;focal adhesion;Golgi a…				+			28.8534	28.8817	30.0364	25.7635	27.1934	26.4787	5	5	5	7.9	7.9	7.9	79.871	0	18.782	4869500000	12	29.2572	29.2572	NaN	3	3	0	587
Q60865;F6YLI0	Q60865	Caprin-1	Caprin1	+	+		2.81372	0	3.43116	6.28432	biological regulation;negative regulation of biological process;negative regulation of biosynthetic process;negative regulation of cellular biosynthetic process;negative regulation of cellular macromolecule biosynthetic process;negative regulation of cellular metabolic process;negative regulation of cellular process;negative regulation of cellular protein metabolic process;negative regulation of …	binding;nucleic acid binding;RNA binding	cell part;cell projection;cytoplasm;cytoplasmic mRNA processing body;cytoplasmic part;cytosol;dendrite;intracellular non-membrane-bounded organelle;intracellular organelle;intracellular part;macromolecular complex;membrane;neuron projection;non-membrane-bounded organelle;organelle;ribonucleoprotein complex;RNA granule;stress granule							30.1471	29.583	29.999	25.7635	27.1934	26.4787	7	7	7	12.6	12.6	12.6	78.168	0	19.78	4588200000	8	29.9097	29.9097	NaN	3	3	0	1196
Q8CE80;P51125	Q8CE80;P51125	Calpastatin	Cast	+	+		3.02615	0	3.77865	7.10261	biological regulation;catabolic process;macromolecule catabolic process;macromolecule metabolic process;metabolic process;negative regulation of apoptosis;negative regulation of biological process;negative regulation of catalytic activity;negative regulation of cell death;negative regulation of cellular process;negative regulation of hydrolase activity;negative regulation of molecular function;ne…	cysteine-type endopeptidase inhibitor activity;endopeptidase inhibitor activity;endopeptidase regulator activity;enzyme inhibitor activity;enzyme regulator activity;peptidase inhibitor activity;peptidase regulator activity	cell part;cytoplasm;cytoplasmic part;cytosol;intracellular part;membrane							30.2775	30.027	30.467	25.7635	27.1934	26.4787	4	4	4	5	5	5	81.44	0	6.2917	19965000000	14	30.2572	30.2572	NaN	3	3	0	877
P49817;H3BKG0;D3Z148;D3Z0J2;P51637	P49817;H3BKG0;D3Z148;D3Z0J2	Caveolin-1;Caveolin	Cav1	+	+		2.39487	0	3.71161	5.12043	actin cytoskeleton organization;actin filament organization;actin filament-based process;acylglycerol metabolic process;anatomical structure development;anatomical structure formation involved in morphogenesis;anatomical structure homeostasis;angiogenesis;biological regulation;body fluid secretion;calcium ion homeostasis;calcium ion transport;carbohydrate homeostasis;cardiac cell development;card…	alpha-tubulin binding;binding;binding, bridging;calcium channel regulator activity;channel inhibitor activity;channel regulator activity;connexin binding;cytoskeletal protein binding;enzyme activator activity;enzyme binding;enzyme regulator activity;identical protein binding;inward rectifier potassium channel inhibitor activity;ion channel binding;ion channel inhibitor activity;kinase binding;nit…	acrosomal membrane;adherens junction;anchoring junction;apical plasma membrane;basolateral plasma membrane;caveola;cell cortex;cell junction;cell part;cell projection;cell surface;cell-cell contact zone;cell-cell junction;cell-substrate adherens junction;cell-substrate junction;cilium;contractile fiber part;cytoplasmic part;cytoplasmic vesicle;cytoplasmic vesicle membrane;cytoplasmic vesicle part…				+			29.9333	29.5371	31.1001	25.7635	27.1934	26.4787	5	5	5	34.3	34.3	34.3	20.538	0	9.9199	8560700000	20	30.1901	30.1901	NaN	3	3	0	869
Q61081;A0A1L1STC0	Q61081;A0A1L1STC0	Hsp90 co-chaperone Cdc37;Hsp90 co-chaperone Cdc37, N-terminally processed	Cdc37	+	+		1.59241	0.0105731	1.58688	2.84801	biological regulation;cellular macromolecule metabolic process;cellular metabolic process;cellular process;cellular protein metabolic process;macromolecule metabolic process;metabolic process;posttranscriptional regulation of gene expression;primary metabolic process;protein folding;protein metabolic process;protein stabilization;regulation of biological process;regulation of biological quality;r…	binding;chaperone binding;enzyme binding;heat shock protein binding;Hsp90 protein binding;kinase binding;protein binding;unfolded protein binding	cell part;cell projection membrane;cell projection part;cytoplasm;cytoplasmic part;cytosol;extracellular membrane-bounded organelle;extracellular organelle;extracellular region part;extracellular vesicular exosome;intracellular part;leading edge membrane;membrane part;membrane-bounded organelle;membrane-bounded vesicle;organelle;plasma membrane part;ruffle membrane;vesicle			+				28.1371	27.6948	28.3643	25.7635	27.1934	26.4787	4	4	4	12.4	12.4	12.4	44.593	0	9.1122	1363100000	6	28.0654	28.0654	NaN	3	3	0	1203
Z4YKM2;B2RWE3;B1AR13	Z4YKM2;B2RWE3;B1AR13	CDGSH iron-sulfur domain-containing protein 3, mitochondrial	Cisd3	+	+		3.38366	0	4.93189	8.87573		2 iron, 2 sulfur cluster binding;binding;cation binding;ion binding;iron-sulfur cluster binding;metal cluster binding;metal ion binding	cell part;cytoplasmic part;intracellular membrane-bounded organelle;intracellular organelle;intracellular part;membrane-bounded organelle;mitochondrion;organelle						+	31.7963	31.2116	31.2233	25.7635	27.1934	26.4787	6	6	6	47	47	47	13.155	0	17.475	22672000000	33	31.4104	31.4104	NaN	3	3	0	243
Q6P8N8;Q9JHS4;F7BB92	Q6P8N8;Q9JHS4	ATP-dependent Clp protease ATP-binding subunit clpX-like, mitochondrial	Clpx	+	+		3.23495	0	4.63908	8.16519	biological regulation;cellular macromolecule metabolic process;cellular metabolic process;cellular process;cellular protein metabolic process;macromolecule metabolic process;metabolic process;positive regulation of catalytic activity;positive regulation of hydrolase activity;positive regulation of molecular function;positive regulation of peptidase activity;primary metabolic process;protein foldi…	adenyl nucleotide binding;adenyl ribonucleotide binding;ATP binding;ATPase activity;ATPase activity, coupled;ATP-dependent peptidase activity;binding;catalytic activity;cation binding;enzyme activator activity;enzyme regulator activity;hydrolase activity;hydrolase activity, acting on acid anhydrides;hydrolase activity, acting on acid anhydrides, in phosphorus-containing anhydrides;ion binding;met…	cell part;cytoplasm;cytoplasmic part;endopeptidase Clp complex;intracellular membrane-bounded organelle;intracellular non-membrane-bounded organelle;intracellular organelle;intracellular organelle lumen;intracellular organelle part;intracellular part;macromolecular complex;membrane;membrane-bounded organelle;membrane-enclosed lumen;mitochondrial endopeptidase Clp complex;mitochondrial inner membr…		+				+	31.4791	31.1567	30.717	25.7635	27.1934	26.4787	18	18	18	31.5	31.5	31.5	67.335	0	75.322	19941000000	56	31.1176	31.1176	NaN	3	3	0	1281
Q5SXR6;Q68FD5;F6Z1R4	Q5SXR6;Q68FD5	Clathrin heavy chain;Clathrin heavy chain 1	Cltc	+	+		1.5223	0.00747674	2.41976	2.90102	cation transport;cell cycle phase;cell cycle process;cell differentiation;cellular component assembly;cellular component assembly at cellular level;cellular component organization;cellular component organization at cellular level;cellular component organization or biogenesis;cellular component organization or biogenesis at cellular level;cellular developmental process;cellular macromolecule metab…	binding;clathrin binding;clathrin light chain binding;double-stranded RNA binding;enzyme binding;kinase binding;nucleic acid binding;protein binding;protein kinase binding;RNA binding;structural molecule activity	adherens junction;anchoring junction;cell junction;cell part;cell-substrate adherens junction;cell-substrate junction;chromosomal part;clathrin coat;clathrin coat of coated pit;clathrin coat of trans-Golgi network vesicle;clathrin complex;clathrin vesicle coat;clathrin-coated vesicle;coated vesicle;cytoplasm;cytoplasmic membrane-bounded vesicle;cytoplasmic part;cytoplasmic vesicle;cytoplasmic ves…			+				33.4024	32.839	34.9701	30.6772	31.9373	31.3376	59	59	59	44.6	44.6	44.6	191.98	0	323.31	115360000000	211	32.5273	33.7371	31.3174	6	3	3	1184
Q08093;D3Z7R6	Q08093;D3Z7R6	Calponin-2;Calponin	Cnn2	+	+		2.86027	0	3.58334	6.48225	actin cytoskeleton organization;actin filament-based process;actomyosin structure organization;anatomical structure development;biological regulation;cellular component organization;cellular component organization at cellular level;cellular component organization or biogenesis;cellular component organization or biogenesis at cellular level;cellular process;cellular response to abiotic stimulus;ce…		actin filament bundle;actomyosin;adherens junction;anchoring junction;cell junction;cell part;cell-substrate adherens junction;cell-substrate junction;cytoskeletal part;extracellular membrane-bounded organelle;extracellular organelle;extracellular region part;extracellular vesicular exosome;focal adhesion;intracellular organelle part;intracellular part;membrane;membrane-bounded organelle;membrane…			+				30.367	30.0938	29.7247	25.7635	27.1934	26.4787	8	8	6	31.8	31.8	25.9	33.155	0	45.586	12549000000	23	30.0619	30.0619	NaN	3	3	0	1081
E9PX70;Q60847;F6WIM8	E9PX70;Q60847	Collagen alpha-1(XII) chain	Col12a1	+	+		1.17265	0.0393753	1.4788	2.13408	biological adhesion;cell adhesion;cell differentiation;cellular developmental process;cellular process;developmental process;endodermal cell differentiation		collagen;extracellular matrix;extracellular matrix part;extracellular membrane-bounded organelle;extracellular organelle;extracellular region part;extracellular space;extracellular vesicular exosome;membrane-bounded organelle;membrane-bounded vesicle;organelle;proteinaceous extracellular matrix;vesicle			+				33.3732	33.1966	31.724	31.4745	30.7353	31.6477	131	131	131	50.7	50.7	50.7	333.73	0	323.31	372500000000	534	32.0252	32.7646	31.2858	6	3	3	405
Q9QZE5;Q9QXK3;Q7TNQ1	Q9QZE5	Coatomer subunit gamma-1	Copg1	+	+		1.32062	0.0177534	3.12238	2.58698	cellular component movement;cellular process;cytoskeleton-dependent intracellular transport;establishment of Golgi localization;establishment of localization;establishment of localization in cell;establishment of organelle localization;establishment of protein localization;Golgi vesicle transport;intracellular protein transport;intracellular transport;intra-Golgi vesicle-mediated transport;microt…	structural molecule activity	cell part;COPI vesicle coat;cytoplasmic part;cytoplasmic vesicle part;cytosol;Golgi apparatus part;intracellular organelle part;intracellular part;macromolecular complex;membrane coat;membrane part;organelle part;protein complex;vesicle coat			+				30.0437	29.8673	30.9295	25.7635	29.2312	26.4787	17	17	17	25.6	25.6	25.6	97.512	0	66.925	14317000000	35	30.0179	30.2802	29.2312	4	3	1	1932
P19783;M0QWX7;D6RG40	P19783;M0QWX7	Cytochrome c oxidase subunit 4 isoform 1, mitochondrial	Cox4i1	+	+		3.53912	0	5.40895	9.7301	alcohol metabolic process;amine biosynthetic process;amine metabolic process;biosynthetic process;CDP-choline pathway;cellular amine metabolic process;cellular biogenic amine biosynthetic process;cellular biogenic amine metabolic process;cellular biosynthetic process;cellular lipid metabolic process;cellular metabolic process;cellular nitrogen compound biosynthetic process;cellular nitrogen compo…	binding;carboxylic ester hydrolase activity;catalytic activity;cation transmembrane transporter activity;choline kinase activity;cholinesterase activity;cytochrome-c oxidase activity;drug binding;ethanolamine kinase activity;heme-copper terminal oxidase activity;hydrogen ion transmembrane transporter activity;hydrolase activity;hydrolase activity, acting on ester bonds;identical protein binding;i…	cell part;cytoplasmic part;extracellular membrane-bounded organelle;extracellular organelle;extracellular region part;extracellular vesicular exosome;intracellular membrane-bounded organelle;intracellular organelle;intracellular organelle part;intracellular part;membrane;membrane-bounded organelle;membrane-bounded vesicle;mitochondrial inner membrane;mitochondrial membrane;mitochondrial part;mito…		+				+	32.2734	31.7197	31.6693	25.7635	27.1934	26.4787	8	8	8	54.4	54.4	54.4	19.53	0	42.767	43929000000	77	31.8875	31.8875	NaN	3	3	0	762
P12787	P12787	Cytochrome c oxidase subunit 5A, mitochondrial	Cox5a	+	+		3.68586	0	5.70581	10.5437		binding;catalytic activity;cation binding;cation transmembrane transporter activity;cytochrome-c oxidase activity;heme-copper terminal oxidase activity;hydrogen ion transmembrane transporter activity;inorganic cation transmembrane transporter activity;ion binding;ion transmembrane transporter activity;metal ion binding;monovalent inorganic cation transmembrane transporter activity;oxidoreductase …	cell part;cytoplasmic part;extracellular membrane-bounded organelle;extracellular organelle;extracellular region part;extracellular vesicular exosome;intracellular membrane-bounded organelle;intracellular organelle;intracellular organelle part;intracellular part;membrane;membrane-bounded organelle;membrane-bounded vesicle;mitochondrial inner membrane;mitochondrial membrane;mitochondrial part;mito…		+				+	32.4821	32.1143	31.9566	25.7635	27.1934	26.4787	6	6	6	54.1	54.1	54.1	16.101	0	42.685	45888000000	69	32.1843	32.1843	NaN	3	3	0	722
Q9D881;P19536;F7C106;A0A0A6YVR0	Q9D881;P19536	Cytochrome c oxidase subunit 5B, mitochondrial	Cox5b	+	+		3.49676	0	4.85226	9.34349		binding;catalytic activity;cation binding;cation transmembrane transporter activity;cytochrome-c oxidase activity;heme-copper terminal oxidase activity;hydrogen ion transmembrane transporter activity;inorganic cation transmembrane transporter activity;ion binding;ion transmembrane transporter activity;metal ion binding;monovalent inorganic cation transmembrane transporter activity;oxidoreductase …	cell part;cytoplasmic part;envelope;intracellular organelle part;intracellular part;membrane;mitochondrial envelope;mitochondrial inner membrane;mitochondrial membrane;mitochondrial part;myelin sheath;organelle envelope;organelle inner membrane;organelle membrane;organelle part							31.4648	31.3173	31.2103	25.7635	27.1934	26.4787	5	5	5	33.3	33.3	33.3	13.847	0	28.411	27546000000	45	31.3308	31.3308	NaN	3	3	0	761
P56393	P56393	Cytochrome c oxidase subunit 7B, mitochondrial	Cox7b	+	+		2.83452	0	3.38902	6.33486	anatomical structure development;central nervous system development;developmental process;system development	catalytic activity;cation transmembrane transporter activity;cytochrome-c oxidase activity;heme-copper terminal oxidase activity;hydrogen ion transmembrane transporter activity;inorganic cation transmembrane transporter activity;ion transmembrane transporter activity;monovalent inorganic cation transmembrane transporter activity;oxidoreductase activity;oxidoreductase activity, acting on a heme gr…	cell part;cytoplasmic part;integral to membrane;intracellular membrane-bounded organelle;intracellular organelle;intracellular organelle part;intracellular part;intrinsic to membrane;membrane part;membrane-bounded organelle;mitochondrial membrane part;mitochondrial part;mitochondrial respiratory chain;mitochondrion;organelle;organelle part;respiratory chain						+	29.7413	29.7197	30.1416	25.7635	27.1934	26.4787	1	1	1	10	10	10	9.0113	0.0027382	2.362	6930200000	8	29.8676	29.8676	NaN	3	3	0	904
P17665	P17665	Cytochrome c oxidase subunit 7C, mitochondrial	Cox7c	+	+		2.76963	0	3.11595	6.03828		catalytic activity;cation transmembrane transporter activity;cytochrome-c oxidase activity;heme-copper terminal oxidase activity;hydrogen ion transmembrane transporter activity;inorganic cation transmembrane transporter activity;ion transmembrane transporter activity;monovalent inorganic cation transmembrane transporter activity;oxidoreductase activity;oxidoreductase activity, acting on a heme gr…	cell part;cytoplasmic part;integral to membrane;intracellular membrane-bounded organelle;intracellular organelle;intracellular organelle part;intracellular part;intrinsic to membrane;membrane;membrane part;membrane-bounded organelle;mitochondrial inner membrane;mitochondrial membrane;mitochondrial part;mitochondrion;organelle;organelle inner membrane;organelle membrane;organelle part		+				+	29.672	29.6155	29.4959	25.7635	27.1934	26.4787	2	2	2	28.6	28.6	28.6	7.3325	0	5.3044	5737300000	13	29.5945	29.5945	NaN	3	3	0	749
Q9CZU6;Q80X68	Q9CZU6	Citrate synthase, mitochondrial	Cs	+	+		3.41934	0	3.88296	8.6048	acetyl-CoA catabolic process;acetyl-CoA metabolic process;carbohydrate metabolic process;catabolic process;cellular carbohydrate metabolic process;cellular catabolic process;cellular metabolic process;cellular process;coenzyme catabolic process;coenzyme metabolic process;cofactor catabolic process;cofactor metabolic process;metabolic process;primary metabolic process;tricarboxylic acid cycle	catalytic activity;citrate (Si)-synthase activity;transferase activity;transferase activity, transferring acyl groups;transferase activity, transferring acyl groups, acyl groups converted into alkyl on transfer	cell part;cytoplasmic part;extracellular membrane-bounded organelle;extracellular organelle;extracellular region part;extracellular vesicular exosome;intracellular membrane-bounded organelle;intracellular organelle;intracellular organelle lumen;intracellular organelle part;intracellular part;membrane-bounded organelle;membrane-bounded vesicle;membrane-enclosed lumen;mitochondrial matrix;mitochond…						+	35.2227	34.7753	34.5826	30.6839	31.5686	30.6792	21	21	21	49.4	49.4	49.4	51.736	0	302.19	320930000000	296	32.9187	34.8602	30.9773	6	3	3	1752
F6ZEW4;E9Q1T9;Q9ERK4;E9QAX7	F6ZEW4;E9Q1T9;Q9ERK4;E9QAX7	Exportin-2	Cse1l	+	+		1.50305	0.0115943	2.19594	2.83034	establishment of localization;establishment of localization in cell;establishment of protein localization;intracellular protein transport;intracellular transport;protein transport;transport		cell part;cytoplasm;extracellular membrane-bounded organelle;extracellular organelle;extracellular region part;extracellular vesicular exosome;intracellular organelle part;intracellular part;membrane;membrane-bounded organelle;membrane-bounded vesicle;nuclear part;nucleoplasm;organelle;organelle part;vesicle			+				28.3642	27.9425	29.7167	25.7635	27.1934	26.4787	6	6	6	11.1	11.1	11.1	74.406	0	33.748	16141000000	10	28.6745	28.6745	NaN	3	3	0	432
G3X9V2;E9Q8Z6;E9Q8Z8;P30999;E9Q8Z5;E9Q986;D3Z7H6;E9Q907;E9Q905;E9Q8Z4;E9Q8Z9;D3Z2H2;E9Q901;E9Q904;E9Q906;E9Q903;D3Z2H7;REV__Q68FG3	G3X9V2;E9Q8Z6;E9Q8Z8;P30999;E9Q8Z5;E9Q986;D3Z7H6;E9Q907;E9Q905;E9Q8Z4;E9Q8Z9;D3Z2H2;E9Q901;E9Q904;E9Q906;E9Q903;D3Z2H7	Catenin delta-1	Ctnnd1	+	+		2.65214	0	3.14445	5.70534	anatomical structure morphogenesis;biological adhesion;biological regulation;biosynthetic process;cell adhesion;cell differentiation;cell differentiation involved in salivary gland development;cell surface receptor linked signaling pathway;cell-cell adhesion;cellular biosynthetic process;cellular developmental process;cellular macromolecule biosynthetic process;cellular macromolecule metabolic pr…	binding;cadherin binding;cell adhesion molecule binding;enzyme binding;phosphatase binding;protein binding;protein domain specific binding;protein phosphatase binding;receptor binding	adherens junction;anchoring junction;cell junction;cell part;cell projection;cell-cell adherens junction;cell-cell junction;cytoplasm;cytoplasmic part;cytosol;extracellular membrane-bounded organelle;extracellular organelle;extracellular region part;extracellular vesicular exosome;intracellular membrane-bounded organelle;intracellular organelle;intracellular part;lamellipodium;membrane;membrane-b…			+				29.7999	29.2589	29.8101	25.7635	27.1934	26.4787	14	14	14	14.1	14.1	14.1	104.1	0	36.904	6957300000	20	29.623	29.623	NaN	3	3	0	470
P70698;P70303	P70698	CTP synthase 1	Ctps1	+	+		2.526	0	3.33865	5.40381	amine metabolic process;B cell activation;B cell proliferation;biosynthetic process;carboxylic acid metabolic process;cell activation;cell proliferation;cellular amine metabolic process;cellular amino acid metabolic process;cellular biosynthetic process;cellular ketone metabolic process;cellular metabolic process;cellular nitrogen compound biosynthetic process;cellular nitrogen compound metabolic…	adenyl nucleotide binding;adenyl ribonucleotide binding;ATP binding;binding;catalytic activity;CTP synthase activity;ligase activity;ligase activity, forming carbon-nitrogen bonds;nucleotide binding;purine nucleotide binding;purine ribonucleoside triphosphate binding;purine ribonucleotide binding;ribonucleotide binding	cell part;cytoplasmic part;intracellular membrane-bounded organelle;intracellular organelle;intracellular part;membrane;membrane-bounded organelle;mitochondrion;organelle							29.6126	29.4077	30.4312	25.7635	27.1934	26.4787	12	12	12	28.1	28.1	28.1	66.682	0	47.571	8032300000	23	29.8172	29.8172	NaN	3	3	0	1020
G3X8T3;P16675	G3X8T3;P16675	Carboxypeptidase;Lysosomal protective protein;Lysosomal protective protein 32 kDa chain;Lysosomal protective protein 20 kDa chain	Ctsa	+	+		2.31456	0	2.4059	4.57281		carboxypeptidase activity;catalytic activity;exopeptidase activity;hydrolase activity;peptidase activity;peptidase activity, acting on L-amino acid peptides;serine hydrolase activity;serine-type carboxypeptidase activity;serine-type exopeptidase activity;serine-type peptidase activity	cell part;cytoplasmic part;extracellular membrane-bounded organelle;extracellular organelle;extracellular region part;extracellular vesicular exosome;intracellular membrane-bounded organelle;intracellular organelle;intracellular organelle part;intracellular part;lysosome;lytic vacuole;membrane;membrane-bounded organelle;membrane-bounded vesicle;mitochondrion;nuclear part;nucleoplasm;organelle;org…				+			29.0301	28.6786	28.9446	25.7635	27.1934	26.4787	4	4	4	10	10	10	55.726	0	20.321	5034500000	11	28.8844	28.8844	NaN	3	3	0	547
Q9D0M3	Q9D0M3	Cytochrome c1, heme protein, mitochondrial	Cyc1	+	+		2.85212	0	3.28299	6.35135	metabolic process;oxidation-reduction process;response to chemical stimulus;response to endogenous stimulus;response to glucagon stimulus;response to hormone stimulus;response to organic substance;response to peptide hormone stimulus;response to stimulus	binding;cation binding;electron carrier activity;heme binding;ion binding;iron ion binding;metal ion binding;tetrapyrrole binding;transition metal ion binding	cell part;cytoplasmic part;integral to membrane;intracellular membrane-bounded organelle;intracellular organelle;intracellular organelle part;intracellular part;intrinsic to membrane;membrane;membrane part;membrane-bounded organelle;mitochondrial inner membrane;mitochondrial membrane;mitochondrial part;mitochondrion;nucleus;organelle;organelle inner membrane;organelle membrane;organelle part;resp…		+				+	29.8775	29.7164	29.6907	25.7635	27.1934	26.4787	7	7	7	21.8	21.8	21.8	35.327	0	30.854	14832000000	33	29.7615	29.7615	NaN	3	3	0	1769
Q7TMB8;A0A0R4J119;A0A0U1RQ05;Q5SQX6;F6QD74	Q7TMB8;A0A0R4J119;A0A0U1RQ05;Q5SQX6	Cytoplasmic FMR1-interacting protein 1;Cytoplasmic FMR1-interacting protein 2	Cyfip1;Cyfip2	+	+		2.46436	0	2.83135	5.08922	apoptosis;axon extension;biological adhesion;biological regulation;cell adhesion;cell death;cell growth;cell projection assembly;cell projection organization;cell-cell adhesion;cellular component assembly;cellular component assembly at cellular level;cellular component organization;cellular component organization at cellular level;cellular component organization or biogenesis;cellular component o…	actin binding;actin filament binding;binding;cytoskeletal protein binding;enzyme binding;GTPase binding;profilin binding;protein binding;protein complex binding;Rac GTPase binding;Ras GTPase binding;Rho GTPase binding;small GTPase binding	adherens junction;anchoring junction;cell junction;cell part;cell projection;cell-substrate adherens junction;cell-substrate junction;cytoplasm;cytoplasmic part;extracellular membrane-bounded organelle;extracellular organelle;extracellular region part;extracellular vesicular exosome;focal adhesion;intracellular part;lamellipodium;macromolecular complex;membrane;membrane-bounded organelle;membrane…			+				29.4637	28.9234	29.5426	25.7635	27.1934	26.4787	12	12	12	11.3	11.3	11.3	145.24	0	32.528	6307000000	24	29.3099	29.3099	NaN	3	3	0	1313
Q9D172;A0A1W2P7B6;A0A1W2P870	Q9D172;A0A1W2P7B6	ES1 protein homolog, mitochondrial	D10Jhu81e	+	+		3.39781	0	4.97645	8.95138			cell part;cytoplasmic part;intracellular membrane-bounded organelle;intracellular organelle;intracellular part;membrane-bounded organelle;mitochondrion;organelle						+	31.7778	31.1083	31.4788	25.7635	27.1934	26.4787	7	7	7	37.2	37.2	37.2	28.09	0	61.696	27381000000	45	31.455	31.455	NaN	3	3	0	1775
Q8BIP0	Q8BIP0	Aspartate--tRNA ligase, mitochondrial	Dars2	+	+		1.86893	0.00490794	1.97787	3.4751	amine metabolic process;amino acid activation;carboxylic acid metabolic process;cellular amine metabolic process;cellular amino acid metabolic process;cellular ketone metabolic process;cellular macromolecule metabolic process;cellular metabolic process;cellular nitrogen compound metabolic process;cellular process;macromolecule metabolic process;metabolic process;ncRNA metabolic process;nitrogen c…	adenyl nucleotide binding;adenyl ribonucleotide binding;aminoacyl-tRNA ligase activity;aspartate-tRNA ligase activity;aspartate-tRNA(Asn) ligase activity;ATP binding;binding;catalytic activity;identical protein binding;ligase activity;ligase activity, forming aminoacyl-tRNA and related compounds;ligase activity, forming carbon-oxygen bonds;nucleic acid binding;nucleotide binding;protein binding;p…	cell part;cytoplasmic part;intracellular membrane-bounded organelle;intracellular organelle;intracellular organelle lumen;intracellular organelle part;intracellular part;membrane-bounded organelle;membrane-enclosed lumen;mitochondrial matrix;mitochondrial part;mitochondrion;nuclear part;nucleoplasm;nucleus;organelle;organelle lumen;organelle part						+	28.7762	28.5657	28.0273	25.7635	27.1934	26.4787	5	5	5	7.2	7.2	7.2	74.101	0	8.7105	2253700000	6	28.4564	28.4564	NaN	3	3	0	1364
P53395	P53395	Lipoamide acyltransferase component of branched-chain alpha-keto acid dehydrogenase complex, mitochondrial	Dbt	+	+		2.52169	0	3.3842	5.40343		catalytic activity;dihydrolipoyllysine-residue (2-methylpropanoyl)transferase activity;transferase activity;transferase activity, transferring acyl groups;transferase activity, transferring acyl groups other than amino-acyl groups	cell part;cytoplasmic part;intracellular membrane-bounded organelle;intracellular non-membrane-bounded organelle;intracellular organelle;intracellular organelle part;intracellular part;membrane-bounded organelle;mitochondrial nucleoid;mitochondrial part;mitochondrion;non-membrane-bounded organelle;nucleoid;organelle;organelle part					+	+	30.5146	29.5709	29.5027	25.7635	27.1934	26.4787	12	12	12	30.3	30.3	30.3	53.246	0	28.11	8142300000	20	29.8627	29.8627	NaN	3	3	0	888
Q8R3C7;Q8BZY3;Q61655	Q8R3C7;Q8BZY3;Q61655	ATP-dependent RNA helicase DDX19A	Ddx19b;Ddx19a	+	+		1.87327	0.0049393	2.0042	3.49164	biological regulation;cellular macromolecule metabolic process;cellular metabolic process;cellular nitrogen compound metabolic process;cellular process;establishment of localization;establishment of localization in cell;establishment of protein localization;establishment of RNA localization;intracellular transport;macromolecule metabolic process;metabolic process;mRNA export from nucleus;mRNA tra…	adenyl nucleotide binding;adenyl ribonucleotide binding;ATP binding;ATPase activity;ATPase activity, coupled;ATP-dependent helicase activity;ATP-dependent RNA helicase activity;binding;catalytic activity;helicase activity;hydrolase activity;hydrolase activity, acting on acid anhydrides;hydrolase activity, acting on acid anhydrides, in phosphorus-containing anhydrides;nucleic acid binding;nucleosi…	cell part;cytoplasm;envelope;extracellular membrane-bounded organelle;extracellular organelle;extracellular region part;extracellular vesicular exosome;intracellular non-membrane-bounded organelle;intracellular organelle;intracellular organelle part;intracellular part;macromolecular complex;membrane;membrane part;membrane-bounded organelle;membrane-bounded vesicle;non-membrane-bounded organelle;n…			+				28.3437	28.1671	28.9374	25.7635	27.1934	26.4787	3	3	3	8.1	8.1	8.1	53.893	0	9.416	1652400000	2	28.4827	28.4827	NaN	3	3	0	1223
P54823	P54823	Probable ATP-dependent RNA helicase DDX6	Ddx6	+	+		2.03542	0.00215714	2.86864	4.04821	biological regulation;cellular component assembly;cellular component assembly at cellular level;cellular component organization;cellular component organization at cellular level;cellular component organization or biogenesis;cellular component organization or biogenesis at cellular level;cellular macromolecular complex assembly;cellular macromolecular complex subunit organization;cellular macromol…	adenyl nucleotide binding;adenyl ribonucleotide binding;ATP binding;ATPase activity;ATPase activity, coupled;ATP-dependent helicase activity;ATP-dependent RNA helicase activity;binding;catalytic activity;helicase activity;hydrolase activity;hydrolase activity, acting on acid anhydrides;hydrolase activity, acting on acid anhydrides, in phosphorus-containing anhydrides;nucleoside-triphosphatase act…	cell part;cytoplasm;cytoplasmic mRNA processing body;cytoplasmic part;intracellular membrane-bounded organelle;intracellular non-membrane-bounded organelle;intracellular organelle;intracellular organelle part;intracellular part;macromolecular complex;membrane;membrane-bounded organelle;non-membrane-bounded organelle;nuclear part;nucleolus;organelle;organelle part;ribonucleoprotein complex;RNA gra…							28.7355	29.0877	30.2182	25.7635	27.1934	26.4787	7	7	7	21.3	21.3	21.3	54.191	0	40.73	4162900000	13	29.3472	29.3472	NaN	3	3	0	897
Q8BMF4	Q8BMF4	Dihydrolipoyllysine-residue acetyltransferase component of pyruvate dehydrogenase complex, mitochondrial	Dlat	+	+		3.98046	0	7.09547	12.6319	acetyl-CoA biosynthetic process;acetyl-CoA biosynthetic process from pyruvate;acetyl-CoA catabolic process;acetyl-CoA metabolic process;alcohol metabolic process;biosynthetic process;carbohydrate metabolic process;carboxylic acid metabolic process;catabolic process;cellular biosynthetic process;cellular carbohydrate metabolic process;cellular catabolic process;cellular ketone metabolic process;ce…	acetyltransferase activity;catalytic activity;dihydrolipoamide S-acyltransferase activity;dihydrolipoyllysine-residue acetyltransferase activity;S-acetyltransferase activity;S-acyltransferase activity;transferase activity;transferase activity, transferring acyl groups;transferase activity, transferring acyl groups other than amino-acyl groups	cell part;cytoplasmic part;intracellular membrane-bounded organelle;intracellular organelle;intracellular organelle part;intracellular part;macromolecular complex;membrane-bounded organelle;mitochondrial part;mitochondrial pyruvate dehydrogenase complex;mitochondrion;myelin sheath;organelle;organelle part;protein complex;pyruvate dehydrogenase complex						+	33.8199	33.7391	33.1629	25.7635	27.1934	26.4787	22	22	22	38.8	38.8	38.8	67.941	0	148.01	154750000000	199	33.574	33.574	NaN	3	3	0	1380
O08749	O08749	Dihydrolipoyl dehydrogenase, mitochondrial	Dld	+	+		3.13085	0	4.67488	7.76584	anatomical structure morphogenesis;biological regulation;cell maturation;cell redox homeostasis;cellular chemical homeostasis;cellular developmental process;cellular homeostasis;cellular ion homeostasis;cellular metabolic process;cellular process;cellular process involved in reproduction;chemical homeostasis;developmental maturation;developmental process;developmental process involved in reproduc…	binding;catalytic activity;coenzyme binding;cofactor binding;dihydrolipoyl dehydrogenase activity;flavin adenine dinucleotide binding;oxidoreductase activity;oxidoreductase activity, acting on a sulfur group of donors;oxidoreductase activity, acting on a sulfur group of donors, NAD or NADP as acceptor;oxidoreductase activity, acting on NADH or NADPH	acrosomal matrix;cell part;cell projection;cilium;cytoplasmic part;cytoplasmic vesicle part;intracellular membrane-bounded organelle;intracellular organelle;intracellular organelle lumen;intracellular organelle part;intracellular part;membrane-bounded organelle;membrane-enclosed lumen;mitochondrial matrix;mitochondrial part;mitochondrion;myelin sheath;nuclear part;nucleoplasm;organelle;organelle …						+	31.6332	31.182	30.645	25.7635	27.1934	26.4787	15	15	15	41.1	41.1	41.1	54.272	0	50.746	28433000000	60	31.1534	31.1534	NaN	3	3	0	591
Q9D2G2	Q9D2G2	Dihydrolipoyllysine-residue succinyltransferase component of 2-oxoglutarate dehydrogenase complex, mitochondrial	Dlst	+	+		4.29932	0	8.13299	15.0743	acetyl-CoA catabolic process;acetyl-CoA metabolic process;amine catabolic process;amine metabolic process;aspartate family amino acid catabolic process;aspartate family amino acid metabolic process;carboxylic acid catabolic process;carboxylic acid metabolic process;catabolic process;cellular amine metabolic process;cellular amino acid catabolic process;cellular amino acid metabolic process;cellul…	catalytic activity;dihydrolipoyllysine-residue succinyltransferase activity;S-acyltransferase activity;S-succinyltransferase activity;succinyltransferase activity;transferase activity;transferase activity, transferring acyl groups;transferase activity, transferring acyl groups other than amino-acyl groups	cell part;cytoplasmic part;extracellular membrane-bounded organelle;extracellular organelle;extracellular region part;extracellular vesicular exosome;intracellular membrane-bounded organelle;intracellular organelle;intracellular part;macromolecular complex;membrane;membrane-bounded organelle;membrane-bounded vesicle;mitochondrion;myelin sheath;nucleus;organelle;oxoglutarate dehydrogenase complex;…						+	34.8592	34.6373	34.3381	25.7635	27.1934	26.4787	20	20	20	44.9	44.9	44.9	48.994	0	112.66	250280000000	223	34.6115	34.6115	NaN	3	3	0	1789
Q99M87	Q99M87	DnaJ homolog subfamily A member 3, mitochondrial	Dnaja3	+	+		3.11344	0	4.44386	7.63332	activation of caspase activity;activation-induced cell death of T cells;aging;apoptosis;biological regulation;biosynthetic process;cell activation;cell aging;cell death;cell differentiation;cellular biosynthetic process;cellular component organization;cellular component organization at cellular level;cellular component organization or biogenesis;cellular component organization or biogenesis at ce…	adenyl nucleotide binding;adenyl ribonucleotide binding;ATP binding;binding;cation binding;chaperone binding;cytokine receptor binding;enzyme binding;enzyme regulator activity;GTPase regulator activity;interferon-gamma receptor binding;ion binding;kinase binding;metal ion binding;NF-kappaB binding;nucleoside-triphosphatase regulator activity;nucleotide binding;protein binding;protein kinase bindi…	actin filament;cell junction;cell part;cytoplasm;cytoplasmic part;cytoskeletal part;cytosol;cytosolic part;extrinsic to membrane;extrinsic to plasma membrane;IkappaB kinase complex;I-kappaB/NF-kappaB complex;intracellular membrane-bounded organelle;intracellular non-membrane-bounded organelle;intracellular organelle;intracellular organelle lumen;intracellular organelle part;intracellular part;mac…					+	+	31.201	31.1409	30.4252	25.7635	27.1934	26.4787	10	10	10	23.5	23.5	23.5	52.443	0	42.621	15120000000	46	30.9224	30.9224	NaN	3	3	0	1650
A0A0U1RNK7;E9PX48;A2A9M5;A2A9M4;Q8R1A4;A0A0U1RNY4;A2AW79;F6ZJ55;Q8C147	A0A0U1RNK7;E9PX48;A2A9M5;A2A9M4;Q8R1A4	Dedicator of cytokinesis protein 7	Dock7	+	+		1.9649	0.00390728	2.02807	3.68127	anatomical structure morphogenesis;axonogenesis;biological regulation;cell differentiation;cell part morphogenesis;cell projection morphogenesis;cell projection organization;cell recognition;cell-cell recognition;cellular component morphogenesis;cellular component organization;cellular component organization at cellular level;cellular component organization or biogenesis;cellular component organi…	binding;enzyme binding;enzyme regulator activity;GTPase binding;GTPase regulator activity;guanyl-nucleotide exchange factor activity;nucleoside-triphosphatase regulator activity;protein binding;Rac GTPase binding;Ras GTPase binding;Rho GTPase binding;small GTPase binding	adherens junction;anchoring junction;axon;cell junction;cell leading edge;cell part;cell projection;cell-substrate adherens junction;cell-substrate junction;focal adhesion;intracellular organelle part;intracellular part;macromolecular complex;membrane;neuron projection;nuclear part;organelle part;protein complex;signalosome							28.328	28.3223	28.8696	25.7635	27.1934	26.4787	5	5	5	2.9	2.9	2.9	238.09	0	14.499	1813800000	7	28.5066	28.5066	NaN	3	3	0	117
Q9JHU4;F6ZX84	Q9JHU4	Cytoplasmic dynein 1 heavy chain 1	Dync1h1	+	+		1.69957	0.00646951	1.87375	3.12364	cellular component assembly;cellular component assembly at cellular level;cellular component movement;cellular component organization;cellular component organization at cellular level;cellular component organization or biogenesis;cellular component organization or biogenesis at cellular level;cellular macromolecular complex assembly;cellular macromolecular complex subunit organization;cellular pr…	adenyl nucleotide binding;adenyl ribonucleotide binding;ATP binding;ATPase activity;binding;catalytic activity;dynein binding;dynein light intermediate chain binding;hydrolase activity;hydrolase activity, acting on acid anhydrides;hydrolase activity, acting on acid anhydrides, in phosphorus-containing anhydrides;microtubule motor activity;motor activity;nucleoside-triphosphatase activity;nucleoti…	cell part;cell projection;centrosome;cytoplasm;cytoplasmic dynein complex;cytoplasmic part;cytoskeletal part;dynein complex;extracellular membrane-bounded organelle;extracellular organelle;extracellular region part;extracellular vesicular exosome;filopodium;intracellular non-membrane-bounded organelle;intracellular organelle;intracellular organelle part;intracellular part;macromolecular complex;m…			+				33.7492	33.2761	34.9513	32.0807	32.1891	32.0856	123	123	123	31.9	31.9	31.9	532.04	0	323.31	150930000000	339	33.0553	33.9922	32.1184	6	3	3	1885
Q8BH95	Q8BH95	Enoyl-CoA hydratase, mitochondrial	Echs1	+	+		3.34848	0	4.55506	8.59924	carboxylic acid catabolic process;carboxylic acid metabolic process;catabolic process;cellular catabolic process;cellular ketone metabolic process;cellular lipid catabolic process;cellular lipid metabolic process;cellular metabolic process;cellular process;fatty acid beta-oxidation;fatty acid catabolic process;fatty acid metabolic process;fatty acid oxidation;lipid catabolic process;lipid metabol…	carbon-oxygen lyase activity;catalytic activity;enoyl-CoA hydratase activity;hydro-lyase activity;lyase activity	cell part;cytoplasmic part;extracellular membrane-bounded organelle;extracellular organelle;extracellular region part;extracellular vesicular exosome;intracellular membrane-bounded organelle;intracellular organelle;intracellular organelle lumen;intracellular organelle part;intracellular part;membrane-bounded organelle;membrane-bounded vesicle;membrane-enclosed lumen;mitochondrial matrix;mitochond…						+	31.2724	30.9107	30.9177	25.7635	27.1934	26.4787	12	12	12	41	41	41	31.474	0	65.645	26406000000	52	31.0336	31.0336	NaN	3	3	0	1356
P42125	P42125	Enoyl-CoA delta isomerase 1, mitochondrial	Eci1	+	+		3.45985	0	5.22521	9.30591	carboxylic acid catabolic process;carboxylic acid metabolic process;catabolic process;cellular catabolic process;cellular ketone metabolic process;cellular lipid catabolic process;cellular lipid metabolic process;cellular metabolic process;cellular process;fatty acid beta-oxidation;fatty acid catabolic process;fatty acid metabolic process;fatty acid oxidation;lipid catabolic process;lipid metabol…	catalytic activity;dodecenoyl-CoA delta-isomerase activity;intramolecular oxidoreductase activity;intramolecular oxidoreductase activity, transposing C=C bonds;isomerase activity	cell part;cytoplasmic part;extracellular membrane-bounded organelle;extracellular organelle;extracellular region part;extracellular vesicular exosome;intracellular membrane-bounded organelle;intracellular organelle;intracellular organelle lumen;intracellular organelle part;intracellular part;membrane;membrane-bounded organelle;membrane-bounded vesicle;membrane-enclosed lumen;mitochondrial inner m…		+				+	32.1146	31.5321	31.4645	25.7635	27.1934	26.4787	12	12	12	58.5	58.5	58.5	32.25	0	62.428	43300000000	89	31.7037	31.7037	NaN	3	3	0	836
Q9WVK4	Q9WVK4	EH domain-containing protein 1	Ehd1	+	+		1.83719	0.00453846	2.41585	3.52369	biological regulation;cell projection organization;cellular component assembly;cellular component organization;cellular component organization at cellular level;cellular component organization or biogenesis;cellular component organization or biogenesis at cellular level;cellular membrane organization;cellular process;chemical homeostasis;cholesterol homeostasis;endocytic recycling;endocytosis;end…	adenyl nucleotide binding;adenyl ribonucleotide binding;ATP binding;binding;calcium ion binding;cation binding;enzyme binding;GTP binding;GTPase binding;guanyl nucleotide binding;guanyl ribonucleotide binding;ion binding;metal ion binding;nucleotide binding;protein binding;purine nucleotide binding;purine ribonucleoside triphosphate binding;purine ribonucleotide binding;Rab GTPase binding;Ras GTP…	cell part;cytoplasmic membrane-bounded vesicle;cytoplasmic part;cytoplasmic vesicle;early endosome;early endosome membrane;endocytic vesicle;endosomal part;endosome;endosome membrane;extracellular membrane-bounded organelle;extracellular organelle;extracellular region part;extracellular vesicular exosome;intracellular membrane-bounded organelle;intracellular organelle;intracellular organelle part…				+			28.3202	28.6615	29.7014	25.7635	27.1934	26.4787	4	4	2	12	12	8.2	60.602	0	17.499	4567000000	11	28.8944	28.8944	NaN	3	3	0	1966
Q8R1B4;M0QWV3	Q8R1B4	Eukaryotic translation initiation factor 3 subunit C	Eif3c	+	+		1.24502	0.0320902	1.40667	2.23109	biological regulation;cellular component assembly;cellular component assembly at cellular level;cellular component organization;cellular component organization at cellular level;cellular component organization or biogenesis;cellular component organization or biogenesis at cellular level;cellular macromolecular complex assembly;cellular macromolecular complex subunit organization;cellular process;…	binding;nucleic acid binding;ribonucleoprotein binding;ribosome binding;RNA binding;translation factor activity, nucleic acid binding;translation initiation factor activity	cell part;cytoplasmic part;eukaryotic 43S preinitiation complex;eukaryotic 48S preinitiation complex;eukaryotic translation initiation factor 3 complex;eukaryotic translation initiation factor 3 complex, eIF3m;intracellular part;macromolecular complex;protein complex;ribonucleoprotein complex;translation preinitiation complex							31.0851	30.3168	31.6681	30.1052	29.8261	28.9187	19	19	19	20.9	20.9	20.9	105.53	0	59.782	16849000000	64	30.32	31.0233	29.6167	6	3	3	1506
Q99JX4;A2A702;A2A701	Q99JX4;A2A702	Eukaryotic translation initiation factor 3 subunit M	Eif3m	+	+		2.17866	0.00364626	1.34601	3.73809	biological regulation;biosynthetic process;cellular biosynthetic process;cellular component assembly;cellular component assembly at cellular level;cellular component organization;cellular component organization at cellular level;cellular component organization or biogenesis;cellular component organization or biogenesis at cellular level;cellular macromolecular complex assembly;cellular macromolec…	binding;nucleic acid binding;protein binding;RNA binding;translation factor activity, nucleic acid binding;translation initiation factor activity;translation initiation factor binding	cell part;cytoplasmic part;eukaryotic 43S preinitiation complex;eukaryotic 48S preinitiation complex;eukaryotic translation initiation factor 3 complex;eukaryotic translation initiation factor 3 complex, eIF3m;intracellular part;macromolecular complex;protein complex;ribonucleoprotein complex;translation preinitiation complex							30.8881	30.9519	31.6222	29.865	29.9669	29.5922	6	6	6	22.7	22.7	22.7	42.516	0	28.741	17541000000	31	30.481	31.154	29.808	6	3	3	1620
O70318;Q80UE4;Q80UE5;A0A1W2P6I5;A0A1W2P7I4;A0A1W2P7I2;A0A1W2P8C0;A0A1W2P896;A0A1W2P7H7;F7BUB8;A2A839;A2A838;A2AD32;A2A841;P48193	O70318;Q80UE4;Q80UE5;A0A1W2P6I5	Band 4.1-like protein 2	Epb41l2;Epb4.1l2	+	+		2.56543	0	3.20878	5.47884	actin cytoskeleton organization;actin filament-based process;biological regulation;cellular component organization;cellular component organization at cellular level;cellular component organization or biogenesis;cellular component organization or biogenesis at cellular level;cellular process;cortical actin cytoskeleton organization;cortical cytoskeleton organization;cytoskeleton organization;organ…	1-phosphatidylinositol binding;actin binding;binding;cytoskeletal protein binding;lipid binding;PH domain binding;phosphatidylinositol binding;phospholipid binding;protein binding;protein domain specific binding;spectrin binding;structural molecule activity	actin cytoskeleton;adherens junction;anchoring junction;cell cortex part;cell junction;cell part;cell-substrate adherens junction;cell-substrate junction;cortical cytoskeleton;cytoplasm;cytoplasmic part;cytoskeleton;extracellular membrane-bounded organelle;extracellular organelle;extracellular region part;extracellular vesicular exosome;extrinsic to membrane;focal adhesion;Golgi apparatus;intrace…			+				29.8235	29.192	30.0465	25.7635	27.1934	26.4787	12	12	11	16	16	15.3	109.94	0	60.142	6946600000	13	29.6873	29.6873	NaN	3	3	0	642
Q8CGC7;A0A0A6YWA4;A0A0A6YWH3	Q8CGC7	Bifunctional glutamate/proline--tRNA ligase;Glutamate--tRNA ligase;Proline--tRNA ligase	Eprs	+	+		1.53271	0.0166316	1.30499	2.64783	amine metabolic process;amino acid activation;biological regulation;carboxylic acid metabolic process;cellular amine metabolic process;cellular amino acid metabolic process;cellular ketone metabolic process;cellular macromolecule metabolic process;cellular metabolic process;cellular nitrogen compound metabolic process;cellular process;cellular response to chemical stimulus;cellular response to cy…	adenyl nucleotide binding;adenyl ribonucleotide binding;aminoacyl-tRNA ligase activity;ATP binding;binding;catalytic activity;glutamate-tRNA ligase activity;ligase activity;ligase activity, forming aminoacyl-tRNA and related compounds;ligase activity, forming carbon-oxygen bonds;nucleic acid binding;nucleotide binding;proline-tRNA ligase activity;purine nucleotide binding;purine ribonucleoside tr…	aminoacyl-tRNA synthetase multienzyme complex;cell part;cytoplasm;intracellular part;macromolecular complex;membrane;protein complex;ribonucleoprotein complex							32.5294	32.1253	33.4474	31.323	31.4263	31.4378	47	47	46	42.2	42.2	41.7	170.08	0	254.25	68284000000	176	32.0482	32.7007	31.3957	6	3	3	1446
Q9CZU4	Q9CZU4	GTPase Era, mitochondrial	Eral1	+	+		3.48034	0	4.7677	9.23929	cellular component assembly;cellular component assembly at cellular level;cellular component organization;cellular component organization at cellular level;cellular component organization or biogenesis;cellular component organization or biogenesis at cellular level;cellular macromolecular complex assembly;cellular macromolecular complex subunit organization;cellular process;macromolecular complex…	binding;GTP binding;guanyl nucleotide binding;guanyl ribonucleotide binding;nucleic acid binding;nucleotide binding;purine nucleotide binding;purine ribonucleoside triphosphate binding;purine ribonucleotide binding;ribonucleoprotein binding;ribonucleotide binding;ribosomal small subunit binding;RNA binding;rRNA binding	actin cytoskeleton;cell part;cytoplasm;cytoplasmic part;cytoskeleton;intermediate filament cytoskeleton;intracellular membrane-bounded organelle;intracellular non-membrane-bounded organelle;intracellular organelle;intracellular organelle lumen;intracellular organelle part;intracellular part;membrane;membrane-bounded organelle;membrane-enclosed lumen;mitochondrial inner membrane;mitochondrial matr…		+				+	31.1753	31.3472	31.2162	25.7635	27.1934	26.4787	2	2	2	4.1	4.1	4.1	48.186	0.0068966	2.0558	11441000000	4	31.2462	31.2462	NaN	3	3	0	1751
Q99LC5	Q99LC5	Electron transfer flavoprotein subunit alpha, mitochondrial	Etfa	+	+		3.60589	0	5.11187	9.94041		binding;catalytic activity;coenzyme binding;cofactor binding;electron carrier activity;flavin adenine dinucleotide binding;oxidoreductase activity	cell part;cytoplasmic part;electron transfer flavoprotein complex;extracellular membrane-bounded organelle;extracellular organelle;extracellular region part;extracellular vesicular exosome;intracellular membrane-bounded organelle;intracellular organelle;intracellular organelle part;intracellular part;macromolecular complex;membrane-bounded organelle;membrane-bounded vesicle;mitochondrial electron…						+	31.5552	31.5559	31.6601	25.7635	27.1934	26.4787	15	15	15	57.4	57.4	57.4	35.009	0	107.51	51904000000	81	31.5904	31.5904	NaN	3	3	0	1641
Q9DCW4;A0A0U1RNP5;A0A0N4SVE0;A0A0U1RNR3;A0A0U1RNK9;A0A0N4SWE9;A0A0U1RQB4	Q9DCW4;A0A0U1RNP5;A0A0N4SVE0;A0A0U1RNR3;A0A0U1RNK9;A0A0N4SWE9	Electron transfer flavoprotein subunit beta	Etfb	+	+		3.83449	0	6.43393	11.5729	metabolic process;oxidation-reduction process	electron carrier activity	cell part;cytoplasmic part;electron transfer flavoprotein complex;extracellular membrane-bounded organelle;extracellular organelle;extracellular region part;extracellular vesicular exosome;intracellular membrane-bounded organelle;intracellular organelle;intracellular organelle part;intracellular part;macromolecular complex;membrane-bounded organelle;membrane-bounded vesicle;mitochondrial electron…						+	33.2325	32.9413	32.5635	25.7635	27.1934	26.4787	16	16	16	58.8	58.8	58.8	27.623	0	136.96	97864000000	128	32.9125	32.9125	NaN	3	3	0	1851
Q6PF96;Q921G7	Q6PF96;Q921G7	Electron transfer flavoprotein-ubiquinone oxidoreductase, mitochondrial	Etfdh	+	+		2.5007	0	2.73229	5.15033	carboxylic acid catabolic process;carboxylic acid metabolic process;catabolic process;cellular catabolic process;cellular ketone metabolic process;cellular lipid catabolic process;cellular lipid metabolic process;cellular metabolic process;cellular process;electron transport chain;fatty acid beta-oxidation;fatty acid beta-oxidation using acyl-CoA dehydrogenase;fatty acid catabolic process;fatty a…	4 iron, 4 sulfur cluster binding;binding;catalytic activity;cation binding;cofactor binding;electron carrier activity;electron-transferring-flavoprotein dehydrogenase activity;ion binding;iron-sulfur cluster binding;metal cluster binding;metal ion binding;oxidoreductase activity;oxidoreductase activity, acting on the CH-NH group of donors;oxidoreductase activity, acting on the CH-NH group of dono…	cell part;cytoplasmic part;electron transfer flavoprotein complex;integral to membrane;integral to mitochondrial inner membrane;integral to mitochondrial membrane;integral to organelle membrane;intracellular membrane-bounded organelle;intracellular organelle;intracellular organelle part;intracellular part;intrinsic to membrane;intrinsic to mitochondrial inner membrane;intrinsic to organelle membr…		+				+	29.4452	29.0334	29.1539	25.7635	27.1934	26.4787	6	6	6	15.1	15.1	15.1	61.16	0	14.823	6272800000	9	29.2108	29.2108	NaN	3	3	0	1286
Q9DCM0	Q9DCM0	Persulfide dioxygenase ETHE1, mitochondrial	Ethe1	+	+		3.29561	0	4.5308	8.37435	amine metabolic process;carboxylic acid metabolic process;cellular amine metabolic process;cellular amino acid metabolic process;cellular ketone metabolic process;cellular metabolic process;cellular modified amino acid metabolic process;cellular nitrogen compound metabolic process;cellular process;glutathione metabolic process;hydrogen sulfide metabolic process;metabolic process;nitrogen compound…	binding;catalytic activity;cation binding;dioxygenase activity;ion binding;iron ion binding;metal ion binding;oxidoreductase activity;oxidoreductase activity, acting on single donors with incorporation of molecular oxygen;oxidoreductase activity, acting on single donors with incorporation of molecular oxygen, incorporation of two atoms of oxygen;sulfur dioxygenase activity;transition metal ion bi…	cell part;cytoplasm;cytoplasmic part;intracellular membrane-bounded organelle;intracellular organelle;intracellular organelle lumen;intracellular organelle part;intracellular part;membrane-bounded organelle;membrane-enclosed lumen;mitochondrial matrix;mitochondrial part;mitochondrion;nuclear part;nucleoplasm;organelle;organelle lumen;organelle part						+	31.1724	30.6988	31.1567	25.7635	27.1934	26.4787	9	9	9	46.1	46.1	46.1	27.738	0	28.39	19429000000	35	31.0093	31.0093	NaN	3	3	0	1847
Q6A0A9	Q6A0A9	Constitutive coactivator of PPAR-gamma-like protein 1	FAM120A	+	+		1.40364	0.0247532	1.15822	2.39027			cell part;cytoplasm;intracellular part;membrane;plasma membrane							30.6413	30.5077	30.1901	30.0068	28.9801	28.8776	23	23	23	26	26	26	121.64	0	106	40661000000	77	29.8673	30.4464	29.2882	6	3	3	1261
Q9D6U8	Q9D6U8	Protein FAM162A	Fam162a	+	+		3.27126	0	4.83915	8.3735	activation of caspase activity;apoptosis;biological regulation;cell death;cellular process;cellular response to chemical stimulus;cellular response to hypoxia;cellular response to oxygen levels;cellular response to stimulus;cellular response to stress;death;neuron apoptosis;neuron death;positive regulation of apoptosis;positive regulation of biological process;positive regulation of caspase activ…		cell part;cytoplasm;cytoplasmic part;extracellular membrane-bounded organelle;extracellular organelle;extracellular region part;extracellular vesicular exosome;integral to membrane;intracellular membrane-bounded organelle;intracellular organelle;intracellular part;intrinsic to membrane;membrane part;membrane-bounded organelle;membrane-bounded vesicle;mitochondrion;nucleus;organelle;vesicle						+	31.6695	31.4267	30.8568	25.7635	27.1934	26.4787	5	5	5	31	31	31	17.725	0	18.152	26328000000	33	31.3177	31.3177	NaN	3	3	0	1801
P19096;A0A0U1RNJ1	P19096;A0A0U1RNJ1	Fatty acid synthase;[Acyl-carrier-protein] S-acetyltransferase;[Acyl-carrier-protein] S-malonyltransferase;3-oxoacyl-[acyl-carrier-protein] synthase;3-oxoacyl-[acyl-carrier-protein] reductase;3-hydroxyacyl-[acyl-carrier-protein] dehydratase;Enoyl-[acyl-carrier-protein] reductase;Oleoyl-[acyl-carrier-protein] hydrolase	Fasn	+	+		1.19655	0.0319146	1.83936	2.23615	acetyl-CoA metabolic process;anatomical structure development;biosynthetic process;carboxylic acid biosynthetic process;carboxylic acid metabolic process;cell differentiation;cellular biosynthetic process;cellular developmental process;cellular ketone metabolic process;cellular lipid metabolic process;cellular metabolic process;cellular process;cellular response to chemical stimulus;cellular resp…	[acyl-carrier-protein] S-acetyltransferase activity;[acyl-carrier-protein] S-malonyltransferase activity;3-hydroxyacyl-[acyl-carrier-protein] dehydratase activity;3-hydroxyoctanoyl-[acyl-carrier-protein] dehydratase activity;3-hydroxypalmitoyl-[acyl-carrier-protein] dehydratase activity;3-oxoacyl-[acyl-carrier-protein] reductase (NADPH) activity;3-oxoacyl-[acyl-carrier-protein] synthase activity;…	cell part;cytoplasm;cytoplasmic membrane-bounded vesicle;cytoplasmic part;cytoplasmic vesicle;extracellular membrane-bounded organelle;extracellular organelle;extracellular region part;extracellular vesicular exosome;glycogen granule;Golgi apparatus;intracellular membrane-bounded organelle;intracellular organelle;intracellular part;melanosome;membrane;membrane-bounded organelle;membrane-bounded v…						+	31.0741	30.6998	32.592	29.9167	30.1687	28.7624	41	41	41	22.8	22.8	22.8	272.43	0	138.02	24193000000	75	30.5356	31.4553	29.6159	6	3	3	757
Z4YN00;Q9QZN4;A2A7H1;A2A7G9	Z4YN00;Q9QZN4;A2A7H1;A2A7G9	F-box only protein 6	Fbxo6	+	+		2.15069	0.00130855	2.43633	4.20526	catabolic process;cellular catabolic process;cellular macromolecule catabolic process;cellular macromolecule metabolic process;cellular metabolic process;cellular nitrogen compound metabolic process;cellular process;cellular protein metabolic process;cellular response to stimulus;cellular response to stress;DNA metabolic process;DNA repair;ER-associated protein catabolic process;glycoprotein cata…	binding;carbohydrate binding;glycoprotein binding;protein binding	cell part;cullin-RING ubiquitin ligase complex;cytoplasm;intracellular part;macromolecular complex;protein complex;SCF ubiquitin ligase complex;ubiquitin ligase complex							29.4008	28.7043	28.6394	25.7635	27.1934	26.4787	5	5	5	23.4	23.4	23.4	30.824	0	16.824	3499000000	9	28.9149	28.9149	NaN	3	3	0	1934
Q544X6;P22315	Q544X6;P22315	Ferrochelatase;Ferrochelatase, mitochondrial	Fech	+	+		3.46566	0	5.84455	9.5122	alcohol metabolic process;biological regulation;biosynthetic process;cation homeostasis;cell differentiation;cellular aromatic compound metabolic process;cellular biosynthetic process;cellular component assembly;cellular component organization;cellular component organization or biogenesis;cellular developmental process;cellular metabolic process;cellular nitrogen compound biosynthetic process;cel…	2 iron, 2 sulfur cluster binding;binding;catalytic activity;cation binding;ferrochelatase activity;heme binding;ion binding;iron ion binding;iron-responsive element binding;iron-sulfur cluster binding;lyase activity;metal cluster binding;metal ion binding;mRNA binding;nucleic acid binding;RNA binding;tetrapyrrole binding;transition metal ion binding	cell part;cytoplasmic part;intracellular membrane-bounded organelle;intracellular organelle;intracellular organelle part;intracellular part;membrane;membrane-bounded organelle;mitochondrial inner membrane;mitochondrial membrane;mitochondrial part;mitochondrion;organelle;organelle inner membrane;organelle membrane;organelle part							32.8598	32.313	31.7965	25.7635	27.1934	26.4787	18	18	18	54.7	54.7	54.7	47.421	0	117.91	46011000000	72	32.3231	32.3231	NaN	3	3	0	1157
G3UXT7;Q8CFQ9;P56959;G3UZD2;Q91VQ2;F6QCI0;Q8BQ46	G3UXT7;Q8CFQ9;P56959;G3UZD2;Q91VQ2;F6QCI0;Q8BQ46	RNA-binding protein FUS	Fus;Taf15	+	+		2.09809	0.00174638	2.60188	4.13155		binding;cation binding;DNA binding;ion binding;metal ion binding;nucleic acid binding;nucleotide binding;transition metal ion binding;zinc ion binding	cell part;cytoplasm;intracellular membrane-bounded organelle;intracellular organelle;intracellular organelle part;intracellular part;membrane-bounded organelle;nuclear part;nucleoplasm;nucleus;organelle;organelle part							29.7389	28.826	28.6764	25.7635	27.1934	26.4787	2	2	2	25.4	25.4	25.4	13.897	0	11.563	2736600000	4	29.0804	29.0804	NaN	3	3	0	542
Q9CR59	Q9CR59	Growth arrest and DNA damage-inducible proteins-interacting protein 1	Gadd45gip1	+	+		1.9545	0.0036339	2.28832	3.73707	biological regulation;cell cycle arrest;cell cycle process;cellular process;mitotic cell cycle arrest;negative regulation of biological process;negative regulation of cell cycle;negative regulation of cellular process;regulation of biological process;regulation of cell cycle;regulation of cellular process		cell part;cytoplasmic part;intracellular membrane-bounded organelle;intracellular organelle;intracellular part;membrane-bounded organelle;mitochondrion;nucleus;organelle						+	29.2244	28.8834	28.1927	25.7635	27.1934	26.4787	4	4	4	12.6	12.6	12.6	25.82	0	8.4103	2654000000	11	28.7669	28.7669	NaN	3	3	0	1715
Q9R0N0	Q9R0N0	Galactokinase	Galk1	+	+		2.51874	0	2.67409	5.17598	alcohol metabolic process;alditol metabolic process;carbohydrate metabolic process;cellular carbohydrate metabolic process;cellular metabolic process;cellular process;galactitol metabolic process;galactose metabolic process;hexitol metabolic process;hexose metabolic process;metabolic process;monosaccharide metabolic process;polyol metabolic process;primary metabolic process;small molecule metabol…	adenyl nucleotide binding;adenyl ribonucleotide binding;ATP binding;binding;carbohydrate binding;carbohydrate kinase activity;catalytic activity;galactokinase activity;galactose binding;kinase activity;monosaccharide binding;nucleotide binding;phosphotransferase activity, alcohol group as acceptor;purine nucleotide binding;purine ribonucleoside triphosphate binding;purine ribonucleotide binding;r…	cell part;cytoplasm;extracellular membrane-bounded organelle;extracellular organelle;extracellular region part;extracellular vesicular exosome;intracellular part;membrane;membrane-bounded organelle;membrane-bounded vesicle;organelle;vesicle			+				29.0595	29.1437	29.2547	25.7635	27.1934	26.4787	6	6	6	19.1	19.1	19.1	42.295	0	18.835	6120800000	14	29.1526	29.1526	NaN	3	3	0	1939
Q9D964	Q9D964	Glycine amidinotransferase, mitochondrial	Gatm	+	+		4.04316	0	7.08539	13.0129	amine biosynthetic process;amine metabolic process;anatomical structure development;anatomical structure morphogenesis;biosynthetic process;carboxylic acid biosynthetic process;carboxylic acid metabolic process;cellular amine metabolic process;cellular amino acid biosynthetic process;cellular amino acid metabolic process;cellular biosynthetic process;cellular ketone metabolic process;cellular met…	amidinotransferase activity;catalytic activity;glycine amidinotransferase activity;hydrolase activity;hydrolase activity, acting on carbon-nitrogen (but not peptide) bonds;hydrolase activity, acting on carbon-nitrogen (but not peptide) bonds, in linear amidines;transferase activity;transferase activity, transferring nitrogenous groups;transferase activity, transferring one-carbon groups	cell part;cytoplasmic part;extracellular membrane-bounded organelle;extracellular organelle;extracellular region part;extracellular vesicular exosome;intracellular membrane-bounded organelle;intracellular organelle;intracellular organelle part;intracellular part;membrane;membrane-bounded organelle;membrane-bounded vesicle;membrane-enclosed lumen;mitochondrial inner membrane;mitochondrial intermem…		+				+	33.7919	33.6563	33.2436	25.7635	27.1934	26.4787	22	22	22	71.2	71.2	71.2	48.297	0	249.38	97074000000	130	33.5639	33.5639	NaN	3	3	0	1817
Q7TMG8;O55126;A0A0G2JEV1	Q7TMG8;O55126;A0A0G2JEV1	Protein NipSnap homolog 2	Gbas	+	+		2.31168	0	2.66113	4.65069	ATP biosynthetic process;ATP metabolic process;biological regulation;biosynthetic process;cellular biosynthetic process;cellular metabolic process;cellular nitrogen compound biosynthetic process;cellular nitrogen compound metabolic process;cellular process;generation of precursor metabolites and energy;heterocycle biosynthetic process;heterocycle metabolic process;metabolic process;negative regul…		cell part;cytoplasmic part;intracellular membrane-bounded organelle;intracellular organelle;intracellular part;membrane-bounded organelle;mitochondrion;organelle							29.5426	29.1278	28.7486	25.7635	27.1934	26.4787	8	8	8	29.5	29.5	29.5	32.898	0	26.74	9152300000	24	29.1397	29.1397	NaN	3	3	0	636
E9PVA8	E9PVA8		Gcn1l1	+	+		1.29718	0.0228819	1.90709	2.41701			cell part;cytoplasm;intracellular part;membrane							28.2885	27.4823	29.386	25.7635	27.1934	26.4787	11	11	11	5.4	5.4	5.4	293.02	0	32.629	2662700000	18	28.3856	28.3856	NaN	3	3	0	390
Q8K0D5	Q8K0D5	Elongation factor G, mitochondrial	Gfm1	+	+		3.80026	0	6.36664	11.3626	biosynthetic process;cellular biosynthetic process;cellular macromolecule biosynthetic process;cellular macromolecule metabolic process;cellular metabolic process;cellular process;macromolecule biosynthetic process;macromolecule metabolic process;metabolic process;mitochondrial translational elongation;translational elongation	binding;catalytic activity;GTP binding;GTPase activity;guanyl nucleotide binding;guanyl ribonucleotide binding;hydrolase activity;hydrolase activity, acting on acid anhydrides;hydrolase activity, acting on acid anhydrides, in phosphorus-containing anhydrides;nucleic acid binding;nucleoside-triphosphatase activity;nucleotide binding;purine nucleotide binding;purine ribonucleoside triphosphate bind…	cell part;cytoplasmic part;intracellular membrane-bounded organelle;intracellular organelle;intracellular part;membrane-bounded organelle;mitochondrion;organelle						+	33.1496	32.9274	32.4585	25.7635	27.1934	26.4787	27	27	27	40.1	40.1	40.1	83.549	0	96.065	75559000000	148	32.8452	32.8452	NaN	3	3	0	1469
Q9QYC7;A0A0U1RPU0;A0A0U1RPT2	Q9QYC7	Vitamin K-dependent gamma-carboxylase	Ggcx	+	+		1.62204	0.00691445	1.73735	2.9452	cellular macromolecule metabolic process;cellular metabolic process;cellular process;cellular protein metabolic process;macromolecule metabolic process;macromolecule modification;metabolic process;peptidyl-amino acid modification;peptidyl-glutamic acid carboxylation;peptidyl-glutamic acid modification;primary metabolic process;protein carboxylation;protein metabolic process;protein modification p…	carbon-carbon lyase activity;carboxy-lyase activity;catalytic activity;gamma-glutamyl carboxylase activity;lyase activity	cell part;cytoplasmic part;endoplasmic reticulum membrane;endoplasmic reticulum part;integral to membrane;intracellular organelle part;intracellular part;intrinsic to membrane;membrane;membrane part;organelle membrane;organelle part							28.7273	27.8478	28.0725	25.7635	27.1934	26.4787	5	5	5	6.5	6.5	6.5	87.194	0	9.9938	3856800000	12	28.2159	28.2159	NaN	3	3	0	1922
D3Z7P3;D3Z7P4;F7B327;F6U529	D3Z7P3;D3Z7P4	Glutaminase kidney isoform, mitochondrial	Gls	+	+		4.06365	0	7.02934	13.1208	amine biosynthetic process;amine catabolic process;amine metabolic process;behavior;behavioral interaction between organisms;biological regulation;biosynthetic process;carboxylic acid biosynthetic process;carboxylic acid catabolic process;carboxylic acid metabolic process;catabolic process;cell communication;cell-cell signaling;cellular amine metabolic process;cellular amino acid biosynthetic pro…	catalytic activity;glutaminase activity;hydrolase activity;hydrolase activity, acting on carbon-nitrogen (but not peptide) bonds;hydrolase activity, acting on carbon-nitrogen (but not peptide) bonds, in linear amides	cell part;cytoplasmic part;cytosol;intracellular membrane-bounded organelle;intracellular organelle;intracellular part;membrane-bounded organelle;mitochondrion;organelle						+	33.7529	33.5011	33.2696	25.7635	27.1934	26.4787	26	26	25	49.6	49.6	46.4	73.963	0	275.22	110970000000	316	33.5079	33.5079	NaN	3	3	0	379
P26443;F7CFA5	P26443	Glutamate dehydrogenase 1, mitochondrial	Glud1	+	+		3.5103	0	4.74702	9.36365	amine biosynthetic process;amine catabolic process;amine metabolic process;behavior;biological regulation;biosynthetic process;carboxylic acid biosynthetic process;carboxylic acid catabolic process;carboxylic acid metabolic process;catabolic process;cellular amine metabolic process;cellular amino acid biosynthetic process;cellular amino acid catabolic process;cellular amino acid metabolic process…	adenyl nucleotide binding;adenyl ribonucleotide binding;ADP binding;amine binding;amino acid binding;ATP binding;binding;carboxylic acid binding;catalytic activity;coenzyme binding;cofactor binding;glutamate dehydrogenase (NAD+) activity;glutamate dehydrogenase [NAD(P)+] activity;GTP binding;guanyl nucleotide binding;guanyl ribonucleotide binding;leucine binding;NAD binding;NAD+ binding;nucleotid…	cell part;cytoplasm;cytoplasmic part;intracellular membrane-bounded organelle;intracellular organelle;intracellular organelle lumen;intracellular organelle part;intracellular part;membrane;membrane-bounded organelle;membrane-enclosed lumen;mitochondrial inner membrane;mitochondrial matrix;mitochondrial membrane;mitochondrial part;mitochondrion;organelle;organelle inner membrane;organelle lumen;or…		+				+	35.0665	34.6861	34.3345	29.3749	30.5761	29.8951	28	28	28	56.1	56.1	56.1	61.336	0	202.83	298980000000	274	32.3222	34.6957	29.9487	6	3	3	790
G3X9L6;Q9DCX2;B1ASE2	G3X9L6;Q9DCX2;B1ASE2	ATP synthase subunit d, mitochondrial	Gm10250;Atp5h	+	+		3.4636	0	5.52017	9.41259	ATP biosynthetic process;ATP metabolic process;ATP synthesis coupled proton transport;biosynthetic process;cation transport;cellular biosynthetic process;cellular metabolic process;cellular nitrogen compound biosynthetic process;cellular nitrogen compound metabolic process;cellular process;energy coupled proton transport, down electrochemical gradient;establishment of localization;heterocycle bio…	cation transmembrane transporter activity;hydrogen ion transmembrane transporter activity;inorganic cation transmembrane transporter activity;ion transmembrane transporter activity;monovalent inorganic cation transmembrane transporter activity;substrate-specific transmembrane transporter activity;substrate-specific transporter activity;transmembrane transporter activity;transporter activity	cell part;cytoplasm;cytoplasmic part;extracellular membrane-bounded organelle;extracellular organelle;extracellular region part;extracellular vesicular exosome;intracellular membrane-bounded organelle;intracellular organelle;intracellular organelle part;intracellular part;macromolecular complex;membrane;membrane part;membrane-bounded organelle;membrane-bounded vesicle;mitochondrial inner membrane…			+				32.4506	31.9863	31.5592	25.7635	27.1934	26.4787	10	10	10	70.6	70.6	70.6	18.621	0	62.766	51575000000	67	31.9987	31.9987	NaN	3	3	0	552
Q3THK7	Q3THK7	GMP synthase [glutamine-hydrolyzing]	Gmps	+	+		2.72939	0	3.35266	6.00008	amine metabolic process;biosynthetic process;carboxylic acid metabolic process;cellular amine metabolic process;cellular amino acid metabolic process;cellular biosynthetic process;cellular ketone metabolic process;cellular metabolic process;cellular nitrogen compound biosynthetic process;cellular nitrogen compound metabolic process;cellular process;glutamine family amino acid metabolic process;gl…	adenyl nucleotide binding;adenyl ribonucleotide binding;ATP binding;binding;carbon-nitrogen ligase activity, with glutamine as amido-N-donor;catalytic activity;GMP synthase (glutamine-hydrolyzing) activity;GMP synthase activity;hydrolase activity;hydrolase activity, acting on acid anhydrides;hydrolase activity, acting on acid anhydrides, in phosphorus-containing anhydrides;ligase activity;ligase …	cell part;cytoplasmic part;cytosol;intracellular part							29.6017	29.6617	30.2301	25.7635	27.1934	26.4787	7	7	7	15.2	15.2	15.2	76.723	0	20.982	6675800000	10	29.8312	29.8312	NaN	3	3	0	1098
P08752;A0A0A6YWA9;Q9DC51;B2RSH2;A0A0A6YXN0;A0A0A6YXC2;A2AE31;A2AE32;P20612;Q3V3I2;P50149;P18872	P08752;A0A0A6YWA9;Q9DC51;B2RSH2	Guanine nucleotide-binding protein G(i) subunit alpha-2;Guanine nucleotide-binding protein G(k) subunit alpha;Guanine nucleotide-binding protein G(i) subunit alpha-1	Gnai2;Gnai3;Gnai1	+	+		2.16862	0.000850575	2.71611	4.32343	activation of MAPKK activity;activation of protein kinase activity;adenosine receptor signaling pathway;aging;anatomical structure development;behavior;biological regulation;calcium ion homeostasis;cAMP-mediated signaling;cation homeostasis;cell cycle;cell development;cell division;cell projection organization;cell proliferation;cell surface receptor linked signaling pathway;cellular calcium ion …	binding;catalytic activity;cation binding;corticotropin-releasing hormone receptor 1 binding;corticotropin-releasing hormone receptor binding;G-protein beta/gamma-subunit complex binding;G-protein coupled photoreceptor activity;G-protein coupled receptor activity;G-protein-coupled receptor binding;GTP binding;GTPase activity;guanyl nucleotide binding;guanyl ribonucleotide binding;hormone receptor…	acrosomal vesicle;apical plasma membrane;axoneme;cell body;cell part;cell projection;cell projection part;centrosome;cilium;cytoplasm;cytoplasmic membrane-bounded vesicle;cytoplasmic part;cytoplasmic vesicle;cytoskeletal part;cytosol;dendrite;extracellular membrane-bounded organelle;extracellular organelle;extracellular region part;extracellular vesicular exosome;extrinsic to internal side of pla…				+			29.0083	28.7402	29.8354	25.7635	27.1934	26.4787	6	5	5	22.8	19.7	19.7	40.489	0	18.199	5229700000	19	29.1946	29.1946	NaN	3	3	0	692
P63094;Q6R0H7;Z4YKV1;A2A610;Q66L47;Q8CGK7	P63094;Q6R0H7;Z4YKV1	Guanine nucleotide-binding protein G(s) subunit alpha isoforms short;Guanine nucleotide-binding protein G(s) subunit alpha isoforms XLas	Gnas	+	+		2.57505	0	2.91206	5.41132	activation of adenylate cyclase activity;activation of adenylate cyclase activity by adrenergic receptor signaling pathway;activation of adenylate cyclase activity by dopamine receptor signaling pathway;activation of adenylate cyclase activity by G-protein signaling pathway;adrenergic receptor signaling pathway;anatomical structure development;anatomical structure formation involved in morphogene…	adrenergic receptor binding;beta-2 adrenergic receptor binding;binding;catalytic activity;cation binding;corticotropin-releasing hormone receptor 1 binding;corticotropin-releasing hormone receptor binding;D1 dopamine receptor binding;dopamine receptor binding;glutamate receptor binding;G-protein beta/gamma-subunit complex binding;G-protein-coupled receptor binding;GTP binding;GTPase activity;guan…	cell part;cell projection;cytoplasm;cytoplasmic part;cytosol;dendrite;extracellular membrane-bounded organelle;extracellular organelle;extracellular region part;extracellular vesicular exosome;extrinsic to internal side of plasma membrane;extrinsic to membrane;extrinsic to plasma membrane;Golgi apparatus part;Golgi membrane;heterotrimeric G-protein complex;intracellular membrane-bounded organelle…			+				29.3365	29.1675	29.6677	25.7635	27.1934	26.4787	7	7	6	22.1	22.1	19.3	45.663	0	26.34	7425900000	17	29.3906	29.3906	NaN	3	3	0	990
P05202	P05202	Aspartate aminotransferase, mitochondrial	Got2	+	+		2.45992	0	6.57828	5.65533	2-oxoglutarate metabolic process;amine biosynthetic process;amine catabolic process;amine metabolic process;aspartate biosynthetic process;aspartate catabolic process;aspartate family amino acid biosynthetic process;aspartate family amino acid catabolic process;aspartate family amino acid metabolic process;aspartate metabolic process;biosynthetic process;carboxylic acid biosynthetic process;carbo…	binding;catalytic activity;cofactor binding;kynurenine-oxoglutarate transaminase activity;L-aspartate:2-oxoglutarate aminotransferase activity;L-phenylalanine aminotransferase activity;L-phenylalanine:2-oxoglutarate aminotransferase activity;pyridoxal phosphate binding;transaminase activity;transferase activity;transferase activity, transferring nitrogenous groups;vitamin B6 binding;vitamin bindi…	cell part;cytoplasmic part;extracellular membrane-bounded organelle;extracellular organelle;extracellular region part;extracellular vesicular exosome;intracellular membrane-bounded organelle;intracellular organelle;intracellular organelle lumen;intracellular organelle part;intracellular part;membrane;membrane-bounded organelle;membrane-bounded vesicle;membrane-enclosed lumen;mitochondrial inner m…		+				+	34.0694	33.6712	33.4369	25.7635	29.2006	26.4787	27	27	27	74.2	74.2	74.2	47.411	0	243.43	166620000000	176	32.5945	33.7259	29.2006	4	3	1	678
A2AQR0;Q64521	A2AQR0;Q64521	Glycerol-3-phosphate dehydrogenase;Glycerol-3-phosphate dehydrogenase, mitochondrial	Gpd2	+	+		1.63543	0.00695549	1.78269	2.98186	alcohol biosynthetic process;alcohol catabolic process;alcohol metabolic process;alditol catabolic process;alditol metabolic process;anatomical structure development;biosynthetic process;camera-type eye development;carbohydrate biosynthetic process;carbohydrate catabolic process;carbohydrate metabolic process;catabolic process;cellular biosynthetic process;cellular carbohydrate biosynthetic proce…	binding;calcium ion binding;catalytic activity;cation binding;glycerol-3-phosphate dehydrogenase activity;ion binding;metal ion binding;oxidoreductase activity;oxidoreductase activity, acting on CH-OH group of donors;oxidoreductase activity, acting on the CH-OH group of donors, quinone or similar compound as acceptor;sn-glycerol-3-phosphate:ubiquinone oxidoreductase activity;sn-glycerol-3-phospha…	cell part;cytoplasmic part;glycerol-3-phosphate dehydrogenase complex;intracellular membrane-bounded organelle;intracellular organelle;intracellular organelle part;intracellular part;macromolecular complex;membrane;membrane-bounded organelle;mitochondrial inner membrane;mitochondrial membrane;mitochondrial part;mitochondrion;organelle;organelle inner membrane;organelle membrane;organelle part;pro…		+				+	28.0984	27.8816	28.8036	25.7635	27.1934	26.4787	3	3	3	7.2	7.2	7.2	82.829	0	11.288	2463300000	7	28.2612	28.2612	NaN	3	3	0	221
Q99LP6	Q99LP6	GrpE protein homolog 1, mitochondrial	Grpel1	+	+		4.04084	0	6.81205	12.9035	cellular macromolecule metabolic process;cellular metabolic process;cellular process;cellular protein metabolic process;macromolecule metabolic process;metabolic process;primary metabolic process;protein folding;protein metabolic process	adenyl nucleotide binding;adenyl-nucleotide exchange factor activity;ATPase regulator activity;binding;enzyme regulator activity;nucleoside-triphosphatase regulator activity;nucleotide binding;protein binding;purine nucleotide binding;unfolded protein binding	cell part;cytoplasmic part;intracellular membrane-bounded organelle;intracellular organelle;intracellular organelle lumen;intracellular organelle part;intracellular part;membrane-bounded organelle;membrane-enclosed lumen;mitochondrial matrix;mitochondrial part;mitochondrion;organelle;organelle lumen;organelle part						+	33.5143	33.1533	33.2042	25.7635	27.1934	26.4787	13	13	13	65.4	65.4	65.4	24.307	0	90.116	92450000000	119	33.2906	33.2906	NaN	3	3	0	1647
E9Q179;Q8C5Q4;D3YUN1;D3YV30	E9Q179;Q8C5Q4	G-rich sequence factor 1	Grsf1	+	+		3.27624	0	4.67622	8.34362	anatomical structure morphogenesis;anterior/posterior pattern specification;cellular macromolecule metabolic process;cellular metabolic process;cellular nitrogen compound metabolic process;cellular process;developmental process;embryonic morphogenesis;macromolecule metabolic process;metabolic process;morphogenesis of an epithelium;morphogenesis of embryonic epithelium;mRNA metabolic process;mRNA …	binding;nucleotide binding	cell part;cytoplasmic part;intracellular membrane-bounded organelle;intracellular non-membrane-bounded organelle;intracellular organelle;intracellular organelle part;intracellular part;membrane-bounded organelle;mitochondrial nucleoid;mitochondrial part;mitochondrion;non-membrane-bounded organelle;nucleoid;organelle;organelle part					+	+	31.4641	31.2306	30.7696	25.7635	27.1934	26.4787	10	10	10	45.3	45.3	45.3	41.61	0	72.161	15360000000	47	31.1548	31.1548	NaN	3	3	0	428
P47791	P47791	Glutathione reductase, mitochondrial	Gsr	+	+		2.85372	0	3.46173	6.42052	amine metabolic process;biological regulation;carboxylic acid metabolic process;cell redox homeostasis;cellular amine metabolic process;cellular amino acid metabolic process;cellular homeostasis;cellular ketone metabolic process;cellular metabolic process;cellular modified amino acid metabolic process;cellular nitrogen compound metabolic process;cellular process;glutathione metabolic process;home…	antioxidant activity;binding;catalytic activity;coenzyme binding;cofactor binding;disulfide oxidoreductase activity;flavin adenine dinucleotide binding;glutathione disulfide oxidoreductase activity;glutathione-disulfide reductase activity;NADP binding;nucleotide binding;oxidoreductase activity;oxidoreductase activity, acting on a sulfur group of donors;oxidoreductase activity, acting on a sulfur …	cell part;cytoplasmic part;external side of plasma membrane;extracellular membrane-bounded organelle;extracellular organelle;extracellular region part;extracellular vesicular exosome;intracellular membrane-bounded organelle;intracellular organelle;intracellular part;membrane part;membrane-bounded organelle;membrane-bounded vesicle;mitochondrion;organelle;plasma membrane part;vesicle						+	30.2395	29.8078	29.7735	25.7635	27.1934	26.4787	6	6	6	15.2	15.2	15.2	53.662	0	25.024	4599500000	11	29.9403	29.9403	NaN	3	3	0	853
Q61425	Q61425	Hydroxyacyl-coenzyme A dehydrogenase, mitochondrial	Hadh	+	+		2.75702	0	3.2281	6.04135	biological regulation;carboxylic acid catabolic process;carboxylic acid metabolic process;catabolic process;cellular catabolic process;cellular ketone metabolic process;cellular lipid catabolic process;cellular lipid metabolic process;cellular metabolic process;cellular process;fatty acid beta-oxidation;fatty acid catabolic process;fatty acid metabolic process;fatty acid oxidation;lipid catabolic…	3-hydroxyacyl-CoA dehydrogenase activity;binding;catalytic activity;coenzyme binding;cofactor binding;NAD binding;NAD+ binding;nucleotide binding;oxidoreductase activity;oxidoreductase activity, acting on CH-OH group of donors;oxidoreductase activity, acting on the CH-OH group of donors, NAD or NADP as acceptor	cell part;cytoplasm;cytoplasmic part;intracellular membrane-bounded organelle;intracellular organelle;intracellular organelle lumen;intracellular organelle part;intracellular part;membrane;membrane-bounded organelle;membrane-enclosed lumen;mitochondrial inner membrane;mitochondrial matrix;mitochondrial membrane;mitochondrial part;mitochondrion;nuclear part;nucleoplasm;organelle;organelle inner me…		+				+	29.9743	29.6048	29.5408	25.7635	27.1934	26.4787	9	9	9	32.2	32.2	32.2	34.463	0	29.903	13576000000	34	29.7066	29.7066	NaN	3	3	0	1214
Q8BMS1	Q8BMS1	Trifunctional enzyme subunit alpha, mitochondrial;Long-chain enoyl-CoA hydratase;Long chain 3-hydroxyacyl-CoA dehydrogenase	Hadha	+	+		4.51655	0	4.65161	14.4641	carboxylic acid catabolic process;carboxylic acid metabolic process;catabolic process;cellular catabolic process;cellular ketone metabolic process;cellular lipid catabolic process;cellular lipid metabolic process;cellular metabolic process;cellular process;fatty acid beta-oxidation;fatty acid catabolic process;fatty acid metabolic process;fatty acid oxidation;lipid catabolic process;lipid metabol…	acetyl-CoA C-acyltransferase activity;binding;C-acyltransferase activity;carbon-oxygen lyase activity;carboxylic acid binding;catalytic activity;coenzyme binding;cofactor binding;enoyl-CoA hydratase activity;fatty acid binding;fatty-acyl-CoA binding;hydro-lyase activity;lipid binding;long-chain-3-hydroxyacyl-CoA dehydrogenase activity;long-chain-enoyl-CoA hydratase activity;lyase activity;monocar…	cell part;cytoplasmic part;fatty acid beta-oxidation multienzyme complex;intracellular membrane-bounded organelle;intracellular non-membrane-bounded organelle;intracellular organelle;intracellular organelle part;intracellular part;macromolecular complex;membrane;membrane-bounded organelle;mitochondrial inner membrane;mitochondrial membrane;mitochondrial nucleoid;mitochondrial part;mitochondrion;n…		+				+	33.2418	32.9934	32.9506	28.0348	28.7279	28.4682	36	36	36	60.7	60.7	60.7	82.669	0	309.02	99843000000	222	30.7361	33.0619	28.4103	6	3	3	1385
Q99KK9;G5E823;Q61035	Q99KK9;G5E823	Probable histidine--tRNA ligase, mitochondrial	Hars2	+	+		1.99088	0.00332414	2.15393	3.77436	amine metabolic process;amino acid activation;biosynthetic process;carboxylic acid metabolic process;cellular amine metabolic process;cellular amino acid metabolic process;cellular biosynthetic process;cellular component organization;cellular component organization at cellular level;cellular component organization or biogenesis;cellular component organization or biogenesis at cellular level;cellu…	adenyl nucleotide binding;adenyl ribonucleotide binding;aminoacyl-tRNA ligase activity;ATP binding;binding;catalytic activity;histidine-tRNA ligase activity;ligase activity;ligase activity, forming aminoacyl-tRNA and related compounds;ligase activity, forming carbon-oxygen bonds;nucleotide binding;purine nucleotide binding;purine ribonucleoside triphosphate binding;purine ribonucleotide binding;r…	cell part;cytoplasm;cytoplasmic part;intracellular membrane-bounded organelle;intracellular organelle;intracellular organelle lumen;intracellular organelle part;intracellular part;membrane-bounded organelle;membrane-enclosed lumen;mitochondrial matrix;mitochondrial part;mitochondrion;organelle;organelle lumen;organelle part						+	29.0638	28.5348	28.2988	25.7635	27.1934	26.4787	6	6	6	13.7	13.7	13.7	56.985	0	16.813	3437400000	12	28.6325	28.6325	NaN	3	3	0	1630
G3UVV4;P17710;D3YYR4;D3Z365;Q91W97	G3UVV4;P17710	Hexokinase;Hexokinase-1	Hk1	+	+		1.11228	0.049886	1.39578	2.02254	alcohol catabolic process;alcohol metabolic process;biological regulation;carbohydrate catabolic process;carbohydrate homeostasis;carbohydrate metabolic process;carbohydrate phosphorylation;catabolic process;cellular carbohydrate catabolic process;cellular carbohydrate metabolic process;cellular chemical homeostasis;cellular glucose homeostasis;cellular homeostasis;cellular metabolic process;cell…	adenyl nucleotide binding;adenyl ribonucleotide binding;ATP binding;binding;carbohydrate kinase activity;catalytic activity;fructokinase activity;glucokinase activity;hexokinase activity;kinase activity;mannokinase activity;nucleotide binding;phosphotransferase activity, alcohol group as acceptor;purine nucleotide binding;purine ribonucleoside triphosphate binding;purine ribonucleotide binding;ri…	cell part;cell projection;cilium;cytoplasmic part;cytosol;intracellular membrane-bounded organelle;intracellular organelle;intracellular organelle part;intracellular part;membrane;membrane part;membrane raft;membrane-bounded organelle;mitochondrial membrane;mitochondrial outer membrane;mitochondrial part;mitochondrion;organelle;organelle membrane;organelle outer membrane;organelle part;outer memb…							27.0788	28.0294	28.5147	25.7635	27.1934	26.4787	7	7	6	7.7	7.7	6.5	101.87	0	18.136	1503900000	13	27.8743	27.8743	NaN	3	3	0	530
P38060;V9GXD2;V9GWZ9;D3YVU9;Q8JZS7	P38060	Hydroxymethylglutaryl-CoA lyase, mitochondrial	Hmgcl	+	+		2.44934	0	2.64303	4.98674	acyl-CoA metabolic process;anatomical structure development;biosynthetic process;cellular biosynthetic process;cellular component assembly;cellular component organization;cellular component organization at cellular level;cellular component organization or biogenesis;cellular component organization or biogenesis at cellular level;cellular ketone body metabolic process;cellular metabolic process;ce…	binding;carbon-carbon lyase activity;carboxylic acid binding;catalytic activity;cation binding;coenzyme binding;cofactor binding;fatty acid binding;fatty-acyl-CoA binding;hydroxymethylglutaryl-CoA lyase activity;identical protein binding;ion binding;lipid binding;lyase activity;magnesium ion binding;manganese ion binding;metal ion binding;monocarboxylic acid binding;oxo-acid-lyase activity;protei…	cell part;cytoplasmic part;cytosol;endoplasmic reticulum;endoplasmic reticulum membrane;endoplasmic reticulum part;intracellular membrane-bounded organelle;intracellular organelle;intracellular organelle lumen;intracellular organelle part;intracellular part;membrane;membrane part;membrane-bounded organelle;membrane-enclosed lumen;microbody;mitochondrial inner membrane;mitochondrial matrix;mitocho…		+				+	29.2999	29.1729	28.892	25.7635	27.1934	26.4787	5	5	5	18.5	18.5	18.5	34.238	0	21.945	3308900000	6	29.1216	29.1216	NaN	3	3	0	828
Q921F4;V9GXB6	Q921F4;V9GXB6	Heterogeneous nuclear ribonucleoprotein L-like	Hnrnpll	+	+		2.08838	0.00128938	2.81571	4.1594	biological regulation;cellular macromolecule metabolic process;cellular metabolic process;cellular nitrogen compound metabolic process;cellular process;macromolecule metabolic process;metabolic process;mRNA metabolic process;mRNA processing;nitrogen compound metabolic process;nucleic acid metabolic process;nucleobase-containing compound metabolic process;positive regulation of biological process;…	binding;mRNA binding;nucleic acid binding;nucleotide binding;RNA binding	cell part;intracellular membrane-bounded organelle;intracellular organelle;intracellular part;macromolecular complex;membrane;membrane-bounded organelle;nucleus;organelle;ribonucleoprotein complex							29.214	28.6397	30.0291	25.7635	27.1934	26.4787	6	6	6	13	13	13	64.124	0	18.899	6401100000	14	29.2942	29.2942	NaN	3	3	0	1587
Q61696;P17879	Q61696;P17879	Heat shock 70 kDa protein 1A;Heat shock 70 kDa protein 1B	Hspa1a;Hspa1b	+	+		1.77106	0.00489241	2.76481	3.44957	biological regulation;catabolic process;cellular catabolic process;cellular macromolecule catabolic process;cellular macromolecule metabolic process;cellular metabolic process;cellular nitrogen compound metabolic process;cellular process;macromolecule catabolic process;macromolecule metabolic process;metabolic process;mRNA catabolic process;mRNA metabolic process;negative regulation of biological…	adenyl nucleotide binding;adenyl ribonucleotide binding;ATP binding;binding;nucleotide binding;purine nucleotide binding;purine ribonucleoside triphosphate binding;purine ribonucleotide binding;ribonucleotide binding	cell part;cytoplasm;cytoplasmic part;intracellular membrane-bounded organelle;intracellular organelle;intracellular organelle part;intracellular part;membrane-bounded organelle;nuclear body;nuclear part;nuclear speck;nucleoplasm part;nucleus;organelle;organelle part;perinuclear region of cytoplasm							29.9745	29.7171	30.8433	28.5684	27.1934	26.4787	29	22	14	47.9	37.1	25.9	70.078	0	93.767	29488000000	68	29.7758	30.1783	28.5684	4	3	1	753
P38647	P38647	Stress-70 protein, mitochondrial	Hspa9	+	+		3.77054	0	3.49361	9.78529	cellular macromolecule metabolic process;cellular metabolic process;cellular process;cellular protein metabolic process;establishment of localization;establishment of localization in cell;establishment of protein localization;intracellular protein transport;intracellular transport;macromolecule metabolic process;metabolic process;nuclear export;nuclear transport;nucleocytoplasmic transport;primar…	adenyl nucleotide binding;adenyl ribonucleotide binding;ATP binding;binding;enzyme binding;nucleotide binding;protein binding;purine nucleotide binding;purine ribonucleoside triphosphate binding;purine ribonucleotide binding;ribonucleotide binding;ubiquitin protein ligase binding	adherens junction;anchoring junction;cell junction;cell part;cell-substrate adherens junction;cell-substrate junction;cytoplasm;cytoplasmic part;extracellular membrane-bounded organelle;extracellular organelle;extracellular region part;extracellular vesicular exosome;focal adhesion;intracellular membrane-bounded organelle;intracellular non-membrane-bounded organelle;intracellular organelle;intrac…					+	+	37.2028	37.0819	36.6994	33.1158	33.8271	33.5604	57	57	56	74.1	74.1	74.1	73.46	0	323.31	1505500000000	1351	35.2479	36.9947	33.5011	6	3	3	829
P63038;D3Z2F2;D3Z7J9	P63038	60 kDa heat shock protein, mitochondrial	Hspd1	+	+		3.22829	0	3.69232	7.78824	activation of caspase activity;activation of immune response;activation of innate immune response;adaptive immune response;adaptive immune response based on somatic recombination of immune receptors built from immunoglobulin superfamily domains;B cell activation;B cell activation involved in immune response;B cell cytokine production;B cell mediated immunity;B cell proliferation;biological regula…	adenyl nucleotide binding;adenyl ribonucleotide binding;ATP binding;binding;chaperone binding;double-stranded RNA binding;enzyme binding;lipopolysaccharide binding;nucleic acid binding;nucleotide binding;p53 binding;protein binding;purine nucleotide binding;purine ribonucleoside triphosphate binding;purine ribonucleotide binding;ribonucleotide binding;RNA binding;ubiquitin protein ligase binding	cell part;cell surface;coated pit;coated vesicle;cyclin-dependent protein kinase activating kinase holoenzyme complex;cytoplasm;cytoplasmic membrane-bounded vesicle;cytoplasmic part;cytoplasmic vesicle;cytosol;early endosome;endosome;extracellular membrane-bounded organelle;extracellular organelle;extracellular region part;extracellular space;extracellular vesicular exosome;intracellular membrane…		+				+	36.8722	36.6022	36.4778	32.35	33.5813	32.944	49	49	49	76.8	76.8	76.8	60.955	0	323.31	1212100000000	1035	34.8046	36.6507	32.9584	6	3	3	989
Q64433	Q64433	10 kDa heat shock protein, mitochondrial	Hspe1	+	+		2.12053	0	6.56304	4.63211	cell differentiation;cellular developmental process;cellular macromolecule metabolic process;cellular metabolic process;cellular process;cellular protein metabolic process;developmental process;macromolecule metabolic process;metabolic process;osteoblast differentiation;primary metabolic process;protein folding;protein metabolic process	adenyl nucleotide binding;adenyl ribonucleotide binding;ATP binding;binding;chaperone binding;nucleotide binding;protein binding;purine nucleotide binding;purine ribonucleoside triphosphate binding;purine ribonucleotide binding;ribonucleotide binding	cell part;cytoplasmic part;extracellular membrane-bounded organelle;extracellular organelle;extracellular region part;extracellular vesicular exosome;intracellular membrane-bounded organelle;intracellular organelle;intracellular organelle lumen;intracellular organelle part;intracellular part;membrane;membrane-bounded organelle;membrane-bounded vesicle;membrane-enclosed lumen;mitochondrial matrix;…						+	34.5388	34.2736	34.0235	25.7635	30.2009	27.1824	11	11	11	81.4	81.4	81.4	10.963	0	39.536	281180000000	157	32.0439	34.2787	28.6917	5	3	2	1254
Q8BU30;E9Q866;F6Q6R1	Q8BU30	Isoleucine--tRNA ligase, cytoplasmic	Iars	+	+		2.79956	0	4.10547	6.43239	amine metabolic process;amino acid activation;carboxylic acid metabolic process;cell differentiation;cellular amine metabolic process;cellular amino acid metabolic process;cellular developmental process;cellular ketone metabolic process;cellular macromolecule metabolic process;cellular metabolic process;cellular nitrogen compound metabolic process;cellular process;developmental process;isoleucyl-…	adenyl nucleotide binding;adenyl ribonucleotide binding;aminoacyl-tRNA editing activity;aminoacyl-tRNA ligase activity;ATP binding;binding;carboxylic ester hydrolase activity;catalytic activity;hydrolase activity;hydrolase activity, acting on ester bonds;isoleucine-tRNA ligase activity;ligase activity;ligase activity, forming aminoacyl-tRNA and related compounds;ligase activity, forming carbon-ox…	cell part;cytoplasm;cytoplasmic part;cytosol;extracellular membrane-bounded organelle;extracellular organelle;extracellular region part;extracellular vesicular exosome;intracellular organelle part;intracellular part;membrane;membrane-bounded organelle;membrane-bounded vesicle;nuclear part;nucleoplasm;organelle;organelle part;vesicle			+				32.3657	31.3942	33.02	28.5479	27.6682	28.2473	30	30	30	28.3	28.3	28.3	144.27	0	117.11	29837000000	71	30.2072	32.26	28.1545	6	3	3	1395
Q8BIJ6;E9PWN2;E9PWN3	Q8BIJ6;E9PWN2	Isoleucine--tRNA ligase, mitochondrial	Iars2	+	+		3.60477	0	5.5047	10.0748	amine metabolic process;amino acid activation;biosynthetic process;carboxylic acid metabolic process;cellular amine metabolic process;cellular amino acid metabolic process;cellular biosynthetic process;cellular component organization;cellular component organization at cellular level;cellular component organization or biogenesis;cellular component organization or biogenesis at cellular level;cellu…	adenyl nucleotide binding;adenyl ribonucleotide binding;aminoacyl-tRNA editing activity;aminoacyl-tRNA ligase activity;ATP binding;binding;carboxylic ester hydrolase activity;catalytic activity;hydrolase activity;hydrolase activity, acting on ester bonds;isoleucine-tRNA ligase activity;ligase activity;ligase activity, forming aminoacyl-tRNA and related compounds;ligase activity, forming carbon-ox…	cell part;cytoplasm;cytoplasmic part;cytosol;intracellular membrane-bounded organelle;intracellular organelle;intracellular organelle lumen;intracellular organelle part;intracellular part;membrane-bounded organelle;membrane-enclosed lumen;mitochondrial matrix;mitochondrial part;mitochondrion;organelle;organelle lumen;organelle part						+	32.2181	32.0784	31.6531	25.7635	27.1934	26.4787	19	19	19	25.9	25.9	25.9	112.8	0	95.565	40303000000	90	31.9832	31.9832	NaN	3	3	0	1363
P54071;D6RIL6;A0A0U1RP68;A0A0U1RPR1;D3YVY3;A0A087WPT4;A0A087WRS9;O88844	P54071	Isocitrate dehydrogenase [NADP], mitochondrial	Idh2	+	+		3.5852	0	1.86106	7.3658	2-oxoglutarate metabolic process;acetyl-CoA catabolic process;acetyl-CoA metabolic process;amine metabolic process;anatomical structure development;biological regulation;carbohydrate metabolic process;carboxylic acid metabolic process;catabolic process;cellular aldehyde metabolic process;cellular amine metabolic process;cellular amino acid metabolic process;cellular carbohydrate metabolic process…	binding;catalytic activity;cation binding;coenzyme binding;cofactor binding;identical protein binding;ion binding;isocitrate dehydrogenase (NADP+) activity;isocitrate dehydrogenase activity;magnesium ion binding;metal ion binding;NAD binding;NADP binding;nucleotide binding;oxidoreductase activity;oxidoreductase activity, acting on CH-OH group of donors;oxidoreductase activity, acting on the CH-OH…	cell part;cytoplasm;cytoplasmic part;cytosol;extracellular membrane-bounded organelle;extracellular organelle;extracellular region part;extracellular vesicular exosome;intracellular membrane-bounded organelle;intracellular organelle;intracellular organelle part;intracellular part;membrane;membrane-bounded organelle;membrane-bounded vesicle;microbody;mitochondrial inner membrane;mitochondrial memb…		+				+	34.6729	34.431	34.1563	32.5015	32.5624	32.6131	21	21	21	48.9	48.9	48.9	50.906	0	184.99	246450000000	278	33.4896	34.4201	32.559	6	3	3	892
A0A1L1STE6;Q9D6R2	A0A1L1STE6;Q9D6R2	Isocitrate dehydrogenase [NAD] subunit alpha, mitochondrial	Idh3a	+	+		3.40604	0	3.91722	8.56876	acetyl-CoA catabolic process;acetyl-CoA metabolic process;catabolic process;cellular catabolic process;cellular metabolic process;cellular process;coenzyme catabolic process;coenzyme metabolic process;cofactor catabolic process;cofactor metabolic process;metabolic process;tricarboxylic acid cycle	binding;catalytic activity;cation binding;coenzyme binding;cofactor binding;ion binding;isocitrate dehydrogenase (NAD+) activity;isocitrate dehydrogenase activity;magnesium ion binding;metal ion binding;NAD binding;nucleotide binding;oxidoreductase activity;oxidoreductase activity, acting on CH-OH group of donors;oxidoreductase activity, acting on the CH-OH group of donors, NAD or NADP as acceptor	cell part;cytoplasmic part;intracellular membrane-bounded organelle;intracellular organelle;intracellular part;membrane-bounded organelle;mitochondrion;myelin sheath;nucleus;organelle						+	31.7561	31.5225	32.4082	27.6169	28.4311	27.8872	20	20	20	47.1	47.1	47.1	41.52	0	118.28	68454000000	114	29.937	31.8956	27.9784	6	3	3	160
Q91VA7;V9GXV0	Q91VA7	Isocitrate dehydrogenase [NAD] subunit, mitochondrial	Idh3b	+	+		4.27469	0	4.57962	13.045	2-oxoglutarate metabolic process;acetyl-CoA catabolic process;acetyl-CoA metabolic process;carboxylic acid metabolic process;catabolic process;cellular catabolic process;cellular ketone metabolic process;cellular metabolic process;cellular nitrogen compound metabolic process;cellular process;coenzyme catabolic process;coenzyme metabolic process;cofactor catabolic process;cofactor metabolic proces…	binding;catalytic activity;cation binding;coenzyme binding;cofactor binding;ion binding;isocitrate dehydrogenase (NAD+) activity;isocitrate dehydrogenase activity;magnesium ion binding;metal ion binding;NAD binding;nucleotide binding;oxidoreductase activity;oxidoreductase activity, acting on CH-OH group of donors;oxidoreductase activity, acting on the CH-OH group of donors, NAD or NADP as acceptor	cell part;cytoplasmic part;intracellular membrane-bounded organelle;intracellular organelle;intracellular part;membrane-bounded organelle;mitochondrion;nucleus;organelle						+	34.0704	33.6248	33.3784	28.9829	28.9443	29.4076	20	20	20	56.8	56.8	56.8	42.194	0	155.11	147670000000	178	31.4014	33.6912	29.1116	6	3	3	1552
P70404	P70404	Isocitrate dehydrogenase [NAD] subunit gamma 1, mitochondrial	Idh3g	+	+		1.7529	0.00639157	1.3844	3.03778	acetyl-CoA catabolic process;acetyl-CoA metabolic process;carboxylic acid metabolic process;catabolic process;cellular catabolic process;cellular ketone metabolic process;cellular metabolic process;cellular process;coenzyme catabolic process;coenzyme metabolic process;cofactor catabolic process;cofactor metabolic process;isocitrate metabolic process;metabolic process;organic acid metabolic proces…	adenyl nucleotide binding;adenyl ribonucleotide binding;ATP binding;binding;catalytic activity;cation binding;coenzyme binding;cofactor binding;ion binding;isocitrate dehydrogenase (NAD+) activity;isocitrate dehydrogenase activity;magnesium ion binding;metal ion binding;NAD binding;nucleotide binding;oxidoreductase activity;oxidoreductase activity, acting on CH-OH group of donors;oxidoreductase a…	cell part;cytoplasmic part;intracellular membrane-bounded organelle;intracellular non-membrane-bounded organelle;intracellular organelle;intracellular organelle part;intracellular part;membrane-bounded organelle;mitochondrion;non-membrane-bounded organelle;nuclear part;nucleolus;nucleoplasm;organelle;organelle part						+	32.8051	32.8111	31.7435	31.0223	31.0773	31.107	14	14	14	51.7	51.7	51.7	42.785	0	231.85	76937000000	129	31.7611	32.4533	31.0689	6	3	3	1017
Q9CQW9;A0A1B0GT68;Q99J93	Q9CQW9	Interferon-induced transmembrane protein 3	Ifitm3	+	+		2.38331	0	2.68045	4.83348	biological regulation;cardiac cell differentiation;cardiac muscle cell differentiation;cell differentiation;cell surface receptor linked signaling pathway;cellular component organization;cellular component organization or biogenesis;cellular developmental process;cellular membrane organization;cellular process;cellular response to chemical stimulus;cellular response to cytokine stimulus;cellular …		apical part of cell;cell part;cell surface;cytoplasm;cytoplasmic membrane-bounded vesicle;cytoplasmic part;cytoplasmic vesicle;endoplasmic reticulum;endosomal part;endosome membrane;extracellular membrane-bounded organelle;extracellular organelle;extracellular region part;extracellular vesicular exosome;integral to membrane;intracellular membrane-bounded organelle;intracellular organelle;intracel…				+			29.5373	28.9331	29.0066	25.7635	27.1934	26.4787	3	3	3	36.5	36.5	36.5	14.954	0	5.5107	4576300000	11	29.159	29.159	NaN	3	3	0	1708
Q9D7P6;D3Z7W0;D3Z0K9	Q9D7P6;D3Z7W0;D3Z0K9	Iron-sulfur cluster assembly enzyme ISCU, mitochondrial	Iscu	+	+		2.27586	0	2.92324	4.63511	biological regulation;cation homeostasis;cellular cation homeostasis;cellular chemical homeostasis;cellular homeostasis;cellular ion homeostasis;cellular iron ion homeostasis;cellular metal ion homeostasis;cellular process;chemical homeostasis;homeostatic process;ion homeostasis;iron ion homeostasis;metal ion homeostasis;regulation of biological quality	2 iron, 2 sulfur cluster binding;4 iron, 4 sulfur cluster binding;binding;cation binding;ferrous iron binding;ion binding;iron ion binding;iron-sulfur cluster binding;metal cluster binding;metal ion binding;protein binding;protein complex scaffold;structural molecule activity;transition metal ion binding	cell part;cytoplasm;cytoplasmic part;cytosol;intracellular membrane-bounded organelle;intracellular organelle;intracellular organelle lumen;intracellular organelle part;intracellular part;membrane-bounded organelle;membrane-enclosed lumen;mitochondrial matrix;mitochondrial part;mitochondrion;organelle;organelle lumen;organelle part						+	29.9271	29.4951	28.7831	25.7635	27.1934	26.4787	4	4	4	28	28	28	18.098	0	7.7233	5821700000	8	29.4018	29.4018	NaN	3	3	0	1805
Q9JHI5	Q9JHI5	Isovaleryl-CoA dehydrogenase, mitochondrial	Ivd	+	+		3.05411	0	4.43119	7.40776	amine catabolic process;amine metabolic process;branched chain family amino acid catabolic process;branched chain family amino acid metabolic process;carboxylic acid catabolic process;carboxylic acid metabolic process;catabolic process;cellular amine metabolic process;cellular amino acid catabolic process;cellular amino acid metabolic process;cellular catabolic process;cellular ketone metabolic p…	acyl-CoA dehydrogenase activity;binding;catalytic activity;coenzyme binding;cofactor binding;flavin adenine dinucleotide binding;isovaleryl-CoA dehydrogenase activity;oxidoreductase activity;oxidoreductase activity, acting on the CH-CH group of donors	cell part;cytoplasmic part;intracellular membrane-bounded organelle;intracellular organelle;intracellular organelle lumen;intracellular organelle part;intracellular part;membrane;membrane-bounded organelle;membrane-enclosed lumen;mitochondrial matrix;mitochondrial membrane;mitochondrial part;mitochondrion;nuclear part;nucleoplasm;organelle;organelle lumen;organelle membrane;organelle part						+	31.4541	30.743	30.532	25.7635	27.1934	26.4787	14	14	14	33.3	33.3	33.3	46.325	0	46.112	20666000000	60	30.9097	30.9097	NaN	3	3	0	1882
Q9JHP7;D6RE32	Q9JHP7;D6RE32	KDEL motif-containing protein 1	Kdelc1	+	+		1.16794	0.0355506	1.7467	2.17462			cell part;cytoplasmic part;endoplasmic reticulum lumen;endoplasmic reticulum part;intracellular organelle lumen;intracellular organelle part;intracellular part;membrane-enclosed lumen;organelle lumen;organelle part							29.1878	27.2172	28.2708	25.7635	27.1934	26.4787	7	7	7	15.3	15.3	15.3	57.985	0	23.011	4680300000	11	28.2252	28.2252	NaN	3	3	0	1884
Q3U0V1;A0A0A6YVV5;A0A0G2JG00;A2AJ72;Q3TIX6;Q3TUE1;A0A0G2JGW9;A0A0G2JFY5;Q3UUU2;Q91WJ8	Q3U0V1	Far upstream element-binding protein 2	Khsrp	+	+		1.55854	0.0179673	1.06274	2.56779	biological regulation;biosynthetic process;catabolic process;cellular biosynthetic process;cellular catabolic process;cellular macromolecule biosynthetic process;cellular macromolecule catabolic process;cellular macromolecule metabolic process;cellular metabolic process;cellular nitrogen compound metabolic process;cellular process;establishment of localization;establishment of RNA localization;ma…	binding;core promoter proximal region DNA binding;core promoter proximal region sequence-specific DNA binding;DNA binding;mRNA binding;nucleic acid binding;nucleic acid binding transcription factor activity;regulatory region DNA binding;regulatory region nucleic acid binding;RNA binding;RNA polymerase II core promoter proximal region sequence-specific DNA binding;RNA polymerase II core promoter p…	cell part;cytoplasm;cytoplasmic part;cytosol;intracellular membrane-bounded organelle;intracellular non-membrane-bounded organelle;intracellular organelle;intracellular organelle part;intracellular part;macromolecular complex;membrane;membrane-bounded organelle;non-membrane-bounded organelle;nuclear part;nucleoplasm;nucleus;organelle;organelle part;ribonucleoprotein complex;RNA granule;stress gra…							30.1545	29.7816	30.4077	28.7161	28.8853	29.5542	10	10	10	13.1	13.1	13.1	76.775	0	24.981	10283000000	16	29.5832	30.1146	29.0519	6	3	3	1115
Q8BMJ2	Q8BMJ2	Leucine--tRNA ligase, cytoplasmic	Lars	+	+		2.17047	0	4.41879	4.61089	amine metabolic process;amino acid activation;carboxylic acid metabolic process;cellular amine metabolic process;cellular amino acid metabolic process;cellular ketone metabolic process;cellular macromolecule metabolic process;cellular metabolic process;cellular nitrogen compound metabolic process;cellular process;leucyl-tRNA aminoacylation;macromolecule metabolic process;metabolic process;ncRNA m…	adenyl nucleotide binding;adenyl ribonucleotide binding;aminoacyl-tRNA editing activity;aminoacyl-tRNA ligase activity;ATP binding;binding;carboxylic ester hydrolase activity;catalytic activity;hydrolase activity;hydrolase activity, acting on ester bonds;leucine-tRNA ligase activity;ligase activity;ligase activity, forming aminoacyl-tRNA and related compounds;ligase activity, forming carbon-oxyge…	cell part;cytoplasm;cytoplasmic part;cytosol;intracellular membrane-bounded organelle;intracellular organelle;intracellular part;membrane-bounded organelle;nucleus;organelle							30.7321	29.6844	32.2756	25.7635	27.1934	26.4787	28	28	28	27.2	27.2	27.2	134.19	0	104.35	15426000000	51	30.8973	30.8973	NaN	3	3	0	1381
Q9Z2I0;A0A0J9YTQ9	Q9Z2I0	LETM1 and EF-hand domain-containing protein 1, mitochondrial	Letm1	+	+		3.46145	0	5.26792	9.32659	cellular component organization;cellular component organization at cellular level;cellular component organization or biogenesis;cellular component organization or biogenesis at cellular level;cellular membrane organization;cellular process;cristae formation;inner mitochondrial membrane organization;membrane organization;mitochondrial membrane organization;mitochondrion organization;organelle orga…	binding;cation binding;ion binding;metal ion binding	cell part;cytoplasmic part;integral to membrane;intracellular membrane-bounded organelle;intracellular organelle;intracellular organelle part;intracellular part;intrinsic to membrane;membrane;membrane part;membrane-bounded organelle;mitochondrial inner membrane;mitochondrial membrane;mitochondrial part;mitochondrion;organelle;organelle inner membrane;organelle membrane;organelle part		+				+	32.1267	31.7255	31.3872	25.7635	27.1934	26.4787	22	22	22	38.3	38.3	38.3	82.988	0	148.39	34553000000	82	31.7465	31.7465	NaN	3	3	0	1990
Q8CGK3;A4UUI3	Q8CGK3	Lon protease homolog, mitochondrial	Lonp1	+	+		3.80292	0	6.08996	11.2855	aging;biological regulation;catabolic process;cellular catabolic process;cellular component assembly;cellular component assembly at cellular level;cellular component organization;cellular component organization at cellular level;cellular component organization or biogenesis;cellular component organization or biogenesis at cellular level;cellular macromolecular complex assembly;cellular macromolec…	adenyl nucleotide binding;adenyl ribonucleotide binding;ADP binding;ATP binding;ATPase activity;ATPase activity, coupled;ATP-dependent peptidase activity;binding;catalytic activity;DNA binding;DNA polymerase binding;endopeptidase activity;enzyme binding;G-quadruplex DNA binding;GTP binding;GTPase activity;guanyl nucleotide binding;guanyl ribonucleotide binding;hydrolase activity;hydrolase activit…	cell part;cytoplasm;cytoplasmic part;extracellular membrane-bounded organelle;extracellular organelle;extracellular region part;extracellular vesicular exosome;intracellular membrane-bounded organelle;intracellular non-membrane-bounded organelle;intracellular organelle;intracellular organelle lumen;intracellular organelle part;intracellular part;membrane;membrane-bounded organelle;membrane-bounde…					+	+	32.8199	32.5886	32.297	25.7635	27.1934	26.4787	30	30	30	45.7	45.7	45.7	105.84	0	266.05	66281000000	155	32.5685	32.5685	NaN	3	3	0	1447
Q8BFW7	Q8BFW7	Lipoma-preferred partner homolog	Lpp	+	+		2.19735	0.000853846	2.51784	4.33609	biological adhesion;cell adhesion;cellular process	binding;cation binding;ion binding;metal ion binding;transition metal ion binding;zinc ion binding	adherens junction;anchoring junction;cell junction;cell part;cell-substrate adherens junction;cell-substrate junction;cytoplasm;focal adhesion;intracellular membrane-bounded organelle;intracellular organelle;intracellular part;membrane-bounded organelle;nucleus;organelle							29.4681	28.8833	28.6378	25.7635	27.1934	26.4787	3	3	3	8	8	8	65.89	0	8.1077	3044700000	6	28.9964	28.9964	NaN	3	3	0	1343
Q6PB66;F6V2A3	Q6PB66	Leucine-rich PPR motif-containing protein, mitochondrial	Lrpprc	+	+		4.1837	0	8.3085	14.319	biological regulation;biosynthetic process;cellular biosynthetic process;cellular macromolecule biosynthetic process;cellular macromolecule metabolic process;cellular metabolic process;cellular nitrogen compound metabolic process;cellular process;establishment of localization;establishment of RNA localization;macromolecule biosynthetic process;macromolecule metabolic process;metabolic process;mRN…	beta-tubulin binding;binding;cytoskeletal protein binding;DNA binding;nucleic acid binding;protein binding;RNA binding;single-stranded DNA binding;structure-specific DNA binding;tubulin binding	cell part;chromosome;condensed chromosome;condensed nuclear chromosome;cytoplasm;cytoplasmic part;cytoskeletal part;cytoskeleton;intracellular membrane-bounded organelle;intracellular non-membrane-bounded organelle;intracellular organelle;intracellular organelle part;intracellular part;macromolecular complex;membrane;membrane part;membrane-bounded organelle;microtubule;mitochondrial nucleoid;mito…						+	35.179	34.847	34.3351	25.7635	27.1934	26.4787	79	79	79	63.6	63.6	63.6	156.61	0	323.31	257290000000	443	34.787	34.787	NaN	3	3	0	1283
P14873	P14873	Microtubule-associated protein 1B;MAP1B heavy chain;MAP1 light chain LC1	Map1b	+	+		2.32226	0	2.34987	4.57013	anatomical structure development;anatomical structure morphogenesis;axon extension;axonogenesis;biological regulation;cell growth;cell part morphogenesis;cell projection morphogenesis;cell projection organization;cellular component morphogenesis;cellular component movement;cellular component organization;cellular component organization at cellular level;cellular component organization or biogenes…	binding;cytoskeletal protein binding;cytoskeletal regulatory protein binding;protein binding	cell junction;cell part;cell projection;cell projection part;cilium;cytoplasm;cytoplasmic part;cytoskeletal part;cytosol;dendritic spine;intracellular organelle part;intracellular part;macromolecular complex;membrane;microtubule;microtubule associated complex;neuron projection;neuron spine;nonmotile primary cilium;organelle part;photoreceptor outer segment;plasma membrane;postsynaptic density;pri…							28.8474	28.8755	28.7623	25.7635	27.1934	26.4787	7	7	7	3.7	3.7	3.7	270.25	0	20.019	2365900000	14	28.8284	28.8284	NaN	3	3	0	737
P27546;A0A140T8T5;A0A0G2JG35;E9PZ43;A0A0G2JFT4;A0A0G2JDN7;A0A0G2JFH2;A0A0G2JFK3;A0A0G2JDY5;A0A0G2JE57;A0A0G2JDU1	P27546;A0A140T8T5;A0A0G2JG35;E9PZ43	Microtubule-associated protein 4;Microtubule-associated protein	Map4	+	+		2.64282	0	4.34278	5.97645	cell cycle process;cell division;cellular component movement;cellular component organization;cellular component organization at cellular level;cellular component organization or biogenesis;cellular component organization or biogenesis at cellular level;cellular process;cytoskeleton organization;establishment of localization;establishment of localization in cell;establishment of organelle localiza…	binding;cytoskeletal protein binding;microtubule binding;protein binding;tubulin binding	cell part;cytoplasm;cytoskeletal part;cytoskeleton;extracellular membrane-bounded organelle;extracellular organelle;extracellular region part;extracellular vesicular exosome;intracellular non-membrane-bounded organelle;intracellular organelle;intracellular organelle part;intracellular part;macromolecular complex;membrane;membrane-bounded organelle;membrane-bounded vesicle;microtubule;microtubule …			+				31.5031	29.9163	31.0445	25.7635	27.1934	26.4787	11	11	11	13	13	13	117.43	0	40.464	13285000000	26	30.8213	30.8213	NaN	3	3	0	794
E9QB02;Q68FL6;F6W0G8	E9QB02;Q68FL6	Methionine--tRNA ligase, cytoplasmic	Mars	+	+		1.84863	0.00393333	3.41162	3.70616	amine metabolic process;amino acid activation;biosynthetic process;carboxylic acid metabolic process;cellular amine metabolic process;cellular amino acid metabolic process;cellular biosynthetic process;cellular ketone metabolic process;cellular macromolecule biosynthetic process;cellular macromolecule metabolic process;cellular metabolic process;cellular nitrogen compound metabolic process;cellul…	adenyl nucleotide binding;adenyl ribonucleotide binding;aminoacyl-tRNA ligase activity;ATP binding;binding;catalytic activity;ligase activity;ligase activity, forming aminoacyl-tRNA and related compounds;ligase activity, forming carbon-oxygen bonds;methionine-tRNA ligase activity;nucleic acid binding;nucleotide binding;purine nucleotide binding;purine ribonucleoside triphosphate binding;purine ri…	cell part;cytoplasm;cytoplasmic part;cytosol;extracellular membrane-bounded organelle;extracellular organelle;extracellular region part;extracellular vesicular exosome;intracellular membrane-bounded organelle;intracellular non-membrane-bounded organelle;intracellular organelle;intracellular organelle part;intracellular part;membrane;membrane-bounded organelle;membrane-bounded vesicle;mitochondrio…			+				29.2488	29.1153	31.3063	25.7635	27.1934	26.4787	17	17	17	22	22	22	102.37	0	64.331	8907000000	21	29.8902	29.8902	NaN	3	3	0	475
P25206	P25206	DNA replication licensing factor MCM3	Mcm3	+	+		1.62376	0.00667665	1.96321	3.00695	cell cycle;cellular macromolecule metabolic process;cellular metabolic process;cellular nitrogen compound metabolic process;cellular process;DNA metabolic process;DNA-dependent DNA replication initiation;macromolecule metabolic process;metabolic process;nitrogen compound metabolic process;nucleic acid metabolic process;nucleobase-containing compound metabolic process;primary metabolic process	adenyl nucleotide binding;adenyl ribonucleotide binding;ATP binding;binding;catalytic activity;DNA binding;DNA helicase activity;helicase activity;hydrolase activity;hydrolase activity, acting on acid anhydrides;hydrolase activity, acting on acid anhydrides, in phosphorus-containing anhydrides;nucleic acid binding;nucleoside-triphosphatase activity;nucleotide binding;purine nucleotide binding;pur…	cell part;centrosome;chromosomal part;cytoplasm;cytoplasmic part;cytoskeletal part;intracellular membrane-bounded organelle;intracellular non-membrane-bounded organelle;intracellular organelle;intracellular organelle part;intracellular part;macromolecular complex;MCM complex;membrane;membrane-bounded organelle;microtubule organizing center;non-membrane-bounded organelle;nuclear chromosome part;nu…							28.2307	27.9369	29.1576	25.7635	27.1934	26.4787	6	6	6	7.5	7.5	7.5	91.545	0	15.511	3135500000	12	28.4417	28.4417	NaN	3	3	0	784
P49717	P49717	DNA replication licensing factor MCM4	Mcm4	+	+		2.31312	0	2.96386	4.73885	cell cycle;cellular macromolecule metabolic process;cellular metabolic process;cellular nitrogen compound metabolic process;cellular process;DNA conformation change;DNA duplex unwinding;DNA geometric change;DNA metabolic process;DNA unwinding involved in replication;DNA-dependent DNA replication initiation;macromolecule metabolic process;metabolic process;nitrogen compound metabolic process;nucle…	adenyl nucleotide binding;adenyl ribonucleotide binding;ATP binding;ATPase activity;ATPase activity, coupled;ATP-dependent DNA helicase activity;ATP-dependent helicase activity;binding;catalytic activity;DNA binding;DNA helicase activity;DNA-dependent ATPase activity;helicase activity;hydrolase activity;hydrolase activity, acting on acid anhydrides;hydrolase activity, acting on acid anhydrides, i…	cell part;chromosomal part;intracellular organelle part;intracellular part;macromolecular complex;MCM complex;membrane;nuclear chromosome part;nuclear part;nucleoplasm;nucleoplasm part;organelle part;protein complex							29.0592	29.179	30.0889	25.7635	27.1934	26.4787	7	7	7	10.2	10.2	10.2	96.735	0	27.355	6499600000	12	29.4424	29.4424	NaN	3	3	0	866
Q3ULG5;P97311	Q3ULG5;P97311	DNA helicase;DNA replication licensing factor MCM6	Mcm6	+	+		2.16516	0.000452381	3.30244	4.44055	cell cycle;cellular macromolecule metabolic process;cellular metabolic process;cellular nitrogen compound metabolic process;cellular process;DNA conformation change;DNA duplex unwinding;DNA geometric change;DNA metabolic process;DNA unwinding involved in replication;DNA-dependent DNA replication initiation;macromolecule metabolic process;metabolic process;nitrogen compound metabolic process;nucle…	adenyl nucleotide binding;adenyl ribonucleotide binding;ATP binding;ATPase activity;ATPase activity, coupled;ATP-dependent DNA helicase activity;ATP-dependent helicase activity;binding;catalytic activity;DNA binding;DNA helicase activity;DNA-dependent ATPase activity;helicase activity;hydrolase activity;hydrolase activity, acting on acid anhydrides;hydrolase activity, acting on acid anhydrides, i…	cell part;chromosomal part;intracellular membrane-bounded organelle;intracellular organelle;intracellular organelle part;intracellular part;macromolecular complex;MCM complex;membrane-bounded organelle;nuclear chromosome part;nuclear part;nucleoplasm;nucleoplasm part;nucleus;organelle;organelle part;protein complex							29.468	29.126	30.7489	25.7635	27.1934	26.4787	13	13	13	19.8	19.8	19.8	89.783	0	42.426	9304400000	17	29.781	29.781	NaN	3	3	0	1037
Q3UMR5	Q3UMR5	Calcium uniporter protein, mitochondrial	Mcu	+	+		3.05653	0	3.68686	7.17427	biological regulation;calcium ion homeostasis;calcium ion transport;calcium-mediated signaling;carbohydrate homeostasis;cation homeostasis;cation transport;cellular calcium ion homeostasis;cellular cation homeostasis;cellular chemical homeostasis;cellular component assembly;cellular component organization;cellular component organization or biogenesis;cellular divalent inorganic cation homeostasis…	active transmembrane transporter activity;binding;calcium channel activity;cation channel activity;cation transmembrane transporter activity;channel activity;identical protein binding;ion channel activity;ion transmembrane transporter activity;passive transmembrane transporter activity;protein binding;secondary active transmembrane transporter activity;substrate-specific channel activity;substrat…	calcium channel complex;cation channel complex;cell part;cytoplasmic part;integral to membrane;integral to mitochondrial inner membrane;integral to mitochondrial membrane;integral to organelle membrane;intracellular membrane-bounded organelle;intracellular organelle;intracellular organelle part;intracellular part;intrinsic to membrane;intrinsic to mitochondrial inner membrane;intrinsic to organel…		+				+	30.1105	30.1702	30.2155	25.7635	27.1934	26.4787	8	8	8	26.3	26.3	26.3	39.681	0	38.29	14135000000	29	30.1654	30.1654	NaN	3	3	0	1138
P08249;A0A0G2JF23;A0A0G2JGY4	P08249	Malate dehydrogenase, mitochondrial	Mdh2	+	+		1.4364	0.00752047	5.03034	2.91029	acetyl-CoA catabolic process;acetyl-CoA metabolic process;carbohydrate metabolic process;carboxylic acid metabolic process;catabolic process;cellular catabolic process;cellular ketone metabolic process;cellular macromolecule metabolic process;cellular metabolic process;cellular nitrogen compound metabolic process;cellular process;cellular protein metabolic process;coenzyme catabolic process;coenz…	catalytic activity;L-malate dehydrogenase activity;malate dehydrogenase (NADP+) activity;malate dehydrogenase activity;oxidoreductase activity;oxidoreductase activity, acting on CH-OH group of donors;oxidoreductase activity, acting on the CH-OH group of donors, NAD or NADP as acceptor	cell part;cytoplasmic part;extracellular membrane-bounded organelle;extracellular organelle;extracellular region part;extracellular vesicular exosome;intracellular membrane-bounded organelle;intracellular organelle;intracellular organelle lumen;intracellular organelle part;intracellular part;membrane;membrane-bounded organelle;membrane-bounded vesicle;membrane-enclosed lumen;mitochondrial inner m…		+				+	33.2487	33.0267	33.0987	25.86	31.2606	27.1624	21	21	21	69.8	69.8	69.8	35.611	0	139.88	118860000000	169	30.6095	33.1247	28.0943	6	3	3	690
Q99KE1;Q8BMF3	Q99KE1	NAD-dependent malic enzyme, mitochondrial	Me2	+	+		3.94223	0	6.52921	12.2166	carboxylic acid metabolic process;cellular ketone metabolic process;cellular metabolic process;cellular process;dicarboxylic acid metabolic process;malate metabolic process;metabolic process;monocarboxylic acid metabolic process;organic acid metabolic process;oxidation-reduction process;oxoacid metabolic process;pyruvate metabolic process;small molecule metabolic process	binding;carbon-carbon lyase activity;carboxy-lyase activity;catalytic activity;cation binding;coenzyme binding;cofactor binding;ion binding;lyase activity;malate dehydrogenase (decarboxylating) activity;malate dehydrogenase (oxaloacetate-decarboxylating) (NADP+) activity;malate dehydrogenase activity;malic enzyme activity;metal ion binding;NAD binding;nucleotide binding;oxaloacetate decarboxylase…	cell part;cytoplasmic part;intracellular membrane-bounded organelle;intracellular organelle;intracellular organelle lumen;intracellular organelle part;intracellular part;membrane-bounded organelle;membrane-enclosed lumen;mitochondrial matrix;mitochondrial part;mitochondrion;organelle;organelle lumen;organelle part							33.2152	33.0549	32.753	25.7635	27.1934	26.4787	21	21	21	49.6	49.6	49.6	65.798	0	185.09	68355000000	113	33.0077	33.0077	NaN	3	3	0	1626
Q9DCS3;A2A845	Q9DCS3	Trans-2-enoyl-CoA reductase, mitochondrial	Mecr	+	+		3.24448	0	4.3199	8.09762	biosynthetic process;carboxylic acid biosynthetic process;carboxylic acid metabolic process;cellular biosynthetic process;cellular ketone metabolic process;cellular lipid metabolic process;cellular metabolic process;cellular process;fatty acid biosynthetic process;fatty acid metabolic process;lipid biosynthetic process;lipid metabolic process;metabolic process;monocarboxylic acid metabolic proces…	binding;catalytic activity;cation binding;ion binding;ligand-dependent nuclear receptor binding;metal ion binding;oxidoreductase activity;oxidoreductase activity, acting on the CH-CH group of donors;oxidoreductase activity, acting on the CH-CH group of donors, NAD or NADP as acceptor;protein binding;receptor binding;trans-2-enoyl-CoA reductase (NADPH) activity;transition metal ion binding;zinc io…	cell part;cytoplasmic part;cytosol;intracellular membrane-bounded organelle;intracellular organelle;intracellular part;membrane-bounded organelle;mitochondrion;nucleus;organelle						+	31.0598	30.7041	30.6314	25.7635	27.1934	26.4787	10	10	10	38.3	38.3	38.3	40.342	0	70.696	16293000000	40	30.7984	30.7984	NaN	3	3	0	1848
Q9DB15	Q9DB15	39S ribosomal protein L12, mitochondrial	Mrpl12	+	+		3.35632	0	4.47239	8.60156	biological regulation;biosynthetic process;cellular biosynthetic process;cellular component organization;cellular component organization at cellular level;cellular component organization or biogenesis;cellular component organization or biogenesis at cellular level;cellular macromolecule biosynthetic process;cellular macromolecule metabolic process;cellular metabolic process;cellular nitrogen comp…	structural constituent of ribosome;structural molecule activity	cell part;cytoplasmic part;intracellular membrane-bounded organelle;intracellular non-membrane-bounded organelle;intracellular organelle;intracellular organelle part;intracellular part;large ribosomal subunit;macromolecular complex;membrane-bounded organelle;mitochondrial large ribosomal subunit;mitochondrial part;mitochondrial ribosome;mitochondrion;non-membrane-bounded organelle;organellar larg…						+	31.0557	30.8002	30.9969	25.7635	27.1934	26.4787	6	6	6	26.9	26.9	26.9	21.708	0	20.557	20800000000	39	30.9509	30.9509	NaN	3	3	0	1822
Q9D1I6	Q9D1I6	39S ribosomal protein L14, mitochondrial	Mrpl14	+	+		1.63336	0.0082087	1.48922	2.88324	biosynthetic process;cellular biosynthetic process;cellular macromolecule biosynthetic process;cellular macromolecule metabolic process;cellular metabolic process;cellular process;cellular protein metabolic process;macromolecule biosynthetic process;macromolecule metabolic process;metabolic process;primary metabolic process;protein metabolic process;translation	structural constituent of ribosome;structural molecule activity	cell part;cytoplasmic part;intracellular membrane-bounded organelle;intracellular non-membrane-bounded organelle;intracellular organelle;intracellular part;macromolecular complex;membrane-bounded organelle;mitochondrion;non-membrane-bounded organelle;organelle;ribonucleoprotein complex;ribosome						+	28.055	27.8644	27.9838	25.7635	27.1934	26.4787	2	2	2	10.3	10.3	10.3	15.874	0.0012026	3.339	1806000000	7	27.9678	27.9678	NaN	3	3	0	1781
Q9CPR5;A0A0A6YVP4	Q9CPR5;A0A0A6YVP4	39S ribosomal protein L15, mitochondrial	Mrpl15	+	+		3.10094	0	4.00661	7.4474	biosynthetic process;cellular biosynthetic process;cellular component organization;cellular component organization at cellular level;cellular component organization or biogenesis;cellular component organization or biogenesis at cellular level;cellular macromolecule biosynthetic process;cellular macromolecule metabolic process;cellular metabolic process;cellular process;cellular protein metabolic …	structural constituent of ribosome;structural molecule activity	cell part;cytoplasmic part;intracellular membrane-bounded organelle;intracellular organelle;intracellular organelle part;intracellular part;large ribosomal subunit;macromolecular complex;membrane-bounded organelle;mitochondrial large ribosomal subunit;mitochondrial part;mitochondrion;organellar large ribosomal subunit;organelle;organelle part;ribonucleoprotein complex						+	30.51	30.7254	30.22	25.7635	27.1934	26.4787	6	6	6	23.1	23.1	23.1	33.541	0	19.924	6793600000	10	30.4851	30.4851	NaN	3	3	0	1670
Q9D8P4;H3BJT9;H3BIZ3;A0A1B0GSV1	Q9D8P4;H3BJT9;H3BIZ3;A0A1B0GSV1	39S ribosomal protein L17, mitochondrial	Mrpl17	+	+		1.39353	0.0186595	1.63005	2.52529	biosynthetic process;cellular biosynthetic process;cellular component organization;cellular component organization at cellular level;cellular component organization or biogenesis;cellular component organization or biogenesis at cellular level;cellular macromolecule biosynthetic process;cellular macromolecule metabolic process;cellular metabolic process;cellular process;cellular protein metabolic …	binding;protein binding;protein domain specific binding;structural constituent of ribosome;structural molecule activity	cell part;cytoplasmic part;intracellular membrane-bounded organelle;intracellular organelle;intracellular organelle part;intracellular part;large ribosomal subunit;macromolecular complex;membrane;membrane-bounded organelle;mitochondrial inner membrane;mitochondrial large ribosomal subunit;mitochondrial membrane;mitochondrial part;mitochondrion;organellar large ribosomal subunit;organelle;organell…		+				+	28.8054	27.892	27.6284	25.7635	27.1934	26.4787	2	2	2	10.2	10.2	10.2	20.249	0	5.5106	1662900000	4	28.1086	28.1086	NaN	3	3	0	1815
V9GXI7;Q9CQL4;V9GX65	V9GXI7;Q9CQL4;V9GX65	39S ribosomal protein L20, mitochondrial	Mrpl20	+	+		2.98869	0	3.61044	6.9142	biosynthetic process;cellular biosynthetic process;cellular macromolecule biosynthetic process;cellular macromolecule metabolic process;cellular metabolic process;cellular process;cellular protein metabolic process;macromolecule biosynthetic process;macromolecule metabolic process;metabolic process;primary metabolic process;protein metabolic process;translation	binding;nucleic acid binding;RNA binding;rRNA binding;structural constituent of ribosome;structural molecule activity	cell part;cytoplasmic part;intracellular membrane-bounded organelle;intracellular non-membrane-bounded organelle;intracellular organelle;intracellular organelle part;intracellular part;large ribosomal subunit;macromolecular complex;membrane-bounded organelle;mitochondrial large ribosomal subunit;mitochondrial part;mitochondrial ribosome;mitochondrion;non-membrane-bounded organelle;organellar larg…						+	30.2349	30.103	29.929	25.7635	27.1934	26.4787	2	2	2	28.6	28.6	28.6	13.081	0	8.9241	5911800000	6	30.089	30.089	NaN	3	3	0	1695
Q9D1N9	Q9D1N9	39S ribosomal protein L21, mitochondrial	Mrpl21	+	+		2.93795	0	3.77798	6.80125	biosynthetic process;cellular biosynthetic process;cellular macromolecule biosynthetic process;cellular macromolecule metabolic process;cellular metabolic process;cellular process;cellular protein metabolic process;macromolecule biosynthetic process;macromolecule metabolic process;metabolic process;primary metabolic process;protein metabolic process;translation	structural constituent of ribosome;structural molecule activity	cell part;cytoplasmic part;intracellular membrane-bounded organelle;intracellular non-membrane-bounded organelle;intracellular organelle;intracellular part;macromolecular complex;membrane-bounded organelle;mitochondrion;non-membrane-bounded organelle;organelle;ribonucleoprotein complex;ribosome						+	30.6183	29.9614	30.1898	25.7635	27.1934	26.4787	5	5	5	35.4	35.4	35.4	23.366	0	39.379	9003400000	22	30.2565	30.2565	NaN	3	3	0	1784
Q8BU88	Q8BU88	39S ribosomal protein L22, mitochondrial	Mrpl22	+	+		2.0269	0.00297222	2.11219	3.83575	biosynthetic process;cellular biosynthetic process;cellular macromolecule biosynthetic process;cellular macromolecule metabolic process;cellular metabolic process;cellular process;cellular protein metabolic process;macromolecule biosynthetic process;macromolecule metabolic process;metabolic process;primary metabolic process;protein metabolic process;translation	structural constituent of ribosome;structural molecule activity	cell part;cytoplasmic part;intracellular membrane-bounded organelle;intracellular organelle;intracellular organelle part;intracellular part;large ribosomal subunit;macromolecular complex;membrane-bounded organelle;mitochondrion;organelle;organelle part;ribonucleoprotein complex						+	28.86	28.6653	28.2469	25.7635	27.1934	26.4787	3	3	3	13.6	13.6	13.6	23.805	0	8.6284	2095400000	5	28.5907	28.5907	NaN	3	3	0	1396
A0A1B0GSZ9;O35972;A0A1B0GQZ1	A0A1B0GSZ9;O35972;A0A1B0GQZ1	39S ribosomal protein L23, mitochondrial	Mrpl23	+	+		2.04372	0.00217266	2.79734	4.05263	biosynthetic process;cellular biosynthetic process;cellular macromolecule biosynthetic process;cellular macromolecule metabolic process;cellular metabolic process;cellular process;cellular protein metabolic process;macromolecule biosynthetic process;macromolecule metabolic process;metabolic process;primary metabolic process;protein metabolic process;translation	binding;nucleotide binding;structural constituent of ribosome;structural molecule activity	cell part;cytoplasmic part;intracellular membrane-bounded organelle;intracellular non-membrane-bounded organelle;intracellular organelle;intracellular organelle part;intracellular part;large ribosomal subunit;macromolecular complex;membrane-bounded organelle;mitochondrial large ribosomal subunit;mitochondrial part;mitochondrion;non-membrane-bounded organelle;nuclear part;nucleolus;organellar larg…						+	30.0725	28.6366	29.1184	25.7635	27.1934	26.4787	3	3	3	20.3	20.3	20.3	20.059	0	18.214	4069300000	6	29.2759	29.2759	NaN	3	3	0	147
Q9D1B9;F6U4U1	Q9D1B9	39S ribosomal protein L28, mitochondrial	Mrpl28	+	+		3.03726	0	3.77647	7.14038	biosynthetic process;cellular biosynthetic process;cellular macromolecule biosynthetic process;cellular macromolecule metabolic process;cellular metabolic process;cellular process;cellular protein metabolic process;macromolecule biosynthetic process;macromolecule metabolic process;metabolic process;primary metabolic process;protein metabolic process;translation	structural constituent of ribosome;structural molecule activity	cell part;cytoplasm;cytoplasmic part;intracellular membrane-bounded organelle;intracellular non-membrane-bounded organelle;intracellular organelle;intracellular organelle part;intracellular part;macromolecular complex;membrane-bounded organelle;mitochondrial part;mitochondrial ribosome;mitochondrion;non-membrane-bounded organelle;nuclear part;nucleoplasm;organellar ribosome;organelle;organelle pa…						+	30.2402	30.4636	30.0611	25.7635	27.1934	26.4787	5	5	5	30.7	30.7	30.7	30.169	0	21.893	7067600000	14	30.255	30.255	NaN	3	3	0	1776
Q921S7	Q921S7	39S ribosomal protein L37, mitochondrial	Mrpl37	+	+		2.38865	0	2.74166	4.86647	biosynthetic process;cellular biosynthetic process;cellular macromolecule biosynthetic process;cellular macromolecule metabolic process;cellular metabolic process;cellular process;cellular protein metabolic process;macromolecule biosynthetic process;macromolecule metabolic process;metabolic process;primary metabolic process;protein metabolic process;translation	structural constituent of ribosome;structural molecule activity	cell part;cytoplasmic part;intracellular membrane-bounded organelle;intracellular non-membrane-bounded organelle;intracellular organelle;intracellular organelle part;intracellular part;macromolecular complex;membrane-bounded organelle;mitochondrial part;mitochondrial ribosome;mitochondrion;non-membrane-bounded organelle;organellar ribosome;organelle;organelle part;ribonucleoprotein complex;riboso…						+	29.6212	28.9084	29.1309	25.7635	27.1934	26.4787	5	5	5	16.3	16.3	16.3	48.34	0	28.089	4408200000	12	29.2202	29.2202	NaN	3	3	0	1592
Q9JKF7	Q9JKF7	39S ribosomal protein L39, mitochondrial	Mrpl39	+	+		3.17857	0	4.08492	7.76141	biosynthetic process;cellular biosynthetic process;cellular component organization;cellular component organization at cellular level;cellular component organization or biogenesis;cellular component organization or biogenesis at cellular level;cellular macromolecule biosynthetic process;cellular macromolecule metabolic process;cellular metabolic process;cellular process;cellular protein metabolic …	binding;nucleotide binding;structural constituent of ribosome;structural molecule activity	cell part;cytoplasmic part;intracellular membrane-bounded organelle;intracellular organelle;intracellular organelle part;intracellular part;large ribosomal subunit;macromolecular complex;membrane-bounded organelle;mitochondrial large ribosomal subunit;mitochondrial part;mitochondrion;organellar large ribosomal subunit;organelle;organelle part;ribonucleoprotein complex						+	30.7578	30.5419	30.3906	25.7635	27.1934	26.4787	7	7	7	21.7	21.7	21.7	38.549	0	22.526	10324000000	23	30.5634	30.5634	NaN	3	3	0	1900
A0A1L1SRY8;Q9DCU6;A0A1L1SU24;A0A1L1STN5;A0A1L1SSY9;A0A1L1SV70	A0A1L1SRY8;Q9DCU6;A0A1L1SU24;A0A1L1STN5;A0A1L1SSY9	39S ribosomal protein L4, mitochondrial	Mrpl4	+	+		2.6038	0	2.84559	5.46597	biosynthetic process;cellular biosynthetic process;cellular macromolecule biosynthetic process;cellular macromolecule metabolic process;cellular metabolic process;cellular process;cellular protein metabolic process;macromolecule biosynthetic process;macromolecule metabolic process;metabolic process;primary metabolic process;protein metabolic process;translation	binding;nucleic acid binding;RNA binding;structural constituent of ribosome;structural molecule activity	cell part;cytoplasmic part;cytosolic part;cytosolic ribosome;intracellular membrane-bounded organelle;intracellular non-membrane-bounded organelle;intracellular organelle;intracellular part;macromolecular complex;membrane-bounded organelle;mitochondrion;non-membrane-bounded organelle;organelle;ribonucleoprotein complex;ribosome						+	29.4394	29.3644	29.1686	25.7635	27.1934	26.4787	4	4	4	22.4	22.4	22.4	24.659	0	13.888	4501900000	12	29.3241	29.3241	NaN	3	3	0	155
D3Z7C0;Q9Z2Q5	D3Z7C0;Q9Z2Q5	39S ribosomal protein L40, mitochondrial	Mrpl40	+	+		1.99608	0.00212676	2.66487	3.91713			cell part;cytoplasmic part;intracellular membrane-bounded organelle;intracellular non-membrane-bounded organelle;intracellular organelle;intracellular organelle part;intracellular part;macromolecular complex;membrane-bounded organelle;mitochondrial part;mitochondrial ribosome;mitochondrion;non-membrane-bounded organelle;nuclear part;nucleolus;organellar ribosome;organelle;organelle part;ribonucle…						+	29.9516	28.6431	28.8356	25.7635	27.1934	26.4787	5	5	5	42	42	42	19.378	0	29.674	3543400000	9	29.1434	29.1434	NaN	3	3	0	377
Q5RL20;Q99N89	Q5RL20;Q99N89	39S ribosomal protein L43, mitochondrial	Mrpl43	+	+		2.29469	0.000448819	2.16351	4.43277	biosynthetic process;cellular biosynthetic process;cellular macromolecule biosynthetic process;cellular macromolecule metabolic process;cellular metabolic process;cellular process;cellular protein metabolic process;macromolecule biosynthetic process;macromolecule metabolic process;metabolic process;primary metabolic process;protein metabolic process;translation	structural constituent of ribosome;structural molecule activity	cell part;cytoplasmic part;intracellular membrane-bounded organelle;intracellular non-membrane-bounded organelle;intracellular organelle;intracellular organelle part;intracellular part;large ribosomal subunit;macromolecular complex;membrane-bounded organelle;mitochondrial large ribosomal subunit;mitochondrial part;mitochondrion;non-membrane-bounded organelle;organellar large ribosomal subunit;org…							30.9014	30.855	30.7821	28.1048	28.5269	29.4163	9	9	9	62.9	62.9	62.9	17.877	0	39.506	13264000000	25	29.7644	30.8462	28.6827	6	3	3	1171
Q9CY73	Q9CY73	39S ribosomal protein L44, mitochondrial	Mrpl44	+	+		3.16093	0	3.91493	7.63302	biosynthetic process;cellular biosynthetic process;cellular macromolecule biosynthetic process;cellular macromolecule metabolic process;cellular metabolic process;cellular nitrogen compound metabolic process;cellular process;macromolecule biosynthetic process;macromolecule metabolic process;metabolic process;mitochondrial translational elongation;nitrogen compound metabolic process;nucleic acid m…	catalytic activity;endonuclease activity;endonuclease activity, active with either ribo- or deoxyribonucleic acids and producing 5'-phosphomonoesters;endoribonuclease activity;endoribonuclease activity, producing 5'-phosphomonoesters;hydrolase activity;hydrolase activity, acting on ester bonds;nuclease activity;ribonuclease activity;ribonuclease III activity	cell part;cytoplasmic part;intracellular membrane-bounded organelle;intracellular non-membrane-bounded organelle;intracellular organelle;intracellular part;macromolecular complex;membrane-bounded organelle;mitochondrion;non-membrane-bounded organelle;organelle;ribonucleoprotein complex;ribosome						+	30.3781	30.391	30.4112	25.7635	27.1934	26.4787	7	7	7	20.7	20.7	20.7	37.527	0	21.787	8096100000	13	30.3935	30.3935	NaN	3	3	0	1738
Q9D0Q7;F6QAU7	Q9D0Q7	39S ribosomal protein L45, mitochondrial	Mrpl45	+	+		2.38508	0	2.7693	4.86608			cell part;cytoplasmic part;intracellular membrane-bounded organelle;intracellular non-membrane-bounded organelle;intracellular organelle;intracellular part;macromolecular complex;membrane-bounded organelle;mitochondrion;non-membrane-bounded organelle;organelle;ribonucleoprotein complex;ribosome						+	29.692	29.058	28.9935	25.7635	27.1934	26.4787	5	5	5	16.3	16.3	16.3	35.41	0	10.648	3448900000	6	29.2478	29.2478	NaN	3	3	0	1770
Q9EQI8	Q9EQI8	39S ribosomal protein L46, mitochondrial	Mrpl46	+	+		2.62395	0	3.20126	5.64267		catalytic activity;hydrolase activity;structural constituent of ribosome;structural molecule activity	cell junction;cell part;cytoplasmic part;intracellular membrane-bounded organelle;intracellular organelle;intracellular organelle part;intracellular part;large ribosomal subunit;macromolecular complex;membrane-bounded organelle;mitochondrial large ribosomal subunit;mitochondrial part;mitochondrion;nuclear part;nucleoplasm;organellar large ribosomal subunit;organelle;organelle part;ribonucleoprote…						+	30.1174	29.4414	29.4805	25.7635	27.1934	26.4787	8	8	8	35	35	35	32.131	0	42.305	5362300000	19	29.6798	29.6798	NaN	3	3	0	1866
Q8JZS9;A0A140LHT6;E9QPQ8;A0A140LI40;A0A140LI38;A0A140LHD4	Q8JZS9;A0A140LHT6;E9QPQ8	39S ribosomal protein L48, mitochondrial	Mrpl48	+	+		2.59198	0	3.06426	5.50887			cell part;cytoplasmic part;intracellular non-membrane-bounded organelle;intracellular organelle;intracellular organelle part;intracellular part;macromolecular complex;mitochondrial part;mitochondrial ribosome;non-membrane-bounded organelle;organellar ribosome;organelle;organelle part;ribonucleoprotein complex;ribosome						+	29.9054	29.4826	29.2403	25.7635	27.1934	26.4787	5	5	5	23.7	23.7	23.7	23.952	0	13.263	5680400000	12	29.5428	29.5428	NaN	3	3	0	1465
Q9CQ40	Q9CQ40	39S ribosomal protein L49, mitochondrial	Mrpl49	+	+		2.01812	0.00296194	2.15962	3.83277	biosynthetic process;cellular biosynthetic process;cellular macromolecule biosynthetic process;cellular macromolecule metabolic process;cellular metabolic process;cellular process;cellular protein metabolic process;macromolecule biosynthetic process;macromolecule metabolic process;metabolic process;primary metabolic process;protein metabolic process;translation	structural constituent of ribosome;structural molecule activity	cell part;cytoplasmic part;intracellular membrane-bounded organelle;intracellular non-membrane-bounded organelle;intracellular organelle;intracellular organelle part;intracellular part;large ribosomal subunit;macromolecular complex;membrane-bounded organelle;mitochondrial large ribosomal subunit;mitochondrial part;mitochondrial ribosome;mitochondrion;non-membrane-bounded organelle;organellar larg…						+	28.8343	28.8632	28.217	25.7635	27.1934	26.4787	2	2	2	13.3	13.3	13.3	19.133	0	9.7702	2480200000	4	28.6382	28.6382	NaN	3	3	0	1679
Q8VDT9	Q8VDT9	39S ribosomal protein L50, mitochondrial	Mrpl50	+	+		2.16677	0.000844106	2.61883	4.29372			cell part;cytoplasmic part;intracellular membrane-bounded organelle;intracellular non-membrane-bounded organelle;intracellular organelle;intracellular part;macromolecular complex;membrane-bounded organelle;mitochondrion;non-membrane-bounded organelle;organelle;ribonucleoprotein complex;ribosome						+	29.6291	29.0698	28.5931	25.7635	27.1934	26.4787	3	3	3	34	34	34	18.213	0	17.418	4274200000	8	29.0974	29.0974	NaN	3	3	0	1535
E9QJS0;G5E8U8;G5E8U5;Q80ZK0;D3Z6K5	E9QJS0;G5E8U8;G5E8U5;Q80ZK0	28S ribosomal protein S10, mitochondrial	Mrps10	+	+		2.95275	0	4.14968	6.96429	biosynthetic process;cellular biosynthetic process;cellular macromolecule biosynthetic process;cellular macromolecule metabolic process;cellular metabolic process;cellular process;cellular protein metabolic process;macromolecule biosynthetic process;macromolecule metabolic process;metabolic process;primary metabolic process;protein metabolic process;translation	structural constituent of ribosome;structural molecule activity	cell part;cytoplasmic part;intracellular membrane-bounded organelle;intracellular organelle;intracellular organelle part;intracellular part;macromolecular complex;membrane-bounded organelle;mitochondrial part;mitochondrial small ribosomal subunit;mitochondrion;organellar small ribosomal subunit;organelle;organelle part;ribonucleoprotein complex;small ribosomal subunit							31.1345	30.56	30.1901	25.7635	27.1934	26.4787	6	6	6	41.9	41.9	41.9	18.698	0	25.474	7453400000	12	30.6282	30.6282	NaN	3	3	0	476
Q9CPX7	Q9CPX7	28S ribosomal protein S16, mitochondrial	Mrps16	+	+		1.85552	0.00416077	2.35728	3.54858	biosynthetic process;cellular biosynthetic process;cellular component organization;cellular component organization at cellular level;cellular component organization or biogenesis;cellular component organization or biogenesis at cellular level;cellular macromolecule biosynthetic process;cellular macromolecule metabolic process;cellular metabolic process;cellular process;cellular protein metabolic …	structural constituent of ribosome;structural molecule activity	cell part;cytoplasm;cytoplasmic part;intracellular membrane-bounded organelle;intracellular organelle;intracellular organelle part;intracellular part;macromolecular complex;membrane-bounded organelle;mitochondrial part;mitochondrial small ribosomal subunit;mitochondrion;organellar small ribosomal subunit;organelle;organelle part;ribonucleoprotein complex;small ribosomal subunit						+	29.5288	28.7789	28.1997	25.7635	27.1934	26.4787	6	6	6	46.7	46.7	46.7	15.192	0	20.632	4478100000	21	28.8358	28.8358	NaN	3	3	0	1675
Q9CQE3;D3Z198;D3YWF8	Q9CQE3;D3Z198	28S ribosomal protein S17, mitochondrial	Mrps17	+	+		2.98607	0	3.74294	6.95244	biosynthetic process;cellular biosynthetic process;cellular macromolecule biosynthetic process;cellular macromolecule metabolic process;cellular metabolic process;cellular process;cellular protein metabolic process;macromolecule biosynthetic process;macromolecule metabolic process;metabolic process;primary metabolic process;protein metabolic process;translation	binding;nucleic acid binding;RNA binding;rRNA binding;structural constituent of ribosome;structural molecule activity	cell part;cytoplasmic part;intracellular membrane-bounded organelle;intracellular non-membrane-bounded organelle;intracellular organelle;intracellular part;macromolecular complex;membrane-bounded organelle;mitochondrion;non-membrane-bounded organelle;organelle;ribonucleoprotein complex;ribosome						+	30.5081	30.1388	30.0174	25.7635	27.1934	26.4787	3	3	3	38.3	38.3	38.3	13.382	0	18.548	11511000000	20	30.2215	30.2215	NaN	3	3	0	1690
Q99N84;G3UYQ9;G3UYX8;G3UX79	Q99N84;G3UYQ9;G3UYX8;G3UX79	28S ribosomal protein S18b, mitochondrial	Mrps18b	+	+		2.9812	0	3.78612	6.95056	biosynthetic process;cellular biosynthetic process;cellular macromolecule biosynthetic process;cellular macromolecule metabolic process;cellular metabolic process;cellular process;cellular protein metabolic process;macromolecule biosynthetic process;macromolecule metabolic process;metabolic process;primary metabolic process;protein metabolic process;translation	structural constituent of ribosome;structural molecule activity	cell junction;cell part;cytoplasmic part;intracellular membrane-bounded organelle;intracellular non-membrane-bounded organelle;intracellular organelle;intracellular organelle part;intracellular part;macromolecular complex;membrane-bounded organelle;mitochondrion;non-membrane-bounded organelle;nuclear part;nucleoplasm;organelle;organelle part;ribonucleoprotein complex;ribosome						+	30.5358	30.2934	29.9647	25.7635	27.1934	26.4787	4	4	4	17.7	17.7	17.7	28.702	0	17.114	10008000000	22	30.2647	30.2647	NaN	3	3	0	1656
Q9CXW2	Q9CXW2	28S ribosomal protein S22, mitochondrial	Mrps22	+	+		3.19732	0	5.31737	8.19618		structural constituent of ribosome;structural molecule activity	cell part;cytoplasmic part;intracellular membrane-bounded organelle;intracellular organelle;intracellular organelle part;intracellular part;macromolecular complex;membrane-bounded organelle;mitochondrial part;mitochondrial small ribosomal subunit;mitochondrion;organellar small ribosomal subunit;organelle;organelle part;ribonucleoprotein complex;small ribosomal subunit						+	32.3986	31.8406	31.1484	25.7635	27.1934	26.4787	20	20	20	58.8	58.8	58.8	41.192	0	88.313	29620000000	58	31.7959	31.7959	NaN	3	3	0	1735
Q9CQV5	Q9CQV5	28S ribosomal protein S24, mitochondrial	Mrps24	+	+		2.70053	0	3.26149	5.88457	biosynthetic process;cellular biosynthetic process;cellular macromolecule biosynthetic process;cellular macromolecule metabolic process;cellular metabolic process;cellular process;cellular protein metabolic process;macromolecule biosynthetic process;macromolecule metabolic process;metabolic process;primary metabolic process;protein metabolic process;translation	structural constituent of ribosome;structural molecule activity	cell part;cytoplasmic part;intracellular membrane-bounded organelle;intracellular organelle;intracellular organelle part;intracellular part;large ribosomal subunit;macromolecular complex;membrane-bounded organelle;mitochondrial large ribosomal subunit;mitochondrial part;mitochondrial small ribosomal subunit;mitochondrion;organellar large ribosomal subunit;organellar small ribosomal subunit;organe…						+	30.0904	29.6904	29.4393	25.7635	27.1934	26.4787	2	2	2	16.8	16.8	16.8	18.901	0	13.632	4412500000	8	29.74	29.74	NaN	3	3	0	1706
Q9D125	Q9D125	28S ribosomal protein S25, mitochondrial	Mrps25	+	+		2.62776	0	3.90453	5.83933	biosynthetic process;cellular biosynthetic process;cellular component organization;cellular component organization at cellular level;cellular component organization or biogenesis;cellular component organization or biogenesis at cellular level;cellular macromolecule biosynthetic process;cellular macromolecule metabolic process;cellular metabolic process;cellular process;cellular protein metabolic …	structural constituent of ribosome;structural molecule activity	cell part;cytoplasmic part;intracellular membrane-bounded organelle;intracellular organelle;intracellular organelle part;intracellular part;macromolecular complex;membrane-bounded organelle;mitochondrial part;mitochondrial small ribosomal subunit;mitochondrion;organellar small ribosomal subunit;organelle;organelle part;ribonucleoprotein complex;small ribosomal subunit						+	31.0777	30.3473	29.7242	25.7635	27.1934	26.4787	7	7	7	38.6	38.6	38.6	19.92	0	21.859	12202000000	20	30.3831	30.3831	NaN	3	3	0	1773
Q80ZS3	Q80ZS3	28S ribosomal protein S26, mitochondrial	Mrps26	+	+		2.58325	0	3.04545	5.47847			cell part;cytoplasmic part;intracellular membrane-bounded organelle;intracellular organelle;intracellular organelle part;intracellular part;macromolecular complex;membrane-bounded organelle;mitochondrial part;mitochondrial small ribosomal subunit;mitochondrion;nuclear part;nucleoplasm;organellar small ribosomal subunit;organelle;organelle part;ribonucleoprotein complex;small ribosomal subunit						+	29.7788	29.1443	29.6488	25.7635	27.1934	26.4787	7	7	7	36	36	36	23.443	0	18.076	5727700000	21	29.524	29.524	NaN	3	3	0	1336
Q8BK72	Q8BK72	28S ribosomal protein S27, mitochondrial	Mrps27	+	+		3.04762	0	3.99328	7.25125			cell part;cytoplasmic part;intracellular membrane-bounded organelle;intracellular non-membrane-bounded organelle;intracellular organelle;intracellular part;macromolecular complex;membrane-bounded organelle;mitochondrion;non-membrane-bounded organelle;organelle;ribonucleoprotein complex;ribosome						+	30.7718	30.4971	30.1465	25.7635	27.1934	26.4787	10	10	10	32.8	32.8	32.8	47.778	0	63.38	13755000000	31	30.4718	30.4718	NaN	3	3	0	1370
Q61733	Q61733	28S ribosomal protein S31, mitochondrial	Mrps31	+	+		2.79483	0	3.72784	6.31676		binding;protein binding;protein domain specific binding;structural constituent of ribosome;structural molecule activity	cell part;cytoplasmic part;intracellular membrane-bounded organelle;intracellular non-membrane-bounded organelle;intracellular organelle;intracellular organelle part;intracellular part;macromolecular complex;membrane-bounded organelle;mitochondrial part;mitochondrial small ribosomal subunit;mitochondrion;non-membrane-bounded organelle;nuclear part;nucleolus;organellar small ribosomal subunit;orga…						+	30.7146	30.078	29.8265	25.7635	27.1934	26.4787	13	13	13	40.1	40.1	40.1	43.88	0	77.32	7910700000	25	30.2064	30.2064	NaN	3	3	0	1225
Q9JIK9	Q9JIK9	28S ribosomal protein S34, mitochondrial	Mrps34	+	+		2.97127	0	4.36473	7.08837			cell part;cytoplasmic part;intracellular membrane-bounded organelle;intracellular non-membrane-bounded organelle;intracellular organelle;intracellular part;macromolecular complex;membrane-bounded organelle;mitochondrion;non-membrane-bounded organelle;organelle;ribonucleoprotein complex;ribosome						+	31.1317	31.1728	30.2253	25.7635	27.1934	26.4787	11	11	11	52.8	52.8	52.8	25.826	0	55.45	16947000000	41	30.8433	30.8433	NaN	3	3	0	1892
A0A0R4J0L6;Q8BJZ4;A0A0N4SV23	A0A0R4J0L6;Q8BJZ4;A0A0N4SV23	28S ribosomal protein S35, mitochondrial	Mrps35	+	+		3.41932	0	4.83921	8.99878		structural constituent of ribosome;structural molecule activity	cell part;cytoplasm;cytoplasmic part;intracellular membrane-bounded organelle;intracellular organelle;intracellular organelle part;intracellular part;macromolecular complex;membrane-bounded organelle;mitochondrial part;mitochondrial small ribosomal subunit;mitochondrion;organellar small ribosomal subunit;organelle;organelle part;ribonucleoprotein complex;small ribosomal subunit						+	31.6085	31.1902	31.1545	25.7635	27.1934	26.4787	8	8	8	36.2	36.2	36.2	35.917	0	62.024	16245000000	30	31.3177	31.3177	NaN	3	3	0	91
P58064	P58064	28S ribosomal protein S6, mitochondrial	Mrps6	+	+		3.02938	0	4.13199	7.23019	biosynthetic process;cellular biosynthetic process;cellular macromolecule biosynthetic process;cellular macromolecule metabolic process;cellular metabolic process;cellular process;cellular protein metabolic process;macromolecule biosynthetic process;macromolecule metabolic process;metabolic process;primary metabolic process;protein metabolic process;translation	binding;nucleic acid binding;RNA binding;rRNA binding;SSU rRNA binding;structural constituent of ribosome;structural molecule activity	cell part;cytoplasmic part;intracellular membrane-bounded organelle;intracellular organelle;intracellular organelle part;intracellular part;macromolecular complex;membrane-bounded organelle;mitochondrial part;mitochondrial small ribosomal subunit;mitochondrion;organellar small ribosomal subunit;organelle;organelle part;ribonucleoprotein complex;small ribosomal subunit						+	30.9213	30.7437	30.1665	25.7635	27.1934	26.4787	5	5	5	36	36	36	14.308	0	12.016	15515000000	24	30.6105	30.6105	NaN	3	3	0	910
Q80X85	Q80X85	28S ribosomal protein S7, mitochondrial	Mrps7	+	+		2.53171	0	3.80973	5.53091	biosynthetic process;cellular biosynthetic process;cellular macromolecule biosynthetic process;cellular macromolecule metabolic process;cellular metabolic process;cellular process;cellular protein metabolic process;macromolecule biosynthetic process;macromolecule metabolic process;metabolic process;primary metabolic process;protein metabolic process;translation	binding;nucleic acid binding;RNA binding;structural constituent of ribosome;structural molecule activity	cell part;cytoplasmic part;cytosolic small ribosomal subunit;intracellular membrane-bounded organelle;intracellular organelle;intracellular organelle part;intracellular part;macromolecular complex;membrane-bounded organelle;mitochondrial part;mitochondrial small ribosomal subunit;mitochondrion;organellar small ribosomal subunit;organelle;organelle part;ribonucleoprotein complex;small ribosomal su…						+	30.9739	30.3654	29.5255	25.7635	27.1934	26.4787	8	8	8	39.3	39.3	39.3	28.062	0	22.637	6616100000	13	30.2883	30.2883	NaN	3	3	0	1330
Q9D7N3;A0A0J9YU02	Q9D7N3	28S ribosomal protein S9, mitochondrial	Mrps9	+	+		3.05858	0	5.39478	7.65334	biosynthetic process;cellular biosynthetic process;cellular macromolecule biosynthetic process;cellular macromolecule metabolic process;cellular metabolic process;cellular process;cellular protein metabolic process;macromolecule biosynthetic process;macromolecule metabolic process;metabolic process;primary metabolic process;protein metabolic process;translation	structural constituent of ribosome;structural molecule activity	cell part;cytoplasmic part;intracellular membrane-bounded organelle;intracellular non-membrane-bounded organelle;intracellular organelle;intracellular organelle part;intracellular part;macromolecular complex;membrane-bounded organelle;mitochondrion;non-membrane-bounded organelle;nuclear part;nucleolus;organelle;organelle part;ribonucleoprotein complex;ribosome						+	32.6433	31.8649	31.1117	25.7635	27.1934	26.4787	12	12	12	36.2	36.2	36.2	44.929	0	52.652	24005000000	43	31.8733	31.8733	NaN	3	3	0	1804
Q3V3R1	Q3V3R1	Monofunctional C1-tetrahydrofolate synthase, mitochondrial	Mthfd1l	+	+		4.69448	0	5.53581	16.384	10-formyltetrahydrofolate biosynthetic process;10-formyltetrahydrofolate metabolic process;aromatic compound biosynthetic process;biosynthetic process;carboxylic acid metabolic process;cellular aromatic compound metabolic process;cellular biosynthetic process;cellular ketone metabolic process;cellular metabolic process;cellular nitrogen compound biosynthetic process;cellular nitrogen compound met…	adenyl nucleotide binding;adenyl ribonucleotide binding;ATP binding;binding;catalytic activity;formate-tetrahydrofolate ligase activity;identical protein binding;ligase activity;ligase activity, forming carbon-nitrogen bonds;nucleotide binding;protein binding;protein dimerization activity;protein homodimerization activity;purine nucleotide binding;purine ribonucleoside triphosphate binding;purine…	cell part;cytoplasmic part;intracellular membrane-bounded organelle;intracellular organelle;intracellular part;membrane;membrane-bounded organelle;mitochondrion;organelle						+	35.11	34.7602	34.2988	29.1238	29.2537	29.1841	56	56	53	68.3	68.3	67.1	105.73	0	323.31	243500000000	359	31.9551	34.723	29.1872	6	3	3	1150
P18155;A0A0N4SVS2;A0A0N4SVW2;D3YZG8	P18155	Bifunctional methylenetetrahydrofolate dehydrogenase/cyclohydrolase, mitochondrial;NAD-dependent methylenetetrahydrofolate dehydrogenase;Methenyltetrahydrofolate cyclohydrolase	Mthfd2	+	+		3.80996	0	6.30676	11.3964	amine biosynthetic process;amine metabolic process;aromatic compound biosynthetic process;aspartate family amino acid biosynthetic process;aspartate family amino acid metabolic process;biosynthetic process;carboxylic acid biosynthetic process;carboxylic acid metabolic process;cellular amine metabolic process;cellular amino acid biosynthetic process;cellular amino acid metabolic process;cellular a…	anion binding;binding;catalytic activity;cation binding;cyclohydrolase activity;hydrolase activity;hydrolase activity, acting on carbon-nitrogen (but not peptide) bonds;hydrolase activity, acting on carbon-nitrogen (but not peptide) bonds, in cyclic amidines;ion binding;magnesium ion binding;metal ion binding;methenyltetrahydrofolate cyclohydrolase activity;methylenetetrahydrofolate dehydrogenase…	cell part;cytoplasmic part;extracellular region part;extracellular space;intracellular membrane-bounded organelle;intracellular organelle;intracellular organelle part;intracellular part;membrane;membrane-bounded organelle;mitochondrial inner membrane;mitochondrial membrane;mitochondrial part;mitochondrion;organelle;organelle inner membrane;organelle membrane;organelle part		+				+	33.1601	32.5853	32.6104	25.7635	27.1934	26.4787	17	17	17	64	64	64	37.863	0	176.87	74436000000	102	32.7853	32.7853	NaN	3	3	0	755
Q9D0D3	Q9D0D3	Poly(A) RNA polymerase, mitochondrial	Mtpap	+	+		1.87461	0.0041877	2.2555	3.56349	biosynthetic process;catabolic process;cellular biosynthetic process;cellular catabolic process;cellular macromolecule biosynthetic process;cellular macromolecule catabolic process;cellular macromolecule metabolic process;cellular metabolic process;cellular nitrogen compound metabolic process;cellular process;histone mRNA catabolic process;histone mRNA metabolic process;macromolecule biosynthetic…	adenyl nucleotide binding;adenyl ribonucleotide binding;adenylyltransferase activity;ATP binding;binding;catalytic activity;cation binding;identical protein binding;ion binding;magnesium ion binding;manganese ion binding;metal ion binding;nucleotide binding;nucleotidyltransferase activity;polynucleotide adenylyltransferase activity;protein binding;protein dimerization activity;protein homodimeriz…	cell part;cytoplasmic part;intracellular membrane-bounded organelle;intracellular organelle;intracellular part;membrane-bounded organelle;mitochondrion;organelle						+	29.3097	28.7502	28.1422	25.7635	27.1934	26.4787	4	4	4	9.1	9.1	9.1	65.229	0	13.35	3066400000	5	28.734	28.734	NaN	3	3	0	1760
P16332	P16332	Methylmalonyl-CoA mutase, mitochondrial	Mut	+	+		2.58529	0	3.61906	5.64528	amine metabolic process;carboxylic acid metabolic process;cellular amine metabolic process;cellular amino acid metabolic process;cellular ketone metabolic process;cellular metabolic process;cellular nitrogen compound metabolic process;cellular process;developmental process;homocysteine metabolic process;metabolic process;nitrogen compound metabolic process;organic acid metabolic process;oxoacid m…	amine binding;amino acid binding;binding;carboxylic acid binding;catalytic activity;cation binding;cobalamin binding;intramolecular transferase activity;ion binding;isomerase activity;metal ion binding;methylmalonyl-CoA mutase activity;modified amino acid binding;tetrapyrrole binding;vitamin binding	cell part;cytoplasmic part;intracellular membrane-bounded organelle;intracellular organelle;intracellular organelle lumen;intracellular organelle part;intracellular part;membrane-bounded organelle;membrane-enclosed lumen;mitochondrial matrix;mitochondrial part;mitochondrion;organelle;organelle lumen;organelle part						+	30.689	30.1257	29.4781	25.7635	27.1934	26.4787	13	13	13	23	23	23	82.843	0	46.606	9200900000	23	30.0976	30.0976	NaN	3	3	0	742
O35682	O35682	Myeloid-associated differentiation marker	Myadm	+	+		2.3496	0	2.44723	4.67086	anatomical structure development;biological regulation;cell development;cellular component organization;cellular component organization or biogenesis;cellular developmental process;cellular membrane organization;cellular process;developmental process;endothelial cell development;epithelial cell development;establishment of endothelial barrier;establishment of localization;establishment of localiz…		cell cortex part;cell junction;cell part;cell projection;cell-cell junction;cortical actin cytoskeleton;cortical cytoskeleton;cytoplasmic part;cytoskeletal part;cytoskeleton;extracellular membrane-bounded organelle;extracellular organelle;extracellular region part;extracellular vesicular exosome;integral to membrane;intracellular non-membrane-bounded organelle;intracellular organelle;intracellula…			+				28.9413	29.0848	28.7512	25.7635	27.1934	26.4787	3	3	3	7.8	7.8	7.8	35.284	0	5.9757	3386700000	9	28.9258	28.9258	NaN	3	3	0	619
Q9CQ75	Q9CQ75	NADH dehydrogenase [ubiquinone] 1 alpha subcomplex subunit 2	Ndufa2	+	+		2.18439	0.000447059	2.98435	4.42444		catalytic activity;NADH dehydrogenase (quinone) activity;NADH dehydrogenase (ubiquinone) activity;NADH dehydrogenase activity;oxidoreductase activity;oxidoreductase activity, acting on NADH or NADPH;oxidoreductase activity, acting on NADH or NADPH, quinone or similar compound as acceptor	cell part;cytoplasmic part;intracellular membrane-bounded organelle;intracellular organelle;intracellular organelle part;intracellular part;macromolecular complex;membrane;membrane part;membrane-bounded organelle;mitochondrial membrane;mitochondrial membrane part;mitochondrial part;mitochondrial respiratory chain complex I;mitochondrion;NADH dehydrogenase complex;organelle;organelle membrane;orga…						+	30.0831	29.5893	28.7163	25.7635	27.1934	26.4787	4	4	4	42.4	42.4	42.4	10.916	0	17.072	6894200000	16	29.4629	29.4629	NaN	3	3	0	1683
Q9CQZ5	Q9CQZ5	NADH dehydrogenase [ubiquinone] 1 alpha subcomplex subunit 6	Ndufa6	+	+		2.22322	0	3.29479	4.58491	metabolic process;oxidation-reduction process;response to chemical stimulus;response to oxidative stress;response to stimulus;response to stress		cell part;cytoplasmic part;intracellular membrane-bounded organelle;intracellular organelle;intracellular organelle part;intracellular part;macromolecular complex;membrane;membrane part;membrane-bounded organelle;mitochondrial membrane;mitochondrial membrane part;mitochondrial part;mitochondrial respiratory chain complex I;mitochondrion;NADH dehydrogenase complex;organelle;organelle membrane;orga…						+	30.5972	29.719	29.0038	25.7635	27.1934	26.4787	5	5	5	28.2	28.2	28.2	15.283	0	11.136	7261000000	20	29.7733	29.7733	NaN	3	3	0	1711
Q9Z1P6	Q9Z1P6	NADH dehydrogenase [ubiquinone] 1 alpha subcomplex subunit 7	Ndufa7	+	+		1.45239	0.0157039	2.07583	2.71764	ATP synthesis coupled electron transport;cellular metabolic process;cellular process;electron transport chain;generation of precursor metabolites and energy;metabolic process;oxidation-reduction process;respiratory electron transport chain	catalytic activity;NADH dehydrogenase (quinone) activity;NADH dehydrogenase (ubiquinone) activity;NADH dehydrogenase activity;oxidoreductase activity;oxidoreductase activity, acting on NADH or NADPH;oxidoreductase activity, acting on NADH or NADPH, quinone or similar compound as acceptor	cell part;cytoplasmic part;intracellular membrane-bounded organelle;intracellular organelle;intracellular organelle part;intracellular part;macromolecular complex;membrane part;membrane-bounded organelle;mitochondrial membrane part;mitochondrial part;mitochondrial respiratory chain complex I;mitochondrion;NADH dehydrogenase complex;organelle;organelle part;protein complex;respiratory chain comple…						+	29.5865	28.1474	27.9292	25.7635	27.1934	26.4787	3	3	3	30.1	30.1	30.1	12.575	0	5.3298	2874000000	4	28.5544	28.5544	NaN	3	3	0	1982
A0A0R3P9C8;Q9DC69	A0A0R3P9C8;Q9DC69	NADH dehydrogenase [ubiquinone] 1 alpha subcomplex subunit 9, mitochondrial	Ndufa9	+	+		3.0876	0	4.59691	7.57884		binding;catalytic activity;NADH dehydrogenase activity;oxidoreductase activity;oxidoreductase activity, acting on NADH or NADPH;protein binding;protein complex binding	cell part;cytoplasmic part;intracellular membrane-bounded organelle;intracellular organelle;intracellular organelle lumen;intracellular organelle part;intracellular part;macromolecular complex;membrane;membrane part;membrane-bounded organelle;membrane-enclosed lumen;mitochondrial inner membrane;mitochondrial matrix;mitochondrial membrane;mitochondrial membrane part;mitochondrial part;mitochondria…		+				+	31.6327	30.6365	30.9571	25.7635	27.1934	26.4787	14	14	14	43.4	43.4	43.4	42.121	0	70.662	24344000000	65	31.0754	31.0754	NaN	3	3	0	73
F6ZFT1;F8WJ64;Q9CR21	F6ZFT1;F8WJ64;Q9CR21	Acyl carrier protein;Acyl carrier protein, mitochondrial	Ndufab1	+	+		3.00541	0	4.30028	7.19337	biosynthetic process;carboxylic acid biosynthetic process;carboxylic acid metabolic process;cellular biosynthetic process;cellular ketone metabolic process;cellular lipid metabolic process;cellular macromolecule metabolic process;cellular metabolic process;cellular process;cellular protein metabolic process;fatty acid biosynthetic process;fatty acid metabolic process;lipid biosynthetic process;li…		cell part;cytoplasmic part;intracellular membrane-bounded organelle;intracellular organelle;intracellular organelle part;intracellular part;macromolecular complex;membrane part;membrane-bounded organelle;mitochondrial membrane part;mitochondrial part;mitochondrial respiratory chain complex I;mitochondrion;NADH dehydrogenase complex;organelle;organelle part;protein complex;respiratory chain comple…						+	30.9584	31.1452	30.2328	25.7635	27.1934	26.4787	4	4	4	32.3	32.3	32.3	14.309	0	10.682	25225000000	45	30.7788	30.7788	NaN	3	3	0	506
Q59J78	Q59J78	Mimitin, mitochondrial	Ndufaf2	+	+		2.66196	0	3.67047	5.88742	biological regulation;cellular metabolic process;cellular process;cellular respiration;electron transport chain;energy derivation by oxidation of organic compounds;generation of precursor metabolites and energy;metabolic process;negative regulation of biological process;negative regulation of cellular process;negative regulation of hormone secretion;negative regulation of insulin secretion;negati…	catalytic activity;NADH dehydrogenase (quinone) activity;NADH dehydrogenase (ubiquinone) activity;NADH dehydrogenase activity;oxidoreductase activity;oxidoreductase activity, acting on NADH or NADPH;oxidoreductase activity, acting on NADH or NADPH, quinone or similar compound as acceptor	cell part;cytoplasmic part;intracellular membrane-bounded organelle;intracellular organelle;intracellular part;membrane-bounded organelle;mitochondrion;organelle						+	30.5275	30.4107	29.5088	25.7635	27.1934	26.4787	6	6	6	35.1	35.1	35.1	19.628	0	17.8	9121700000	18	30.149	30.149	NaN	3	3	0	1159
D3YUK4;Q9DCS9	D3YUK4;Q9DCS9	NADH dehydrogenase [ubiquinone] 1 beta subcomplex subunit 10	Ndufb10	+	+		1.4236	0.0207692	1.26782	2.46421	metabolic process;oxidation-reduction process		cell part;cytoplasmic part;extracellular membrane-bounded organelle;extracellular organelle;extracellular region part;extracellular vesicular exosome;intracellular membrane-bounded organelle;intracellular organelle;intracellular organelle part;intracellular part;macromolecular complex;membrane;membrane part;membrane-bounded organelle;membrane-bounded vesicle;mitochondrial inner membrane;mitochond…		+				+	27.8196	27.695	27.7244	25.7635	27.1934	26.4787	4	4	4	27.5	27.5	27.5	17.74	0	15.134	1750000000	12	27.7463	27.7463	NaN	3	3	0	326
O09111	O09111	NADH dehydrogenase [ubiquinone] 1 beta subcomplex subunit 11, mitochondrial	Ndufb11	+	+		2.31137	0	3.20296	4.79157	metabolic process;oxidation-reduction process		cell part;cytoplasmic part;integral to membrane;intracellular membrane-bounded organelle;intracellular organelle;intracellular organelle part;intracellular part;intrinsic to membrane;macromolecular complex;membrane part;membrane-bounded organelle;mitochondrial membrane part;mitochondrial part;mitochondrial respiratory chain complex I;mitochondrion;NADH dehydrogenase complex;organelle;organelle pa…						+	30.0679	30.0767	28.8998	25.7635	27.1934	26.4787	2	2	2	19.2	19.2	19.2	17.444	0	8.8764	5594400000	6	29.6815	29.6815	NaN	3	3	0	597
D3Z568;Q9CQH3;F6Y6V5;D3YX99;D3Z6W9	D3Z568;Q9CQH3;F6Y6V5;D3YX99;D3Z6W9	NADH dehydrogenase [ubiquinone] 1 beta subcomplex subunit 5, mitochondrial	Ndufb5	+	+		2.45828	0	2.72815	5.03922	metabolic process;oxidation-reduction process		cell part;cytoplasmic part;integral to membrane;intracellular membrane-bounded organelle;intracellular organelle;intracellular organelle part;intracellular part;intrinsic to membrane;macromolecular complex;membrane;membrane part;membrane-bounded organelle;mitochondrial inner membrane;mitochondrial membrane;mitochondrial membrane part;mitochondrial part;mitochondrial respiratory chain complex I;mi…		+				+	29.4717	29.2178	28.9306	25.7635	27.1934	26.4787	4	4	4	35.3	35.3	35.3	14.038	0	10.491	4131000000	14	29.2067	29.2067	NaN	3	3	0	367
Q9CQJ8	Q9CQJ8	NADH dehydrogenase [ubiquinone] 1 beta subcomplex subunit 9	Ndufb9	+	+		2.18163	0.000847328	2.52125	4.3008	cellular metabolic process;cellular process;electron transport chain;generation of precursor metabolites and energy;metabolic process;mitochondrial electron transport, NADH to ubiquinone;oxidation-reduction process;respiratory electron transport chain	catalytic activity;NADH dehydrogenase (quinone) activity;NADH dehydrogenase (ubiquinone) activity;NADH dehydrogenase activity;oxidoreductase activity;oxidoreductase activity, acting on NADH or NADPH;oxidoreductase activity, acting on NADH or NADPH, quinone or similar compound as acceptor	cell part;cytoplasmic part;extracellular membrane-bounded organelle;extracellular organelle;extracellular region part;extracellular vesicular exosome;intracellular membrane-bounded organelle;intracellular organelle;intracellular organelle part;intracellular part;macromolecular complex;membrane;membrane part;membrane-bounded organelle;membrane-bounded vesicle;mitochondrial inner membrane;mitochond…		+				+	28.8478	29.5009	28.6506	25.7635	27.1934	26.4787	2	2	2	15.6	15.6	15.6	21.984	0	17.758	3177300000	13	28.9998	28.9998	NaN	3	3	0	1694
Q91VD9;A0A087WQR0;A0A087WQ77;A0A087WP77;A0A087WR47;A0A087WSU3	Q91VD9	NADH-ubiquinone oxidoreductase 75 kDa subunit, mitochondrial	Ndufs1	+	+		3.70674	0	6.48446	10.8936	apoptotic mitochondrial changes;ATP metabolic process;ATP synthesis coupled electron transport;biological regulation;cellular chemical homeostasis;cellular component organization;cellular component organization at cellular level;cellular component organization or biogenesis;cellular component organization or biogenesis at cellular level;cellular homeostasis;cellular ion homeostasis;cellular metab…	2 iron, 2 sulfur cluster binding;4 iron, 4 sulfur cluster binding;binding;catalytic activity;cation binding;electron carrier activity;ion binding;iron-sulfur cluster binding;metal cluster binding;metal ion binding;NADH dehydrogenase (quinone) activity;NADH dehydrogenase (ubiquinone) activity;NADH dehydrogenase activity;oxidoreductase activity;oxidoreductase activity, acting on NADH or NADPH;oxido…	cell part;cytoplasmic part;intracellular membrane-bounded organelle;intracellular organelle;intracellular organelle part;intracellular part;macromolecular complex;membrane part;membrane-bounded organelle;membrane-enclosed lumen;mitochondrial intermembrane space;mitochondrial membrane part;mitochondrial part;mitochondrial respiratory chain complex I;mitochondrion;myelin sheath;NADH dehydrogenase c…						+	33.4365	32.9639	32.4886	25.7635	27.1934	26.4787	30	30	30	54.3	54.3	54.3	79.776	0	228.24	69996000000	135	32.963	32.963	NaN	3	3	0	1553
Q91WD5;D3YXT0;A0A0A6YW30;A0A0A6YXD3	Q91WD5;D3YXT0	NADH dehydrogenase [ubiquinone] iron-sulfur protein 2, mitochondrial	Ndufs2	+	+		2.74697	0	4.64675	6.37365	response to chemical stimulus;response to oxidative stress;response to stimulus;response to stress	4 iron, 4 sulfur cluster binding;binding;catalytic activity;cation binding;coenzyme binding;cofactor binding;ion binding;iron-sulfur cluster binding;metal cluster binding;metal ion binding;NAD binding;NADH dehydrogenase (quinone) activity;NADH dehydrogenase (ubiquinone) activity;NADH dehydrogenase activity;nucleotide binding;oxidoreductase activity;oxidoreductase activity, acting on NADH or NADPH…	cell part;cytoplasmic part;intracellular membrane-bounded organelle;intracellular organelle;intracellular organelle part;intracellular part;macromolecular complex;membrane part;membrane-bounded organelle;mitochondrial membrane part;mitochondrial part;mitochondrial respiratory chain complex I;mitochondrion;NADH dehydrogenase complex;nuclear part;nucleoplasm;organelle;organelle part;protein complex…						+	31.8028	31.3624	30.2106	25.7635	27.1934	26.4787	10	10	10	27.9	27.9	27.9	52.625	0	46.289	22011000000	35	31.1253	31.1253	NaN	3	3	0	1559
Q9DCT2	Q9DCT2	NADH dehydrogenase [ubiquinone] iron-sulfur protein 3, mitochondrial	Ndufs3	+	+		3.18942	0	4.61624	7.97753	anatomical structure development;biological regulation;cellular metabolic process;cellular process;developmental process;metabolic process;negative regulation of biological process;negative regulation of cell growth;negative regulation of cellular process;negative regulation of growth;reactive oxygen species metabolic process;regulation of biological process;regulation of cell growth;regulation o…	catalytic activity;NADH dehydrogenase (quinone) activity;NADH dehydrogenase (ubiquinone) activity;NADH dehydrogenase activity;oxidoreductase activity;oxidoreductase activity, acting on NADH or NADPH;oxidoreductase activity, acting on NADH or NADPH, quinone or similar compound as acceptor	cell part;cytoplasmic part;intracellular membrane-bounded organelle;intracellular organelle;intracellular organelle part;intracellular part;macromolecular complex;membrane;membrane part;membrane-bounded organelle;mitochondrial inner membrane;mitochondrial membrane;mitochondrial membrane part;mitochondrial part;mitochondrial respiratory chain complex I;mitochondrion;myelin sheath;NADH dehydrogenas…		+				+	31.3884	31.2819	30.614	25.7635	27.1934	26.4787	8	8	8	36.9	36.9	36.9	30.149	0	41.828	21220000000	47	31.0948	31.0948	NaN	3	3	0	1849
E9QPX3;Q9CXZ1	E9QPX3;Q9CXZ1	NADH dehydrogenase [ubiquinone] iron-sulfur protein 4, mitochondrial	Ndufs4	+	+		1.97512	0.00254737	2.71708	3.88156	anatomical structure development;biological regulation;brain development;cAMP-mediated signaling;cellular component assembly;cellular component assembly at cellular level;cellular component biogenesis;cellular component organization;cellular component organization at cellular level;cellular component organization or biogenesis;cellular component organization or biogenesis at cellular level;cellul…	catalytic activity;NADH dehydrogenase (quinone) activity;NADH dehydrogenase (ubiquinone) activity;NADH dehydrogenase activity;oxidoreductase activity;oxidoreductase activity, acting on NADH or NADPH;oxidoreductase activity, acting on NADH or NADPH, quinone or similar compound as acceptor	cell part;cytoplasmic part;intracellular membrane-bounded organelle;intracellular organelle;intracellular organelle part;intracellular part;macromolecular complex;membrane part;membrane-bounded organelle;mitochondrial membrane part;mitochondrial part;mitochondrial respiratory chain complex I;mitochondrion;NADH dehydrogenase complex;organelle;organelle part;protein complex;respiratory chain comple…						+	29.3444	29.8644	28.3781	25.7635	27.1934	26.4787	2	2	2	13.7	13.7	13.7	19.803	0	4.8686	5778900000	8	29.1956	29.1956	NaN	3	3	0	492
Q9DC70	Q9DC70	NADH dehydrogenase [ubiquinone] iron-sulfur protein 7, mitochondrial	Ndufs7	+	+		1.46893	0.0121246	2.40748	2.79852	cellular component assembly;cellular component assembly at cellular level;cellular component biogenesis;cellular component organization;cellular component organization at cellular level;cellular component organization or biogenesis;cellular component organization or biogenesis at cellular level;cellular macromolecular complex assembly;cellular macromolecular complex subunit organization;cellular …	4 iron, 4 sulfur cluster binding;binding;catalytic activity;cation binding;cofactor binding;ion binding;iron-sulfur cluster binding;metal cluster binding;metal ion binding;NADH dehydrogenase (quinone) activity;NADH dehydrogenase (ubiquinone) activity;NADH dehydrogenase activity;oxidoreductase activity;oxidoreductase activity, acting on NADH or NADPH;oxidoreductase activity, acting on NADH or NADP…	cell body;cell part;cell projection;cytoplasmic part;intracellular membrane-bounded organelle;intracellular organelle;intracellular organelle part;intracellular part;macromolecular complex;membrane;membrane part;membrane-bounded organelle;mitochondrial inner membrane;mitochondrial membrane;mitochondrial membrane part;mitochondrial part;mitochondrial respiratory chain complex I;mitochondrion;NADH …		+				+	30.039	28.7846	27.8344	25.7635	27.1934	26.4787	5	5	5	30.4	30.4	30.4	24.683	0	19.001	4031400000	8	28.886	28.886	NaN	3	3	0	1840
D3YUM1;Q91YT0;D3Z1U9;D3YXX5;D3Z0K1;D6RG60	D3YUM1;Q91YT0;D3Z1U9	NADH dehydrogenase [ubiquinone] flavoprotein 1, mitochondrial	Ndufv1	+	+		3.15427	0	5.18146	7.98811		4 iron, 4 sulfur cluster binding;binding;catalytic activity;cation binding;coenzyme binding;cofactor binding;FMN binding;ion binding;iron-sulfur cluster binding;metal cluster binding;metal ion binding;NAD binding;NADH dehydrogenase (quinone) activity;NADH dehydrogenase (ubiquinone) activity;NADH dehydrogenase activity;nucleotide binding;oxidoreductase activity;oxidoreductase activity, acting on N…	cell part;cytoplasmic part;intracellular membrane-bounded organelle;intracellular organelle;intracellular organelle part;intracellular part;macromolecular complex;membrane;membrane part;membrane-bounded organelle;mitochondrial inner membrane;mitochondrial membrane;mitochondrial membrane part;mitochondrial part;mitochondrial respiratory chain complex I;mitochondrion;NADH dehydrogenase complex;orga…		+				+	32.1066	31.9289	30.9445	25.7635	27.1934	26.4787	14	14	14	46.8	46.8	46.8	49.913	0	72.637	29986000000	53	31.66	31.66	NaN	3	3	0	327
Q9D6J6;M0QWP9;D6RGN4	Q9D6J6	NADH dehydrogenase [ubiquinone] flavoprotein 2, mitochondrial	Ndufv2	+	+		2.26638	0	2.70222	4.55283	anatomical structure development;cardiac muscle tissue development;cellular metabolic process;cellular process;developmental process;electron transport chain;generation of precursor metabolites and energy;metabolic process;mitochondrial electron transport, NADH to ubiquinone;muscle tissue development;nervous system development;oxidation-reduction process;respiratory electron transport chain;stria…	2 iron, 2 sulfur cluster binding;binding;catalytic activity;cation binding;electron carrier activity;ion binding;iron-sulfur cluster binding;metal cluster binding;metal ion binding;NADH dehydrogenase (quinone) activity;NADH dehydrogenase (ubiquinone) activity;NADH dehydrogenase activity;oxidoreductase activity;oxidoreductase activity, acting on NADH or NADPH;oxidoreductase activity, acting on NAD…	cell part;cytoplasmic part;intracellular membrane-bounded organelle;intracellular organelle;intracellular organelle part;intracellular part;macromolecular complex;membrane part;membrane-bounded organelle;mitochondrial membrane part;mitochondrial part;mitochondrial respiratory chain complex I;mitochondrion;myelin sheath;NADH dehydrogenase complex;organelle;organelle part;protein complex;respirator…						+	29.6357	29.2068	28.6997	25.7635	27.1934	26.4787	9	9	9	42.7	42.7	42.7	27.285	0	33.803	3598700000	9	29.1808	29.1808	NaN	3	3	0	1799
Q3U422	Q3U422		Ndufv3	+	+		1.97236	0.00367123	2.24468	3.76249			cell part;cytoplasmic part;intracellular membrane-bounded organelle;intracellular organelle;intracellular organelle part;intracellular part;macromolecular complex;membrane part;membrane-bounded organelle;mitochondrial membrane part;mitochondrial part;mitochondrial respiratory chain complex I;mitochondrion;NADH dehydrogenase complex;nuclear part;nucleoplasm;organelle;organelle part;protein complex…						+	29.2751	28.4622	28.4324	25.7635	27.1934	26.4787	3	3	3	12.4	12.4	12.4	50.498	0	24.138	3106200000	6	28.7232	28.7232	NaN	3	3	0	1118
Q9CQ45	Q9CQ45	Neudesin	Nenf	+	+		1.87848	0.00425658	2.35377	3.59516	biological regulation;negative regulation of appetite;negative regulation of biological process;negative regulation of response to external stimulus;negative regulation of response to extracellular stimulus;negative regulation of response to food;negative regulation of response to nutrient levels;negative regulation of response to stimulus;positive regulation of biological process;positive regula…	binding;cation binding;growth factor activity;heme binding;ion binding;iron ion binding;metal ion binding;protein binding;receptor binding;tetrapyrrole binding;transition metal ion binding	cell part;endomembrane system;extracellular region part;extracellular space;intracellular membrane-bounded organelle;intracellular organelle;intracellular organelle part;intracellular part;membrane;membrane-bounded organelle;nuclear part;nucleoplasm;nucleus;organelle;organelle part							29.5263	28.7104	28.2602	25.7635	27.1934	26.4787	6	6	6	52	52	52	18.904	0	23.134	3253700000	11	28.8323	28.8323	NaN	3	3	0	1680
Q9Z1J3;V9GXS4;F7CZD1;F6TXD3	Q9Z1J3	Cysteine desulfurase, mitochondrial	Nfs1	+	+		2.74514	0	4.18712	6.27315	amine metabolic process;aromatic compound biosynthetic process;biosynthetic process;carboxylic acid metabolic process;cellular amine metabolic process;cellular amino acid metabolic process;cellular aromatic compound metabolic process;cellular biosynthetic process;cellular ketone metabolic process;cellular macromolecule metabolic process;cellular metabolic process;cellular nitrogen compound biosyn…	binding;catalytic activity;cation binding;cofactor binding;cysteine desulfurase activity;identical protein binding;ion binding;iron-sulfur cluster binding;metal cluster binding;metal ion binding;protein binding;protein dimerization activity;protein homodimerization activity;pyridoxal phosphate binding;sulfurtransferase activity;transferase activity;transferase activity, transferring sulfur-contai…	cell part;cytoplasm;cytoplasmic part;cytosol;intracellular membrane-bounded organelle;intracellular non-membrane-bounded organelle;intracellular organelle;intracellular organelle lumen;intracellular organelle part;intracellular part;membrane-bounded organelle;membrane-enclosed lumen;mitochondrial matrix;mitochondrial part;mitochondrion;non-membrane-bounded organelle;nuclear part;nucleolus;nucleop…						+	31.3781	30.0371	30.5817	25.7635	27.1934	26.4787	11	11	11	28.1	28.1	28.1	50.569	0	42.844	17443000000	34	30.6656	30.6656	NaN	3	3	0	1980
A0A0N4SUH8;Q9QZ23;D3Z285	A0A0N4SUH8;Q9QZ23	NFU1 iron-sulfur cluster scaffold homolog, mitochondrial	Nfu1	+	+		3.20655	0	4.23159	7.91969	biosynthetic process;cellular biosynthetic process;cellular metabolic process;cellular process;cofactor biosynthetic process;cofactor metabolic process;iron-sulfur cluster assembly;metabolic process;metallo-sulfur cluster assembly	4 iron, 4 sulfur cluster binding;binding;cation binding;ion binding;iron ion binding;iron-sulfur cluster binding;metal cluster binding;metal ion binding;transition metal ion binding	cell part;cytoplasm;cytoplasmic part;cytosol;intracellular membrane-bounded organelle;intracellular organelle;intracellular organelle part;intracellular part;membrane-bounded organelle;mitochondrion;nuclear part;nucleoplasm;nucleus;organelle;organelle part						+	30.9627	30.6669	30.5009	25.7635	27.1934	26.4787	7	7	7	29.3	29.3	29.3	28.654	0	35.807	15406000000	29	30.7101	30.7101	NaN	3	3	0	62
Q9CQE1;B1AWZ5;G3X8S9;B1AWZ3	Q9CQE1;B1AWZ5	Protein NipSnap homolog 3B	Nipsnap3b	+	+		2.88414	0	3.33298	6.47038			cell part;cytoplasmic part;cytosol;intracellular membrane-bounded organelle;intracellular organelle;intracellular part;membrane-bounded organelle;mitochondrion;nucleus;organelle						+	29.8297	29.728	29.8769	25.7635	27.1934	26.4787	9	9	9	39.3	39.3	39.3	28.308	0	35.372	9370700000	29	29.8115	29.8115	NaN	3	3	0	1689
[truncated: 664 more rows]

## Sheet: 1Dannot_Controls
Column	Type	Name	Size	Score	P value	Benj. Hoch. FDR	Mean	Median
Student's T-test Difference mitoAPEX_pBabe	GOMF.name	4 iron, 4 sulfur cluster binding	9	0.8	3.52963e-05	0.00352669	4.19359	4.23159
[truncated: 118 more rows]

## Sheet: protGroups_Twinkle - mitoAPEX
Protein.IDs	Majority.protein.IDs	Protein.names	Gene.names	Sign. Twinkle-WT / mitoAPEX	Sign. Twinkle WT	Sign. mitoAPEX	-Log10 p-value Twinkle-WT_mitoAPEX	q-value Twinkle-WT_mitoAPEX	Log 2Difference Twinkle-WT_mitoAPEX	Test statistic Twinkle-WT_mitoAPEX	Sign. Twinkle-K320E / mitoAPEX	Sign. Twinkle-K320E	Sign. mitoAPEX	-LOG10 p-value Twinkle-K320E	q-value Twinkle-K320E	Log2 Difference Twinkle-K320E	Test statistic Twinkle-K320E	Sign. Twinkle-K320E / Twinkle-WT	Sign. Twinkle-K320E	Sign. Twinkle-WT	-Log10 p-value Twinkle-K320E_Twinkle WT	q-value Twinkle-K320E_Twinkle WT	Log2 Difference Twinkle-K320E_Twinkle WT	Test statistic Twinkle-K320E_Twinkle WT	GOBP.name	GOMF.name	GOCC.name	MOM	Endosomes	MIM	MitoCarta 3.0	Log2 LFQ_Twinkle-WT_01	Log2 LFQ_Twinkle-WT_02	Log2 LFQ_Twinkle-WT_03	Log2 LFQ_Twinkle-K320E_01	Log2 LFQ_Twinkle-K320E_02	Log2 LFQ_Twinkle-K320E_03	Log2 LFQ_mitoAPEX_01	Log2 LFQ_mitoAPEX_02	Log2 LFQ_mitoAPEX_03	Peptides	Razor...unique.peptides	Unique.peptides	Sequence.coverage....	Unique...razor.sequence.coverage....	Unique.sequence.coverage....	Mol..weight..kDa.	Q.value	Score
[truncated: 1,192 more rows]
[truncated: 11 more columns]

[truncated: 6 more sheets: 1Dannotation enrichment, FisherExact_TwinkleWT-mitoAPEX, Fisher_TwinkleK320E-mitoAPEX, Fisher_TwinkleK320E-WT, protGroups_Twinkle - pBabe, 1Dannot_Twinkle - pBabe]
