# Supplementary material for: Mitochondrial membrane proteins and VPS35 orchestrate selective removal of mtDNA
Source: Nat Commun. 2022 Nov 7;13:6704. doi: 10.1038/s41467-022-34205-9 (PMC9640553; doi:10.1038/s41467-022-34205-9)
Supplement: Supplementary file 6 — Supplementary Data 3 [file 41467_2022_34205_MOESM6_ESM.xlsx]

## Sheet: Summary
Names in MaxQuant analysis
PB	pBabe (empty vector)
WT	Twinkle-WT
KE	Twinkle-K320E

## Sheet: proteinGroups
Protein.IDs	Majority.protein.IDs	Protein.names	Gene.names	Sign. Twinkle-WT vs pBabe	Sign. Twinkle-WT	Sign. pBabe	-Log10 p-value Twinkle-WT vs pBabe	q-value Twinkle-WT vs pBabe	Log2 difference Twinkle-WT vs pBabe	Test statistic Twinkle-WT vs pBabe	Sign. Twinkle-K320E vs pBabe	Sign. Twinkle-K320E	Sign. pBabe	-Log10 p-value Twinkle-K320E vs pBabe	q-value Twinkle-K320E vs pBabe	Log2 difference Twinkle-K320E vs pBabe	Test statistic Twinkle-K320E vs pBabe	Sign. Twinkle-K302E vs Twinkle-WT	Sign. Twinkle-K320E	Sign. Twinkle-WT	-Log10 p-value Twinkle-K302E vs Twinkle-WT	q-value Twinkle-K302E vs Twinkle-WT	Log2 difference Twinkle-K302E vs Twinkle-WT	Test statistic Twinkle-K302E vs Twinkle-WT	GOBP.name	GOMF.name	GOCC.name	Reactome	Mitocarta 3.0	Log2 LFQ_Twinkle-K320E_01	Log2 LFQ_Twinkle-K320E_02	Log2 LFQ_Twinkle-K320E_03	Log2 LFQ_pBabe_01	Log2 LFQ_pBabe_02	Log2 LFQ_pBabe_03	Log2 LFQ_Twinkle-WT_01	Log2 LFQ_Twinkle-WT_02	Log2 LFQ_Twinkle-WT_03	Peptides	Razor...unique.peptides	Unique.peptides	Sequence.coverage....	Unique...razor.sequence.coverage....	Unique.sequence.coverage....	Mol..weight..kDa.	Q.value	Score	Intensity	MS.MS.Count
Q8BGH2	Q8BGH2	Sorting and assembly machinery component 50 homolog	Samm50	-			NaN	1	0	NaN	-			0.448301	0.583089	1.76707	0.984067	+	+		4.21823	0	4.86399	12.9515	cellular component organization;cellular component organization at cellular level;cellular component organization or biogenesis;cellular component organization or biogenesis at cellular level;cellular membrane organization;cellular process;establishment of localization;establishment of localization in cell;establishment of protein localization;establishment of protein localization in mitochondrio…		cell part;cytoplasmic part;extracellular membrane-bounded organelle;extracellular organelle;extracellular region part;extracellular vesicular exosome;integral to membrane;intracellular membrane-bounded organelle;intracellular organelle;intracellular organelle part;intracellular part;intrinsic to membrane;macromolecular complex;membrane;membrane part;membrane-bounded organelle;membrane-bounded ves…	REACT_292308	+	25.1972	25.1056	24.7794	24.914	24.9882	19.8787	19.682	20.4798	20.3284	3	3	3	8.7	8.7	8.7	51.863	0	16.878	343130000	4
P62274;D3YYL7	P62274	40S ribosomal protein S29	Rps29	+	+		3.81886	0	1.29812	6.73164	-			0.11218	0.825286	0.158328	0.258926	-			1.0605	1	-1.13979	-1.88374	biosynthetic process;cellular biosynthetic process;cellular macromolecule biosynthetic process;cellular macromolecule metabolic process;cellular metabolic process;cellular process;cellular protein metabolic process;macromolecule biosynthetic process;macromolecule metabolic process;metabolic process;primary metabolic process;protein metabolic process;translation	binding;cation binding;ion binding;metal ion binding;structural constituent of ribosome;structural molecule activity;transition metal ion binding;zinc ion binding	adherens junction;anchoring junction;cell junction;cell part;cell-substrate adherens junction;cell-substrate junction;cytoplasm;cytosolic small ribosomal subunit;extracellular membrane-bounded organelle;extracellular organelle;extracellular region part;extracellular vesicular exosome;focal adhesion;intracellular organelle part;intracellular part;macromolecular complex;membrane-bounded organelle;m…	REACT_279505;REACT_283953;REACT_292264;REACT_292503;REACT_302277;REACT_305839;REACT_308559;REACT_311765;REACT_319670;REACT_331340;REACT_340387		30.1054	30.1904	28.6376	29.3269	29.5049	29.6266	30.7223	30.7987	30.8317	3	3	3	46.4	46.4	46.4	6.6767	0	34.36	16309000000	16
Q925I1;H3BK90;H3BKI6;V9GWS5;V9GWS6	Q925I1	ATPase family AAA domain-containing protein 3	Atad3	+	+		3.05491	0	2.12246	6.27008	-			0.635982	0.59757	1.09181	1.24912	-			0.582623	1	-1.03065	-1.15951	biological regulation;cell growth;cellular process;growth;negative regulation of apoptosis;negative regulation of biological process;negative regulation of cell death;negative regulation of cellular process;negative regulation of programmed cell death;regulation of apoptosis;regulation of biological process;regulation of cell death;regulation of cellular process;regulation of programmed cell death	adenyl nucleotide binding;adenyl ribonucleotide binding;ATP binding;binding;nucleotide binding;purine nucleotide binding;purine ribonucleoside triphosphate binding;purine ribonucleotide binding;ribonucleotide binding	cell part;cytoplasmic part;integral to membrane;intracellular membrane-bounded organelle;intracellular non-membrane-bounded organelle;intracellular organelle;intracellular organelle part;intracellular part;intrinsic to membrane;membrane;membrane part;membrane-bounded organelle;mitochondrial inner membrane;mitochondrial membrane;mitochondrial nucleoid;mitochondrial part;mitochondrion;non-membrane-…		+	29.9028	29.276	27.3654	27.9925	27.732	27.5444	29.5104	29.9279	30.198	19	19	19	31.8	31.8	31.8	66.741	0	147.26	7872100000	42
Q8K310;A0A087WQD6;A0A087WSU2;A0A087WNP3;A0A087WPU5;A0A087WPQ5;A0A087WQ54;A0A087WSP7;A0A087WQZ1	Q8K310;A0A087WQD6;A0A087WSU2	Matrin-3	Matr3	+	+		4.58097	0	2.84369	12.3369	-			NaN	1	0	NaN	-			0.828532	1	-2.05682	-1.64443	biological regulation;posttranscriptional regulation of gene expression;regulation of biological process;regulation of gene expression;regulation of macromolecule metabolic process;regulation of metabolic process	binding;cation binding;ion binding;metal ion binding;nucleotide binding;transition metal ion binding;zinc ion binding	cell part;intracellular organelle part;intracellular part;membrane;nuclear matrix;nuclear part;nucleoplasm;organelle part			19.6905	23.1297	19.6722	19.9798	20.2733	19.8787	22.7823	22.9679	22.9127	3	3	3	7.1	7.1	7.1	94.629	0	58.806	79378000	9
Q922H2	Q922H2	[Pyruvate dehydrogenase (acetyl-transferring)] kinase isozyme 3, mitochondrial	Pdk3	+	+		3.14557	0	3.37913	7.35125	+	+		3.71237	0	2.88579	9.02722	-			0.566714	1	-0.493333	-1.01342	alcohol metabolic process;biological regulation;carbohydrate homeostasis;carbohydrate metabolic process;cellular carbohydrate metabolic process;cellular chemical homeostasis;cellular glucose homeostasis;cellular homeostasis;cellular macromolecule metabolic process;cellular metabolic process;cellular process;cellular protein metabolic process;cellular response to carbohydrate stimulus;cellular res…	adenyl nucleotide binding;adenyl ribonucleotide binding;ATP binding;binding;catalytic activity;kinase activity;nucleotide binding;phosphotransferase activity, alcohol group as acceptor;protein kinase activity;protein serine/threonine kinase activity;purine nucleotide binding;purine ribonucleoside triphosphate binding;purine ribonucleotide binding;pyruvate dehydrogenase (acetyl-transferring) kinas…	cell part;cytoplasmic part;intracellular membrane-bounded organelle;intracellular organelle;intracellular organelle lumen;intracellular organelle part;intracellular part;membrane-bounded organelle;membrane-enclosed lumen;mitochondrial matrix;mitochondrial part;mitochondrion;organelle;organelle lumen;organelle part	REACT_278177;REACT_306383	+	23.1627	23.0623	22.5641	19.9798	20.2733	19.8787	22.8168	23.9915	23.4609	3	3	3	10.8	10.8	10.8	47.922	0	27.912	97709000	10
Q91X76	Q91X76		Nt5dc2	+	+		2.71457	0	3.56543	6.01936	+	+		3.45251	0	3.36683	8.44551	-			0.132686	1	-0.198598	-0.305078	cellular metabolic process;cellular process;dephosphorylation;metabolic process;phosphate-containing compound metabolic process;phosphorus metabolic process	5'-nucleotidase activity;catalytic activity;hydrolase activity;hydrolase activity, acting on ester bonds;nucleotidase activity;phosphatase activity;phosphoric ester hydrolase activity			+	23.099	23.9574	23.1759	19.9798	20.2733	19.8787	23.4224	22.8911	24.5146	3	3	3	12.3	12.3	12.3	46.034	0	27.571	116160000	9
A0A0R4J080;Q62130	A0A0R4J080;Q62130	Tyrosine-protein phosphatase non-receptor type 14	Ptpn14	+	+		4.39182	0	4.14753	13.2757	-			NaN	1	0	NaN	-			0.840341	1	-2.65307	-1.69501	anatomical structure morphogenesis;biological regulation;biosynthetic process;cellular biosynthetic process;cellular macromolecule biosynthetic process;cellular macromolecule metabolic process;cellular metabolic process;cellular nitrogen compound metabolic process;cellular process;cellular protein metabolic process;dephosphorylation;developmental process;lymphangiogenesis;macromolecule biosynthet…	binding;catalytic activity;hydrolase activity;hydrolase activity, acting on ester bonds;phosphatase activity;phosphoprotein phosphatase activity;phosphoric ester hydrolase activity;protein binding;protein binding transcription factor activity;protein tyrosine phosphatase activity;receptor binding;receptor tyrosine kinase binding;transcription cofactor activity;transcription factor binding transcr…	cell part;cytoplasm;cytoskeleton;intracellular membrane-bounded organelle;intracellular non-membrane-bounded organelle;intracellular organelle;intracellular organelle part;intracellular part;membrane-bounded organelle;non-membrane-bounded organelle;nuclear part;nucleoplasm;nucleus;organelle;organelle part			24.4042	20.5388	19.6722	19.9798	20.2733	19.8787	24.084	23.9542	24.5362	2	2	2	5.3	5.3	5.3	97.666	0	27.749	153140000	4
Q8BL97	Q8BL97	Serine/arginine-rich splicing factor 7	Srsf7	+	+		4.14585	0	6.13157	13.2628	-			NaN	1	0	NaN	-			0.808149	1	-3.88634	-1.67193	biological regulation;cellular macromolecule metabolic process;cellular metabolic process;cellular nitrogen compound metabolic process;cellular process;establishment of localization;establishment of RNA localization;macromolecule metabolic process;metabolic process;mRNA metabolic process;mRNA processing;mRNA transport;negative regulation of biological process;negative regulation of cellular metab…	binding;cation binding;ion binding;metal ion binding;nucleotide binding;transition metal ion binding;zinc ion binding	cell part;cytoplasm;extracellular membrane-bounded organelle;extracellular organelle;extracellular region part;extracellular vesicular exosome;intracellular organelle part;intracellular part;membrane-bounded organelle;membrane-bounded vesicle;nuclear part;nucleoplasm;organelle;organelle part;vesicle	REACT_271571;REACT_291263;REACT_307866;REACT_321120;REACT_351784		26.6565	20.5388	19.6722	19.9798	20.2733	19.8787	26.7305	25.5505	26.2455	4	3	3	17.6	17.6	17.6	30.817	0	29.675	674210000	10
Q9CQ19;D3Z249	Q9CQ19	Myosin regulatory light polypeptide 9	Myl9	+	+		5.3433	0	7.28033	23.1129	+	+		3.16652	0	7.34482	8.42246	-			0.0276226	1	0.0644875	0.0729695	biological adhesion;biological regulation;cell adhesion;cell-cell adhesion;cellular process;establishment of localization;establishment of localization in cell;establishment of protein localization;establishment of protein localization in membrane;establishment of protein localization in plasma membrane;homotypic cell-cell adhesion;intracellular protein transport;intracellular transport;platelet …	binding;calcium ion binding;cation binding;cytoskeletal protein binding;glutamate receptor binding;ion binding;metal ion binding;myosin binding;myosin heavy chain binding;protein binding;receptor binding	actin filament bundle;actomyosin;cell part;contractile fiber part;cytoplasmic part;cytoskeletal part;extracellular membrane-bounded organelle;extracellular organelle;extracellular region part;extracellular vesicular exosome;intracellular organelle part;intracellular part;macromolecular complex;membrane-bounded organelle;membrane-bounded vesicle;myosin complex;myosin II complex;organelle;organelle…	REACT_278281;REACT_280640;REACT_324232;REACT_348121;REACT_358414;REACT_359280;REACT_361317;REACT_362237		28.1841	28.1188	25.8634	19.9798	20.2733	19.8787	26.971	27.5563	27.4455	11	4	4	62.2	29.1	29.1	19.854	0	55.083	1753400000	11
Q8CIW5	Q8CIW5	Twinkle protein, mitochondrial	Peo1	+	+		3.92245	0	12.6654	13.2963	-			2.00923	0.396	11.2729	4.44954	-			0.235319	1	-1.39252	-0.573948	biosynthetic process;cellular biosynthetic process;cellular component assembly;cellular component organization;cellular component organization at cellular level;cellular component organization or biogenesis;cellular component organization or biogenesis at cellular level;cellular macromolecule biosynthetic process;cellular macromolecule metabolic process;cellular metabolic process;cellular nitroge…	5'-3' DNA helicase activity;adenyl nucleotide binding;adenyl ribonucleotide binding;ATP binding;binding;catalytic activity;DNA binding;DNA helicase activity;enzyme binding;helicase activity;hydrolase activity;hydrolase activity, acting on acid anhydrides;hydrolase activity, acting on acid anhydrides, in phosphorus-containing anhydrides;nucleic acid binding;nucleoside-triphosphatase activity;nucle…	cell part;cytoplasmic part;intracellular membrane-bounded organelle;intracellular non-membrane-bounded organelle;intracellular organelle;intracellular organelle part;intracellular part;membrane-bounded organelle;mitochondrial nucleoid;mitochondrial part;mitochondrion;non-membrane-bounded organelle;nucleoid;organelle;organelle part		+	35.66	35.1626	28.5162	22.7471	20.2733	22.4997	34.9476	33.863	34.7058	55	55	55	79.1	79.1	79.1	76.992	0	323.31	230220000000	361
Q8C253;P16110	Q8C253;P16110	Galectin;Galectin-3	Lgals3	-			1.05065	0.176655	-4.13482	-2.12151	-			0.741201	0.871722	-3.8398	-1.55044	-			0.0395176	1	0.295028	0.111884	anatomical structure development;biological regulation;cell chemotaxis;cell differentiation;cell migration;cell motility;cellular component movement;cellular component organization;cellular component organization at cellular level;cellular component organization or biogenesis;cellular component organization or biogenesis at cellular level;cellular developmental process;cellular macromolecule meta…	binding;carbohydrate binding;chemoattractant activity;extracellular matrix binding;IgE binding;immunoglobulin binding;laminin binding;protein binding;protein complex binding	cell part;cell surface;cytoplasm;cytoplasmic part;external side of plasma membrane;extracellular matrix;extracellular membrane-bounded organelle;extracellular organelle;extracellular region part;extracellular space;extracellular vesicular exosome;immunological synapse;intracellular membrane-bounded organelle;intracellular organelle;intracellular organelle part;intracellular part;macromolecular co…	REACT_342554		23.9718	25.9792	30.9731	32.2958	28.557	31.5906	27.541	28.6476	23.8503	9	9	9	30.7	30.7	30.7	27.414	0	94.902	22601000000	41
F8WIT2;P14824	F8WIT2;P14824	Annexin;Annexin A6	Anxa6	-			1.11335	0.169692	-3.48948	-2.21709	-			0.750595	0.884	-3.08685	-1.55191	-			0.0688878	1	0.402628	0.18795	biological regulation;calcium ion homeostasis;calcium ion transport;cation homeostasis;cation transport;cellular calcium ion homeostasis;cellular cation homeostasis;cellular chemical homeostasis;cellular component assembly;cellular component organization;cellular component organization or biogenesis;cellular divalent inorganic cation homeostasis;cellular homeostasis;cellular ion homeostasis;cellu…	binding;calcium ion binding;calcium-dependent phospholipid binding;calcium-dependent protein binding;cation binding;channel activity;cholesterol binding;gated channel activity;GTP binding;guanyl nucleotide binding;guanyl ribonucleotide binding;identical protein binding;ion binding;ion channel activity;ion transmembrane transporter activity;ligand-gated channel activity;ligand-gated ion channel ac…	adherens junction;anchoring junction;cell junction;cell part;cell-substrate adherens junction;cell-substrate junction;cytoplasmic membrane-bounded vesicle;cytoplasmic part;cytoplasmic vesicle;cytosol;endosomal part;endosome membrane;extracellular membrane-bounded organelle;extracellular organelle;extracellular region part;extracellular vesicular exosome;focal adhesion;intracellular membrane-bound…	REACT_317508		24.9244	26.8701	30.6102	31.9583	28.9161	30.7909	27.5867	28.7945	24.8156	34	34	34	51.6	51.6	51.6	75.288	0	323.31	17720000000	98
P06745;CON__Q3ZBD7;A0A0U1RP97;A0A0U1RQ18;A0A0U1RQ72	P06745	Glucose-6-phosphate isomerase	Gpi	-			1.0723	0.17665	-3.36829	-2.1366	-			0.623296	0.623928	-2.46566	-1.31204	-			0.169076	1	0.902638	0.426575	alcohol biosynthetic process;alcohol catabolic process;alcohol metabolic process;anatomical structure formation involved in morphogenesis;angiogenesis;biological regulation;biosynthetic process;carbohydrate biosynthetic process;carbohydrate catabolic process;carbohydrate homeostasis;carbohydrate metabolic process;catabolic process;cellular biosynthetic process;cellular carbohydrate biosynthetic p…	catalytic activity;glucose-6-phosphate isomerase activity;intramolecular oxidoreductase activity;intramolecular oxidoreductase activity, interconverting aldoses and ketoses;isomerase activity	cell part;cell projection membrane;cell projection part;cilium membrane;cilium part;cytoplasm;extracellular membrane-bounded organelle;extracellular organelle;extracellular region part;extracellular space;extracellular vesicular exosome;intracellular organelle part;intracellular part;membrane;membrane part;membrane-bounded organelle;membrane-bounded vesicle;myelin sheath;nuclear part;nucleoplasm;…	REACT_308431;REACT_314687;REACT_360191		22.4028	25.0842	27.9068	29.1956	26.7247	26.8704	22.4388	26.6119	23.6351	12	12	12	37.3	37.3	37.3	62.766	0	249.49	2476800000	38
P05064;A6ZI44;D3YWI1;A0A0U1RPN8;D3Z510;D3YV98;A0A0U1RPT5;Q9CPQ9;A6ZI46;A6ZI47;P05063;Q91Y97	P05064;A6ZI44;D3YWI1;A0A0U1RPN8;D3Z510;D3YV98;A0A0U1RPT5;Q9CPQ9;A6ZI46	Fructose-bisphosphate aldolase A;Fructose-bisphosphate aldolase	Aldoa;Aldoart1	-			0.971315	0.186701	-3.07802	-1.94248	-			1.07705	1	-3.0291	-2.1301	-			0.00880216	1	0.0489133	0.025368	aging;alcohol catabolic process;alcohol metabolic process;anatomical structure morphogenesis;apoptosis;biological regulation;carbohydrate catabolic process;carbohydrate metabolic process;catabolic process;cell death;cell differentiation;cellular carbohydrate catabolic process;cellular carbohydrate metabolic process;cellular component assembly;cellular component assembly at cellular level;cellular…	aldehyde-lyase activity;ATPase binding;binding;carbohydrate binding;carbon-carbon lyase activity;catalytic activity;cytoskeletal protein binding;enzyme binding;fructose binding;fructose-bisphosphate aldolase activity;identical protein binding;lyase activity;monosaccharide binding;protease binding;protein binding;sugar binding	axon;cell part;cell projection;centriolar satellite;contractile fiber part;cytoplasmic part;cytoskeletal part;extracellular membrane-bounded organelle;extracellular organelle;extracellular region part;extracellular vesicular exosome;intracellular membrane-bounded organelle;intracellular organelle;intracellular organelle part;intracellular part;M band;macromolecular complex;membrane;membrane-bound…	REACT_307071;REACT_308431;REACT_314687;REACT_316033		26.7144	28.4965	30.8619	32.42	30.6304	32.1096	30.3464	29.6657	25.914	20	20	20	44.5	44.5	44.5	39.355	0	317.51	31247000000	81
Q60932;F2Z471	Q60932;F2Z471	Voltage-dependent anion-selective channel protein 1	Vdac1	-			1.18754	0.161692	-3.05478	-2.33317	-			0.448628	0.585061	-2.01362	-0.991413	-			0.212968	1	1.04116	0.521236	apoptosis;behavior;behavioral defense response;behavioral fear response;cell communication;cell death;cell differentiation;cell-cell signaling;cellular developmental process;cellular process;cognition;death;defense response;developmental process;epithelial cell differentiation;fear response;learning;learning or memory;multicellular organismal process;multicellular organismal response to stress;ne…	anion channel activity;anion transmembrane transporter activity;binding;channel activity;enzyme binding;gated channel activity;ion channel activity;ion transmembrane transporter activity;kinase binding;nucleotide binding;passive transmembrane transporter activity;porin activity;protein binding;protein kinase binding;substrate-specific channel activity;substrate-specific transmembrane transporter …	cell part;cytoplasmic part;extracellular membrane-bounded organelle;extracellular organelle;extracellular region part;extracellular vesicular exosome;integral to membrane;intracellular membrane-bounded organelle;intracellular non-membrane-bounded organelle;intracellular organelle;intracellular organelle part;intracellular part;intrinsic to membrane;macromolecular complex;membrane;membrane part;me…	REACT_292308	+	23.756	25.7911	29.6001	29.6582	26.6733	28.8566	26.5823	25.6402	23.8012	11	11	11	52.4	52.4	52.4	32.351	0	202.58	4943900000	33
Q9DBJ1;O70250	Q9DBJ1	Phosphoglycerate mutase 1	Pgam1	-			0.674313	0.247438	-2.9797	-1.41464	-			0.566674	0.583894	-2.51346	-1.21376	-			0.0680721	1	0.466246	0.187137	alcohol biosynthetic process;alcohol catabolic process;alcohol metabolic process;biological regulation;biosynthetic process;carbohydrate biosynthetic process;carbohydrate catabolic process;carbohydrate metabolic process;catabolic process;cellular biosynthetic process;cellular carbohydrate biosynthetic process;cellular carbohydrate catabolic process;cellular carbohydrate metabolic process;cellular…	2,3-bisphosphoglycerate-dependent phosphoglycerate mutase activity;binding;bisphosphoglycerate 2-phosphatase activity;bisphosphoglycerate mutase activity;bisphosphoglycerate phosphatase activity;catalytic activity;cofactor binding;enzyme binding;hydrolase activity;hydrolase activity, acting on ester bonds;intramolecular transferase activity;intramolecular transferase activity, phosphotransferases…	cell part;cytoplasm;cytoplasmic part;cytosol;extracellular membrane-bounded organelle;extracellular organelle;extracellular region part;extracellular vesicular exosome;intracellular membrane-bounded organelle;intracellular organelle;intracellular part;membrane;membrane-bounded organelle;membrane-bounded vesicle;myelin sheath;nucleus;organelle;vesicle	REACT_308431;REACT_314687		24.8727	27.2027	30.6234	31.476	28.0313	30.7318	28.9589	28.6603	23.6808	12	12	12	62.6	62.6	62.6	28.832	0	226.99	15294000000	52
P48036;A0A0G2JGQ0	P48036	Annexin A5	Anxa5	-			1.03287	0.180545	-2.97925	-2.04822	-			0.425104	0.578146	-2.23334	-0.95321	-			0.115542	1	0.745902	0.304983	biological regulation;blood coagulation;coagulation;hemostasis;multicellular organismal process;negative regulation of biological process;negative regulation of coagulation;negative regulation of multicellular organismal process;regulation of biological process;regulation of biological quality;regulation of body fluid levels;regulation of coagulation;regulation of multicellular organismal process…	binding;calcium ion binding;calcium-dependent phospholipid binding;cation binding;ion binding;lipid binding;metal ion binding;phospholipid binding	adherens junction;anchoring junction;blood microparticle;cell junction;cell part;cell-substrate adherens junction;cell-substrate junction;endothelial microparticle;external side of plasma membrane;extracellular membrane-bounded organelle;extracellular organelle;extracellular region part;extracellular vesicular exosome;focal adhesion;intracellular;membrane;membrane part;membrane-bounded organelle;…			23.1785	27.0157	30.3981	30.6608	27.8554	28.7761	25.4472	28.2205	24.6868	17	17	17	51.1	51.1	51.1	35.752	0	264.5	7892500000	55
Q9WVA4;A0A0A6YXG6;Q9R1Q8	Q9WVA4	Transgelin-2	Tagln2	-			1.13093	0.169792	-2.75553	-2.21175	-			0.777284	0.907046	-2.89854	-1.59366	-			0.0257268	1	-0.14301	-0.0728717	biological regulation;cell differentiation;cellular developmental process;cellular process;developmental process;epithelial cell differentiation;negative regulation of biological process;negative regulation of biosynthetic process;negative regulation of cellular biosynthetic process;negative regulation of cellular macromolecule biosynthetic process;negative regulation of cellular metabolic proces…		cell part;extracellular membrane-bounded organelle;extracellular organelle;extracellular region part;extracellular vesicular exosome;intracellular membrane-bounded organelle;intracellular organelle;intracellular part;membrane-bounded organelle;membrane-bounded vesicle;myelin sheath;nucleus;organelle;vesicle			24.9677	26.6089	30.3682	31.4755	29.5267	29.6383	27.8531	28.8803	25.6404	19	19	19	73.4	73.4	73.4	22.395	0	323.31	13372000000	63
Q99K85;Q3U6K9;E9Q6P1	Q99K85;Q3U6K9	Phosphoserine aminotransferase	Psat1	-			1.04673	0.183736	-2.68845	-2.05759	-			0.436891	0.582625	-1.70161	-0.961709	-			0.284107	1	0.986847	0.657726	amine biosynthetic process;amine metabolic process;biosynthetic process;carboxylic acid biosynthetic process;carboxylic acid metabolic process;cellular amine metabolic process;cellular amino acid biosynthetic process;cellular amino acid metabolic process;cellular biosynthetic process;cellular ketone metabolic process;cellular metabolic process;cellular nitrogen compound biosynthetic process;cellu…	binding;catalytic activity;cofactor binding;O-phospho-L-serine:2-oxoglutarate aminotransferase activity;pyridoxal phosphate binding;transaminase activity;transferase activity;transferase activity, transferring nitrogenous groups;vitamin B6 binding;vitamin binding	cell part;cytoplasm;extracellular membrane-bounded organelle;extracellular organelle;extracellular region part;extracellular vesicular exosome;intracellular part;membrane-bounded organelle;membrane-bounded vesicle;organelle;vesicle	REACT_306239		24.6691	25.2095	28.7596	29.8748	26.1995	27.6687	25.9042	25.6615	24.112	11	11	11	32.4	32.4	32.4	40.472	0	125.14	3662400000	24
P50543	P50543	Protein S100-A11	S100a11	-			1.69839	0.171182	-2.63443	-3.27921	-			NaN	1	0	NaN	-			0.40782	1	-2.48467	-0.925152	biological regulation;regulation of biological process;regulation of cell proliferation;regulation of cellular process	binding;calcium ion binding;cation binding;ion binding;metal ion binding	cell part;cell projection;cytoplasm;extracellular membrane-bounded organelle;extracellular organelle;extracellular region part;extracellular space;extracellular vesicular exosome;intracellular organelle part;intracellular part;membrane-bounded organelle;membrane-bounded vesicle;nuclear part;nucleoplasm;organelle;organelle part;ruffle;vesicle			27.2089	27.2859	19.6722	29.9168	29.0608	30.5467	26.9822	28.2628	26.3761	5	5	5	51	51	51	11.083	0	95.958	7944000000	18
P16045	P16045	Galectin-1	Lgals1	-			0.996858	0.187769	-2.56831	-1.96297	-			0.435285	0.571269	-1.36225	-0.945577	-			0.27332	1	1.20606	0.645092	apoptosis;B cell activation;B cell activation involved in immune response;B cell differentiation;biological adhesion;biological regulation;carbohydrate homeostasis;cell activation;cell activation involved in immune response;cell adhesion;cell death;cell differentiation;cell-cell adhesion;cellular chemical homeostasis;cellular developmental process;cellular glucose homeostasis;cellular homeostasis…	binding;carbohydrate binding;disaccharide binding;galactose binding;galactoside binding;lactose binding;molecular transducer activity;monosaccharide binding;signal transducer activity;sugar binding	cell part;cell surface;cytoplasm;extracellular matrix;extracellular membrane-bounded organelle;extracellular organelle;extracellular region part;extracellular space;extracellular vesicular exosome;intracellular;intracellular membrane-bounded organelle;intracellular organelle;intracellular part;membrane-bounded organelle;membrane-bounded vesicle;nucleus;organelle;proteinaceous extracellular matrix…			27.505	29.2869	32.0329	31.4615	30.8161	30.6338	26.9335	30.7408	27.5323	8	8	8	57.8	57.8	57.8	14.866	0	114.04	25094000000	48
P09411;S4R2M7;P09041	P09411;S4R2M7	Phosphoglycerate kinase 1;Phosphoglycerate kinase	Pgk1	-			0.777825	0.222855	-2.55794	-1.58302	-			0.7771	0.944129	-3.13311	-1.59992	-			0.0951497	1	-0.575169	-0.254418	alcohol catabolic process;alcohol metabolic process;carbohydrate catabolic process;carbohydrate metabolic process;catabolic process;cell motility;cellular carbohydrate catabolic process;cellular carbohydrate metabolic process;cellular component movement;cellular metabolic process;cellular process;generation of precursor metabolites and energy;glucose catabolic process;glucose metabolic process;gl…	adenyl nucleotide binding;adenyl ribonucleotide binding;ATP binding;binding;catalytic activity;kinase activity;nucleotide binding;phosphoglycerate kinase activity;phosphotransferase activity, carboxyl group as acceptor;purine nucleotide binding;purine ribonucleoside triphosphate binding;purine ribonucleotide binding;ribonucleotide binding;transferase activity;transferase activity, transferring ph…	cell part;cell projection;cell projection part;cilium;cytoplasm;extracellular membrane-bounded organelle;extracellular organelle;extracellular region part;extracellular vesicular exosome;flagellar fibrous sheath;flagellum part;intracellular membrane-bounded organelle;intracellular organelle;intracellular organelle part;intracellular part;membrane-bounded organelle;membrane-bounded vesicle;microtu…	REACT_308431;REACT_314687		26.0103	27.6092	31.7384	32.241	30.1173	32.399	30.867	29.7615	26.455	35	35	35	72.9	72.9	72.9	44.55	0	323.31	36941000000	124
P80315;G5E839;G3UYW5;G3UXF3;G3UXG2	P80315;G5E839	T-complex protein 1 subunit delta	Cct4	-			1.431	0.15384	-2.46804	-2.73528	-			0.494478	0.571724	-1.45913	-1.05193	-			0.318197	1	1.00891	0.72132	binding of sperm to zona pellucida;cell recognition;cell-cell recognition;cellular macromolecule metabolic process;cellular metabolic process;cellular process;cellular process involved in reproduction;cellular protein metabolic process;macromolecule metabolic process;metabolic process;primary metabolic process;protein folding;protein metabolic process;reproductive process;sperm-egg recognition	adenyl nucleotide binding;adenyl ribonucleotide binding;ATP binding;binding;nucleotide binding;purine nucleotide binding;purine ribonucleoside triphosphate binding;purine ribonucleotide binding;ribonucleotide binding	cell body;cell part;centrosome;chaperonin-containing T-complex;cytoplasm;cytoplasmic membrane-bounded vesicle;cytoplasmic part;cytoplasmic vesicle;cytoskeletal part;cytosolic part;extracellular membrane-bounded organelle;extracellular organelle;extracellular region part;extracellular vesicular exosome;intracellular membrane-bounded organelle;intracellular non-membrane-bounded organelle;intracellu…	REACT_272375;REACT_275351;REACT_298063;REACT_330163		26.5172	26.7581	30.1168	29.9863	28.1698	29.6134	27.1124	27.5919	25.6612	16	16	16	38.2	38.2	38.2	58.066	0	234.67	7374500000	44
F8WJK8;Q99L47;E9Q1V0;E9Q1X9	F8WJK8;Q99L47;E9Q1V0	Hsc70-interacting protein	St13	-			1.44299	0.160894	-2.46015	-2.75673	-			NaN	1	0	NaN	-			0.167948	1	-1.1051	-0.427849	biological regulation;cellular component assembly;cellular component organization;cellular component organization or biogenesis;cellular macromolecule metabolic process;cellular metabolic process;cellular process;cellular protein metabolic process;chaperone cofactor-dependent protein refolding;chaperone-mediated protein folding;macromolecular complex assembly;macromolecular complex subunit organi…	adenyl deoxyribonucleotide binding;adenyl nucleotide binding;binding;dATP binding;deoxyribonucleotide binding;nucleotide binding;purine deoxyribonucleotide binding;purine nucleotide binding	cell part;cytoplasm;cytoplasmic part;cytosol;extracellular membrane-bounded organelle;extracellular organelle;extracellular region part;extracellular vesicular exosome;intracellular part;macromolecular complex;membrane-bounded organelle;membrane-bounded vesicle;organelle;protein complex;vesicle	REACT_272921		19.6905	24.8938	27.9043	28.3857	26.8232	27.9755	26.0329	25.7736	23.9974	7	7	7	18.8	18.8	18.8	40.538	0	55.626	2181100000	14
F2Z456;Q9DCN2;A0A0A0MQM3	F2Z456;Q9DCN2;A0A0A0MQM3	NADH-cytochrome b5 reductase;NADH-cytochrome b5 reductase 3;NADH-cytochrome b5 reductase 3 membrane-bound form;NADH-cytochrome b5 reductase 3 soluble form	Cyb5r3	-			0.814026	0.218387	-2.40787	-1.63897	-			NaN	1	0	NaN	-			0.109622	1	-0.98696	-0.294071	alcohol metabolic process;biosynthetic process;cholesterol biosynthetic process;cholesterol metabolic process;lipid biosynthetic process;lipid metabolic process;metabolic process;primary metabolic process;small molecule metabolic process;steroid biosynthetic process;steroid metabolic process;sterol biosynthetic process;sterol metabolic process	adenyl nucleotide binding;adenyl ribonucleotide binding;ADP binding;AMP binding;binding;catalytic activity;coenzyme binding;cofactor binding;cytochrome-b5 reductase activity;FAD binding;flavin adenine dinucleotide binding;NAD binding;nucleotide binding;oxidoreductase activity;oxidoreductase activity, acting on NADH or NADPH;oxidoreductase activity, acting on NADH or NADPH, heme protein as accepto…	cell part;cytoplasmic part;cytosol;endoplasmic reticulum membrane;endoplasmic reticulum part;extracellular membrane-bounded organelle;extracellular organelle;extracellular region part;extracellular vesicular exosome;intracellular organelle part;intracellular part;lipid particle;membrane;membrane part;membrane-bounded organelle;membrane-bounded vesicle;mitochondrial inner membrane;mitochondrial me…	REACT_287684	+	19.6905	26.2283	30.1906	29.9937	27.2569	29.0433	26.2659	28.3223	24.4822	12	12	12	49.8	49.8	49.8	34.929	0	212.83	6675400000	36
E9PZF0;Q01768;Q5NC79	E9PZF0;Q01768;Q5NC79	Nucleoside diphosphate kinase;Nucleoside diphosphate kinase B	Gm20390;Nme2;Nme1	-			1.07338	0.18413	-2.40025	-2.08519	-			0.405352	0.569017	-1.55587	-0.900616	-			0.173842	1	0.844379	0.435254	anatomical structure development;biological regulation;biosynthetic process;body fluid secretion;catabolic process;cell surface receptor linked signaling pathway;cellular biosynthetic process;cellular catabolic process;cellular macromolecule catabolic process;cellular macromolecule metabolic process;cellular metabolic process;cellular nitrogen compound biosynthetic process;cellular nitrogen compo…	adenyl nucleotide binding;adenyl ribonucleotide binding;ATP binding;binding;catalytic activity;cation binding;deoxyribonuclease activity;GTP binding;guanyl nucleotide binding;guanyl ribonucleotide binding;hydrolase activity;hydrolase activity, acting on ester bonds;identical protein binding;ion binding;kinase activity;magnesium ion binding;metal ion binding;nuclease activity;nucleobase-containing…	cell part;cell periphery;cell projection;cell projection membrane;cell projection part;cytoplasm;cytoplasmic part;cytosol;extracellular membrane-bounded organelle;extracellular organelle;extracellular region part;extracellular vesicular exosome;intracellular membrane-bounded organelle;intracellular organelle;intracellular part;lamellipodium;leading edge membrane;membrane;membrane part;membrane-bo…	REACT_274011		26.5713	28.2761	31.8963	31.3146	29.9143	30.1825	28.1389	29.6967	26.375	10	10	3	52.8	52.8	10.9	30.2	0	178.37	21358000000	59
P42932;H3BL49;H3BJB6;H3BLL1;H3BKG2;H3BKR8	P42932;H3BL49	T-complex protein 1 subunit theta	Cct8	-			1.05954	0.183203	-2.37768	-2.05943	-			0.639659	0.643115	-2.02601	-1.32494	-			0.0790272	1	0.351667	0.210713	binding of sperm to zona pellucida;cell recognition;cell-cell recognition;cellular component assembly;cellular component assembly at cellular level;cellular component organization;cellular component organization at cellular level;cellular component organization or biogenesis;cellular component organization or biogenesis at cellular level;cellular macromolecule metabolic process;cellular metabolic…	adenyl nucleotide binding;adenyl ribonucleotide binding;ATP binding;binding;nucleotide binding;purine nucleotide binding;purine ribonucleoside triphosphate binding;purine ribonucleotide binding;ribonucleotide binding	aggresome;cell body;cell part;centrosome;chaperonin-containing T-complex;cytoplasm;cytoplasmic part;cytoskeletal part;cytoskeleton;cytosol;cytosolic part;extracellular membrane-bounded organelle;extracellular organelle;extracellular region part;extracellular vesicular exosome;inclusion body;intermediate filament cytoskeleton;intracellular non-membrane-bounded organelle;intracellular organelle;int…	REACT_272375;REACT_275351;REACT_298063;REACT_330163		25.7174	26.8307	30.0601	30.6119	28.5759	29.4983	27.4703	28.5366	25.5463	18	18	18	40.1	40.1	40.1	59.555	0	223.08	8828700000	55
Q61598	Q61598	Rab GDP dissociation inhibitor beta	Gdi2	-			1.04127	0.183275	-2.37	-2.02719	-			NaN	1	0	NaN	-			0.163453	1	-1.20505	-0.419359	biological regulation;cellular process;cellular response to stimulus;establishment of localization;establishment of protein localization;intracellular signal transduction;positive regulation of catalytic activity;positive regulation of GTPase activity;positive regulation of hydrolase activity;positive regulation of molecular function;protein transport;regulation of biological process;regulation o…	enzyme activator activity;enzyme regulator activity;GDP-dissociation inhibitor activity;GTPase activator activity;GTPase regulator activity;nucleoside-triphosphatase regulator activity;Rab GDP-dissociation inhibitor activity;small GTPase regulator activity	adherens junction;anchoring junction;cell junction;cell part;cell-substrate adherens junction;cell-substrate junction;cytoplasmic part;extracellular membrane-bounded organelle;extracellular organelle;extracellular region part;extracellular vesicular exosome;focal adhesion;Golgi apparatus;intracellular membrane-bounded organelle;intracellular organelle;intracellular part;membrane;membrane-bounded …	REACT_297947		19.6905	25.575	28.6801	29.1192	27.0036	28.5479	26.0124	27.2615	24.2869	16	16	12	46.3	46.3	37.3	50.537	0	259.02	3734800000	43
P80314;A0A1W2P7B7;A0A1W2P6Q3;A0A1W2P828;A0A1W2P8B6;A0A1W2P871	P80314;A0A1W2P7B7	T-complex protein 1 subunit beta	Cct2	-			0.89491	0.208141	-2.27969	-1.77024	-			0.798238	0.984517	-2.63908	-1.62143	-			0.0699815	1	-0.359397	-0.189534	binding of sperm to zona pellucida;cell recognition;cell-cell recognition;cellular component assembly;cellular component assembly at cellular level;cellular component organization;cellular component organization at cellular level;cellular component organization or biogenesis;cellular component organization or biogenesis at cellular level;cellular macromolecular complex assembly;cellular macromole…	adenyl nucleotide binding;adenyl ribonucleotide binding;ATP binding;binding;enzyme binding;nucleotide binding;protein binding;purine nucleotide binding;purine ribonucleoside triphosphate binding;purine ribonucleotide binding;ribonucleotide binding;ubiquitin protein ligase binding	cell body;cell part;chaperonin-containing T-complex;cytoplasm;cytoplasmic part;cytoskeletal part;cytosolic part;extracellular membrane-bounded organelle;extracellular organelle;extracellular region part;extracellular vesicular exosome;intracellular organelle part;intracellular part;macromolecular complex;membrane-bounded organelle;membrane-bounded vesicle;microtubule;myelin sheath;organelle;organ…	REACT_272375;REACT_275351;REACT_298063;REACT_330163		25.2538	26.5266	30.0683	30.2887	28.9163	30.561	29.4837	27.6767	25.7665	29	29	29	62.4	62.4	62.4	57.477	0	323.31	10847000000	78
E9Q1T9;Q9ERK4;F6ZEW4;E9QAX7	E9Q1T9;Q9ERK4;F6ZEW4	Exportin-2	Cse1l	-			1.0534	0.180574	-2.20794	-2.03529	-			0.579352	0.544345	-1.05625	-1.15762	-			0.595887	1	1.15169	1.19421	establishment of localization;establishment of localization in cell;establishment of protein localization;intracellular protein transport;intracellular transport;protein transport;transport		cell part;cytoplasm;extracellular membrane-bounded organelle;extracellular organelle;extracellular region part;extracellular vesicular exosome;intracellular organelle part;intracellular part;membrane;membrane-bounded organelle;membrane-bounded vesicle;nuclear part;nucleoplasm;organelle;organelle part;vesicle			25.7867	26.7028	27.4018	28.9728	27.3329	26.7544	25.0726	26.8909	24.4728	7	7	7	12.9	12.9	12.9	103.89	0	153.68	2155800000	27
P62827;Q14AA6;Q61820	P62827;Q14AA6	GTP-binding nuclear protein Ran	Ran;1700009N14Rik	-			0.83093	0.220738	-2.1736	-1.65557	-			0.530854	0.545461	-1.94203	-1.1348	-			0.0482872	1	0.231569	0.132803	actin cytoskeleton organization;actin filament-based process;anatomical structure development;biological regulation;cell cycle phase;cell cycle process;cell development;cell division;cellular component organization;cellular component organization at cellular level;cellular component organization or biogenesis;cellular component organization or biogenesis at cellular level;cellular developmental p…	binding;catalytic activity;GDP binding;GTP binding;GTPase activity;guanyl nucleotide binding;guanyl ribonucleotide binding;hydrolase activity;hydrolase activity, acting on acid anhydrides;hydrolase activity, acting on acid anhydrides, in phosphorus-containing anhydrides;nucleoside-triphosphatase activity;nucleotide binding;protein binding;protein domain specific binding;purine nucleotide binding;…	cell part;centriole;chromatin;chromosomal part;cytoplasm;cytoplasmic membrane-bounded vesicle;cytoplasmic part;cytoplasmic vesicle;cytoskeletal part;endosome;extracellular membrane-bounded organelle;extracellular organelle;extracellular region part;extracellular vesicular exosome;intracellular membrane-bounded organelle;intracellular non-membrane-bounded organelle;intracellular organelle;intracel…	REACT_276462;REACT_280637;REACT_315548		25.7217	27.0721	30.3787	30.5757	28.0163	30.4066	28.0126	28.7029	25.7623	10	10	10	37	37	37	24.423	0	104.35	10489000000	38
P31001;P46660	P31001	Desmin	Des	-			0.345285	0.483705	-2.16535	-0.802386	-			1.11202	1	-4.21296	-2.23904	-			0.294267	1	-2.04762	-0.701469	anatomical structure development;cell differentiation;cellular component organization;cellular component organization at cellular level;cellular component organization or biogenesis;cellular component organization or biogenesis at cellular level;cellular developmental process;cellular process;cytoskeleton organization;developmental process;intermediate filament cytoskeleton organization;intermedi…	binding;cytoskeletal protein binding;identical protein binding;protein binding;structural constituent of cytoskeleton;structural molecule activity	adherens junction;anchoring junction;axon part;cell junction;cell part;cell projection part;cell-cell adherens junction;cell-cell junction;contractile fiber;contractile fiber part;cytoplasm;cytoplasmic part;cytoskeletal part;cytoskeleton;extracellular membrane-bounded organelle;extracellular organelle;extracellular region part;extracellular space;extracellular vesicular exosome;fascia adherens;in…	REACT_324616		25.5797	25.5094	29.9777	29.3219	31.7182	32.6656	33.8711	26.6893	26.6494	44	38	38	75.5	68.4	68.4	53.497	0	323.31	47475000000	100
P34884	P34884	Macrophage migration inhibitory factor	Mif	-			1.82117	0.15	-2.15371	-3.43038	-			NaN	1	0	NaN	-			0.168278	1	-1.33334	-0.431432	aging;biological regulation;biosynthetic process;carboxylic acid biosynthetic process;carboxylic acid metabolic process;cell aging;cell proliferation;cell surface receptor linked signaling pathway;cellular biosynthetic process;cellular component assembly;cellular component organization;cellular component organization or biogenesis;cellular ketone metabolic process;cellular lipid metabolic process…	binding;catalytic activity;chemoattractant activity;cytokine activity;cytokine receptor binding;dopachrome isomerase activity;intramolecular oxidoreductase activity;intramolecular oxidoreductase activity, interconverting keto- and enol-groups;intramolecular oxidoreductase activity, transposing C=C bonds;isomerase activity;phenylpyruvate tautomerase activity;protein binding;receptor binding	cell part;cell surface;cytoplasm;extracellular membrane-bounded organelle;extracellular organelle;extracellular region;extracellular region part;extracellular space;extracellular vesicular exosome;intracellular organelle part;intracellular part;membrane-bounded organelle;membrane-bounded vesicle;myelin sheath;nuclear part;nucleoplasm;organelle;organelle part;vesicle			19.6905	26.6217	29.763	28.7038	28.1733	29.6592	26.8417	27.1187	26.1148	2	2	2	15.7	15.7	15.7	12.504	0	29.4	6288600000	10
P61027;Q9DD03;D3YUS4	P61027;Q9DD03	Ras-related protein Rab-10;Ras-related protein Rab-13	Rab10;Rab13	-			0.975915	0.181217	-2.14897	-1.89867	-			NaN	1	0	NaN	-			0.138647	1	-0.887817	-0.359804	actin cytoskeleton organization;actin filament-based process;anatomical structure morphogenesis;antigen processing and presentation;axonogenesis;biological regulation;cell chemotaxis;cell differentiation;cell junction assembly;cell junction organization;cell migration;cell motility;cell part morphogenesis;cell projection morphogenesis;cell projection organization;cell-cell junction assembly;cell-…	binding;catalytic activity;cytoskeletal protein binding;GDP binding;GTP binding;GTPase activity;guanyl nucleotide binding;guanyl ribonucleotide binding;hydrolase activity;hydrolase activity, acting on acid anhydrides;hydrolase activity, acting on acid anhydrides, in phosphorus-containing anhydrides;myosin binding;myosin V binding;nucleoside-triphosphatase activity;nucleotide binding;protein bindi…	adherens junction;anchoring junction;cell junction;cell part;cell projection;cell-cell junction;cell-substrate adherens junction;cell-substrate junction;cilium;cytoplasm;cytoplasmic membrane-bounded vesicle;cytoplasmic part;cytoplasmic vesicle;cytoplasmic vesicle membrane;cytoplasmic vesicle part;endocytic vesicle;endocytic vesicle membrane;endoplasmic reticulum membrane;endoplasmic reticulum par…	REACT_302653		19.6905	24.118	27.5925	27.5583	25.1824	27.7706	25.4719	25.1139	23.4786	4	3	3	20.5	15	15	22.541	0	26.107	1452100000	7
Q6ZQ38	Q6ZQ38	Cullin-associated NEDD8-dissociated protein 1	Cand1	-			1.02372	0.190559	-2.13971	-1.9789	-			0.385412	0.586337	-1.44268	-0.86091	-			0.146615	1	0.697027	0.37318	biological regulation;cell differentiation;cellular component assembly;cellular component assembly at cellular level;cellular component organization;cellular component organization at cellular level;cellular component organization or biogenesis;cellular component organization or biogenesis at cellular level;cellular developmental process;cellular macromolecular complex assembly;cellular macromole…		cell part;cullin-RING ubiquitin ligase complex;cytoplasm;extracellular membrane-bounded organelle;extracellular organelle;extracellular region part;extracellular vesicular exosome;intracellular membrane-bounded organelle;intracellular organelle;intracellular organelle part;intracellular part;macromolecular complex;membrane;membrane-bounded organelle;membrane-bounded vesicle;nuclear part;nucleopla…			23.0066	23.3797	27.7538	26.8866	26.0752	25.5064	23.2332	25.8034	23.0124	14	14	14	17.9	17.9	17.9	136.33	0	148.58	1054900000	28
P63242;A0A0A0MQM0;Q8BGY2;J3QPS8	P63242;A0A0A0MQM0;Q8BGY2	Eukaryotic translation initiation factor 5A-1;Eukaryotic translation initiation factor 5A;Eukaryotic translation initiation factor 5A-2	Eif5a;Eif5a2	-			0.840266	0.218275	-2.13628	-1.66909	-			0.690154	0.678873	-1.99357	-1.40888	-			0.0309441	1	0.142707	0.0863023	aging;apoptosis;biological regulation;cell death;cellular process;death;developmental process;establishment of localization;establishment of localization in cell;establishment of protein localization;establishment of RNA localization;intracellular protein transport;intracellular transport;mRNA export from nucleus;mRNA transport;negative regulation of apoptosis;negative regulation of biological pr…	binding;nucleic acid binding;protein binding;protein N-terminus binding;ribonucleoprotein binding;ribosome binding;RNA binding;snRNA binding;translation elongation factor activity;translation factor activity, nucleic acid binding;U6 snRNA binding	annulate lamellae;cell body;cell part;cell projection;cytoplasm;cytoplasmic part;dendrite;endoplasmic reticulum membrane;endoplasmic reticulum part;extracellular membrane-bounded organelle;extracellular organelle;extracellular region part;extracellular vesicular exosome;intracellular membrane-bounded organelle;intracellular organelle;intracellular organelle part;intracellular part;macromolecular …	REACT_337351		25.0335	25.8809	28.898	29.6519	27.5928	28.5486	27.7243	27.2152	24.4449	8	8	8	45.5	45.5	45.5	16.832	0	96.322	4473300000	31
P84078;P61205;Q8BSL7	P84078;P61205;Q8BSL7	ADP-ribosylation factor 1;ADP-ribosylation factor 3;ADP-ribosylation factor 2	Arf1;Arf3;Arf2	-			0.985162	0.184683	-2.12827	-1.91266	-			0.682838	0.650364	-1.58439	-1.37174	-			0.163551	1	0.543877	0.402537	biological regulation;cation homeostasis;cellular cation homeostasis;cellular chemical homeostasis;cellular component organization;cellular component organization at cellular level;cellular component organization or biogenesis;cellular component organization or biogenesis at cellular level;cellular copper ion homeostasis;cellular homeostasis;cellular ion homeostasis;cellular process;cellular resp…	binding;GTP binding;guanyl nucleotide binding;guanyl ribonucleotide binding;nucleotide binding;purine nucleotide binding;purine ribonucleoside triphosphate binding;purine ribonucleotide binding;ribonucleotide binding	adherens junction;anchoring junction;cell junction;cell leading edge;cell part;cell projection;cell-substrate adherens junction;cell-substrate junction;contractile fiber part;cytoplasmic part;cytoskeletal part;cytosol;endomembrane system;extracellular membrane-bounded organelle;extracellular organelle;extracellular region part;extracellular vesicular exosome;focal adhesion;Golgi apparatus;intrace…	REACT_284363;REACT_303468;REACT_316383;REACT_325171;REACT_342454;REACT_347655		26.2305	26.5845	29.1174	29.9602	28.2658	28.4595	25.3507	28.3191	26.6309	12	12	7	65.2	65.2	35.4	20.697	0	247.02	5668400000	40
P14211	P14211	Calreticulin	Calr	-			0.921129	0.204077	-2.11324	-1.80357	-			NaN	1	0	NaN	-			0.0924911	1	-0.990974	-0.252715	actin cytoskeleton organization;actin filament-based process;aging;biological regulation;cardiac cell differentiation;cardiac muscle cell differentiation;cell aging;cell cycle arrest;cell cycle process;cell differentiation;cellular component assembly;cellular component assembly at cellular level;cellular component organization;cellular component organization at cellular level;cellular component o…	androgen receptor binding;binding;calcium ion binding;carbohydrate binding;cation binding;enzyme binding;glycoprotein binding;hormone binding;hormone receptor binding;integrin binding;ion binding;iron ion binding;metal ion binding;mRNA binding;nuclear hormone receptor binding;nucleic acid binding;peptide binding;protein binding;protein complex binding;receptor binding;RNA binding;steroid hormone …	acrosomal vesicle;adherens junction;anchoring junction;cell junction;cell part;cell-substrate adherens junction;cell-substrate junction;cytoplasm;cytoplasmic membrane-bounded vesicle;cytoplasmic part;cytoplasmic vesicle;cytosol;endocytic vesicle;endoplasmic reticulum;endoplasmic reticulum lumen;endoplasmic reticulum part;external side of plasma membrane;extracellular matrix;extracellular membrane…	REACT_280759;REACT_285184;REACT_308964;REACT_339401;REACT_341075;REACT_346699		19.6905	28.0356	32.3385	30.9012	28.9711	29.505	28.1605	28.9481	25.929	16	16	16	35.1	35.1	35.1	47.994	0	235.27	17957000000	49
P26039;A2AIM2;F6SX70;A0A1L1SQP9;F6S1V7	P26039	Talin-1	Tln1	-			1.01012	0.190094	-2.09945	-1.95242	-			0.821619	1	-2.48736	-1.65561	-			0.0970703	1	-0.387911	-0.253421	actin cytoskeleton organization;actin filament-based process;biological adhesion;biological regulation;cell adhesion;cell junction assembly;cell junction organization;cell-cell adhesion;cell-substrate junction assembly;cellular component assembly;cellular component assembly at cellular level;cellular component organization;cellular component organization at cellular level;cellular component organ…	binding;cytoskeletal protein binding;integrin binding;LIM domain binding;protein binding;protein complex binding;protein domain specific binding;receptor binding;structural constituent of cytoskeleton;structural molecule activity;vinculin binding	adherens junction;anchoring junction;cell junction;cell part;cell projection;cell projection membrane;cell projection part;cell surface;cell-substrate adherens junction;cell-substrate junction;cytoplasm;cytoplasmic part;cytoskeletal part;extracellular membrane-bounded organelle;extracellular organelle;extracellular region part;extracellular vesicular exosome;focal adhesion;intracellular organelle…	REACT_307071;REACT_316753;REACT_324232;REACT_330010;REACT_332492;REACT_340782		25.0994	26.3872	29.2841	30.3288	28.1307	29.7734	28.2692	27.7596	25.9057	39	39	33	23.4	23.4	21	269.82	0	323.31	7644900000	86
Q9CZU6;Q80X68	Q9CZU6	Citrate synthase, mitochondrial	Cs	-			1.30878	0.14935	-2.09552	-2.46523	-			0.865993	1	-2.52633	-1.73384	-			0.135578	1	-0.430805	-0.338633	acetyl-CoA catabolic process;acetyl-CoA metabolic process;carbohydrate metabolic process;catabolic process;cellular carbohydrate metabolic process;cellular catabolic process;cellular metabolic process;cellular process;coenzyme catabolic process;coenzyme metabolic process;cofactor catabolic process;cofactor metabolic process;metabolic process;primary metabolic process;tricarboxylic acid cycle	catalytic activity;citrate (Si)-synthase activity;transferase activity;transferase activity, transferring acyl groups;transferase activity, transferring acyl groups, acyl groups converted into alkyl on transfer	cell part;cytoplasmic part;extracellular membrane-bounded organelle;extracellular organelle;extracellular region part;extracellular vesicular exosome;intracellular membrane-bounded organelle;intracellular organelle;intracellular organelle lumen;intracellular organelle part;intracellular part;membrane-bounded organelle;membrane-bounded vesicle;membrane-enclosed lumen;mitochondrial matrix;mitochond…	REACT_333358	+	25.219	25.7528	28.9101	30.2592	27.8081	29.3936	27.0406	27.444	26.6898	12	12	12	33.8	33.8	33.8	51.736	0	170.9	6653300000	36
P19157;P46425	P19157;P46425	Glutathione S-transferase P 1;Glutathione S-transferase P 2	Gstp1;Gstp2	-			0.873153	0.206219	-2.08687	-1.72115	-			NaN	1	0	NaN	-			0.505089	1	-3.556	-1.11827	amine metabolic process;anatomical structure development;anatomical structure morphogenesis;biological regulation;carboxylic acid metabolic process;cell communication;cell development;cell proliferation;cellular amine metabolic process;cellular amino acid metabolic process;cellular developmental process;cellular ketone metabolic process;cellular metabolic process;cellular modified amino acid meta…	binding;catalytic activity;dinitrosyl-iron complex binding;drug binding;enzyme binding;enzyme regulator activity;glutathione transferase activity;JUN kinase binding;kinase binding;kinase regulator activity;protein binding;protein kinase binding;S-nitrosoglutathione binding;transferase activity;transferase activity, transferring alkyl or aryl (other than methyl) groups	cell part;cytoplasm;cytoplasmic part;cytosol;extracellular membrane-bounded organelle;extracellular organelle;extracellular region part;extracellular space;extracellular vesicular exosome;intracellular;intracellular membrane-bounded organelle;intracellular organelle;intracellular part;macromolecular complex;membrane;membrane-bounded organelle;membrane-bounded vesicle;mitochondrion;nucleus;organel…	REACT_308972;REACT_317599		19.6905	20.5388	29.0505	29.7726	27.1017	29.3342	27.1947	27.5758	25.1773	7	7	7	65.7	65.7	65.7	23.609	0	145.14	5216400000	20
P63028;D3YU75	P63028;D3YU75	Translationally-controlled tumor protein	Tpt1	-			0.704639	0.240676	-2.07878	-1.43748	-			0.6276	0.615743	-2.17816	-1.31029	-			0.0206199	1	-0.0993837	-0.058249	biological regulation;developmental process;negative regulation of biological process;negative regulation of cell differentiation;negative regulation of cellular process;negative regulation of developmental process;negative regulation of ectoderm development;regulation of biological process;regulation of cell differentiation;regulation of cellular process;regulation of developmental process;regul…	binding;calcium ion binding;cation binding;ion binding;metal ion binding;protein binding;transcription factor binding	cell part;cytoplasm;cytoplasmic part;endosome;extracellular membrane-bounded organelle;extracellular organelle;extracellular region part;extracellular space;extracellular vesicular exosome;intracellular membrane-bounded organelle;intracellular organelle;intracellular organelle part;intracellular part;late endosome;membrane-bounded organelle;membrane-bounded vesicle;multivesicular body;nuclear par…			25.4671	25.8839	29.4582	30.4061	27.3469	29.5907	27.3722	28.5533	25.1819	6	6	6	30.8	30.8	30.8	19.462	0	109.42	8468600000	36
G3UXL2;Q9D7G0;Q9CS42;Q8C5R8	G3UXL2;Q9D7G0;Q9CS42	Ribose-phosphate pyrophosphokinase 1;Ribose-phosphate pyrophosphokinase 2	Prps1l3;Prps1;Prps2	-			1.70869	0.172538	-2.06917	-3.19096	-			NaN	1	0	NaN	-			0.0511028	1	-0.241653	-0.140074	5-phosphoribose 1-diphosphate biosynthetic process;5-phosphoribose 1-diphosphate metabolic process;alcohol biosynthetic process;alcohol metabolic process;AMP biosynthetic process;AMP metabolic process;anatomical structure development;anatomical structure morphogenesis;biosynthetic process;carbohydrate biosynthetic process;carbohydrate metabolic process;cellular aromatic compound metabolic process…	adenyl nucleotide binding;adenyl ribonucleotide binding;ADP binding;AMP binding;ATP binding;binding;carbohydrate binding;catalytic activity;cation binding;diphosphotransferase activity;GDP binding;guanyl nucleotide binding;guanyl ribonucleotide binding;identical protein binding;ion binding;kinase activity;magnesium ion binding;metal ion binding;nucleotide binding;protein binding;protein dimerizat…	extracellular membrane-bounded organelle;extracellular organelle;extracellular region part;extracellular vesicular exosome;macromolecular complex;membrane-bounded organelle;membrane-bounded vesicle;organelle;protein complex;ribose phosphate diphosphokinase complex;vesicle	REACT_315948		19.6905	22.8487	25.2766	25.614	23.8896	25.2448	23.1574	22.767	22.6165	4	4	4	15.4	15.4	15.4	34.824	0	41.109	345800000	15
Q9R0P5	Q9R0P5	Destrin	Dstn	-			1.03625	0.188142	-2.05077	-1.99209	-			0.584644	0.575676	-1.55698	-1.2087	-			0.137044	1	0.493797	0.345158	actin cytoskeleton organization;actin filament depolymerization;actin filament organization;actin filament severing;actin filament-based process;actin polymerization or depolymerization;biological regulation;cellular component disassembly;cellular component disassembly at cellular level;cellular component organization;cellular component organization at cellular level;cellular component organizati…		cell cortex part;cell part;cortical actin cytoskeleton;cortical cytoskeleton;cytoplasm;cytoplasmic part;cytoskeletal part;cytoskeleton;extracellular membrane-bounded organelle;extracellular organelle;extracellular region part;extracellular vesicular exosome;intracellular non-membrane-bounded organelle;intracellular organelle;intracellular organelle part;intracellular part;membrane-bounded organel…			25.073	25.6154	28.5398	28.9664	27.5529	27.3799	25.508	27.4269	24.8119	9	6	6	43	35.8	35.8	18.521	0	83.629	3172900000	27
P62962;Q5SX49;CON__P02584;J3QMC2	P62962;Q5SX49	Profilin-1;Profilin	Pfn1	-			1.18375	0.167545	-2.02537	-2.23951	-			0.487489	0.575737	-1.52363	-1.04319	-			0.120349	1	0.501739	0.309624	actin cytoskeleton organization;actin filament-based process;anatomical structure formation involved in morphogenesis;biological regulation;cellular component organization;cellular component organization at cellular level;cellular component organization or biogenesis;cellular component organization or biogenesis at cellular level;cellular process;cellular response to chemical stimulus;cellular re…	actin binding;adenyl nucleotide binding;adenyl-nucleotide exchange factor activity;ATPase regulator activity;binding;cytoskeletal protein binding;enzyme binding;enzyme regulator activity;GTPase binding;lipid binding;nucleoside-triphosphatase regulator activity;nucleotide binding;phosphatidylinositol binding;phosphatidylinositol-4,5-bisphosphate binding;phospholipid binding;proline-rich region bin…	adherens junction;anchoring junction;blood microparticle;cell junction;cell part;cell projection;cell-substrate adherens junction;cell-substrate junction;cytoplasm;cytoplasmic part;cytoskeleton;cytosol;extracellular membrane-bounded organelle;extracellular organelle;extracellular region;extracellular region part;extracellular vesicular exosome;focal adhesion;intracellular membrane-bounded organel…	REACT_307071;REACT_319443;REACT_333985;REACT_358264		26.9549	28.7995	31.52	30.9781	30.0087	30.8585	28.0505	30.0609	27.6579	9	9	9	67.1	67.1	67.1	14.957	0	118.91	19805000000	52
P21550;Q5SX59;Q5SX60;Q5SX61;J3QPZ9	P21550;Q5SX59	Beta-enolase;Enolase	Eno3	-			0.99106	0.182417	-2.00778	-1.91226	-			NaN	1	0	NaN	-			0.232812	1	-1.88368	-0.574964	aging;alcohol catabolic process;alcohol metabolic process;anatomical structure development;anatomical structure morphogenesis;carbohydrate catabolic process;carbohydrate metabolic process;catabolic process;cellular carbohydrate catabolic process;cellular carbohydrate metabolic process;cellular metabolic process;cellular process;developmental growth;developmental process;generation of precursor me…	binding;carbon-oxygen lyase activity;catalytic activity;cation binding;hydro-lyase activity;ion binding;lyase activity;magnesium ion binding;metal ion binding;phosphopyruvate hydratase activity	cell part;cytoplasm;cytoplasmic part;cytosolic part;extracellular membrane-bounded organelle;extracellular organelle;extracellular region part;extracellular space;extracellular vesicular exosome;intracellular part;macromolecular complex;membrane;membrane-bounded organelle;membrane-bounded vesicle;organelle;phosphopyruvate hydratase complex;plasma membrane;protein complex;vesicle	REACT_308431;REACT_314687		19.6905	27.0179	30.108	30.3632	28.3515	29.7761	27.7505	28.6178	26.0991	16	13	12	51.8	43.5	43.5	47.024	0	152.07	8704800000	35
P10107;E9QAQ7;A2BH40	P10107	Annexin A1	Anxa1	-			1.15202	0.175436	-2.00172	-2.18262	-			0.678531	0.647378	-1.94661	-1.38696	-			0.0136626	1	0.0551078	0.038427	acid secretion;alpha-beta T cell activation;alpha-beta T cell differentiation;anatomical structure development;anatomical structure formation involved in morphogenesis;androgen receptor signaling pathway;arachidonic acid secretion;ATP-dependent chromatin remodeling;biological regulation;biosynthetic process;blood vessel development;carboxylic acid transport;cardiac cell differentiation;cardiac ch…	ATPase activity;ATPase activity, coupled;binding;binding, bridging;calcium ion binding;calcium-dependent phospholipid binding;calcium-dependent protein binding;catalytic activity;cation binding;DNA binding;DNA-dependent ATPase activity;double-stranded DNA-dependent ATPase activity;enzyme inhibitor activity;enzyme regulator activity;helicase activity;hydrolase activity;hydrolase activity, acting o…	adherens junction;anchoring junction;basolateral plasma membrane;cell junction;cell part;cell projection;cell surface;cell-substrate adherens junction;cell-substrate junction;chromatin;chromatin remodeling complex;chromosomal part;cilium;cornified envelope;cytoplasm;cytoplasmic part;cytoskeleton;cytosol;endosome;extracellular membrane-bounded organelle;extracellular organelle;extracellular region…	REACT_272716;REACT_317508;REACT_319868;REACT_331048;REACT_347934		28.0184	29.4857	32.0741	32.6186	30.779	32.0205	30.4572	30.3739	28.5819	29	29	29	64.5	64.5	64.5	38.734	0	323.31	40092000000	141
P60843;Q8BTU6;D6RJ60;D6RJ11	P60843	Eukaryotic initiation factor 4A-I	Eif4a1	-			0.906119	0.20772	-1.97423	-1.76785	-			0.72728	0.754352	-1.94071	-1.46829	-			0.00809775	1	0.0335204	0.0229474	anatomical structure morphogenesis;biological regulation;cellular macromolecule metabolic process;cellular metabolic process;cellular nitrogen compound metabolic process;cellular process;developmental process;macromolecule metabolic process;metabolic process;nitrogen compound metabolic process;nucleic acid metabolic process;nucleobase-containing compound metabolic process;organ morphogenesis;orga…	adenyl nucleotide binding;adenyl ribonucleotide binding;ATP binding;ATPase activity;ATPase activity, coupled;ATP-dependent helicase activity;ATP-dependent RNA helicase activity;binding;catalytic activity;double-stranded RNA binding;helicase activity;hydrolase activity;hydrolase activity, acting on acid anhydrides;hydrolase activity, acting on acid anhydrides, in phosphorus-containing anhydrides;n…	cell part;cytoplasm;cytoplasmic part;extracellular membrane-bounded organelle;extracellular organelle;extracellular region part;extracellular vesicular exosome;intracellular non-membrane-bounded organelle;intracellular organelle;intracellular organelle part;intracellular part;membrane;membrane-bounded organelle;membrane-bounded vesicle;non-membrane-bounded organelle;nuclear part;nucleolus;organel…	REACT_289225;REACT_292264;REACT_292503;REACT_298277;REACT_298772;REACT_305839;REACT_340387		27.402	28.65	31.064	31.7787	29.8497	31.3098	30.1846	29.4381	27.3928	27	27	14	74.6	74.6	46.8	46.153	0	323.31	24262000000	122
P63101;D3YXN6;O70456;D3YXF4;D3YW45	P63101	14-3-3 protein zeta/delta	Ywhaz	-			1.58192	0.168571	-1.95829	-2.92924	-			0.708337	0.664	-1.46925	-1.40329	-			0.189314	1	0.489044	0.449352	amine transport;anatomical structure development;apoptotic mitochondrial changes;biological regulation;cell development;cell differentiation;cellular component assembly;cellular component assembly at cellular level;cellular component organization;cellular component organization at cellular level;cellular component organization or biogenesis;cellular component organization or biogenesis at cellula…	binding;enzyme binding;identical protein binding;kinase binding;phosphoprotein binding;protein binding;protein domain specific binding;protein kinase binding;transcription factor binding	adherens junction;anchoring junction;blood microparticle;cell junction;cell leading edge;cell part;cell-substrate adherens junction;cell-substrate junction;cytoplasm;cytoplasmic membrane-bounded vesicle;cytoplasmic part;cytoplasmic vesicle;cytoplasmic vesicle membrane;cytoplasmic vesicle part;cytoskeletal part;cytosol;extracellular membrane-bounded organelle;extracellular organelle;extracellular …	REACT_291378;REACT_294984;REACT_300665;REACT_302653;REACT_304203;REACT_307305;REACT_318722;REACT_351655;REACT_358414;REACT_360191		28.6092	29.8756	31.6453	32.2089	31.1299	31.199	29.2694	30.4343	28.9592	17	17	10	69.4	69.4	51.8	27.771	0	283.28	33800000000	94
Q02053;P31254	Q02053	Ubiquitin-like modifier-activating enzyme 1	Uba1	-			0.967573	0.184345	-1.95815	-1.86859	-			0.494503	0.576227	-1.77262	-1.06556	-			0.0398065	1	0.185532	0.110157	catabolic process;cellular catabolic process;cellular macromolecule catabolic process;cellular macromolecule metabolic process;cellular metabolic process;cellular process;cellular response to stimulus;cellular response to stress;macromolecule catabolic process;macromolecule metabolic process;metabolic process;modification-dependent macromolecule catabolic process;modification-dependent protein ca…	acid-amino acid ligase activity;adenyl nucleotide binding;adenyl ribonucleotide binding;ATP binding;binding;catalytic activity;ligase activity;ligase activity, forming carbon-nitrogen bonds;nucleotide binding;purine nucleotide binding;purine ribonucleoside triphosphate binding;purine ribonucleotide binding;ribonucleotide binding;small conjugating protein ligase activity;small protein activating e…	anchoring junction;cell junction;cell part;cell-cell junction;chromatin;chromosomal part;cytoplasm;cytoplasmic part;cytosol;desmosome;endoplasmic reticulum membrane;endoplasmic reticulum part;endosomal part;endosome membrane;extracellular membrane-bounded organelle;extracellular organelle;extracellular region part;extracellular vesicular exosome;heterochromatin;intracellular membrane-bounded orga…	REACT_343568		24.0322	25.4091	28.8231	28.8834	26.667	28.032	26.4692	26.717	24.5217	12	12	12	15.7	15.7	15.7	117.81	0	143.02	3150400000	33
P35564	P35564	Calnexin	Canx	-			0.829165	0.217408	-1.95159	-1.63842	-			0.242034	0.683066	-1.07236	-0.58025	-			0.215165	1	0.87923	0.520856	aging;cellular component organization;cellular component organization or biogenesis;cellular macromolecule metabolic process;cellular membrane organization;cellular metabolic process;cellular process;cellular protein metabolic process;chaperone-mediated protein folding;clathrin-mediated endocytosis;developmental process;endocytosis;establishment of localization;macromolecule metabolic process;mem…	binding;calcium ion binding;carbohydrate binding;cation binding;ion binding;metal ion binding	axon;cell body;cell part;cell projection;cell projection cytoplasm;cell projection part;cytoplasmic membrane-bounded vesicle;cytoplasmic part;cytoplasmic vesicle;dendrite cytoplasm;dendritic spine;endoplasmic reticulum;endoplasmic reticulum membrane;endoplasmic reticulum part;ER-mitochondrion membrane contact site;extracellular membrane-bounded organelle;extracellular organelle;extracellular regi…	REACT_285184;REACT_316383;REACT_339401		24.5402	27.9002	29.5781	29.969	26.7567	28.5098	26.1976	27.5576	25.6255	13	13	13	29.3	29.3	29.3	67.277	0	237.76	5539300000	39
P07356;B0V2N7;B0V2N5;B0V2N8	P07356;B0V2N7;B0V2N5;B0V2N8	Annexin A2;Annexin	Anxa2	-			1.02992	0.190359	-1.94944	-1.97153	-			0.439268	0.575211	-1.24478	-0.946227	-			0.20518	1	0.704654	0.493869	anatomical structure formation involved in morphogenesis;angiogenesis;biological regulation;body fluid secretion;cellular component assembly;cellular component assembly at cellular level;cellular component organization;cellular component organization at cellular level;cellular component organization or biogenesis;cellular component organization or biogenesis at cellular level;cellular membrane or…	binding;calcium ion binding;calcium-dependent phospholipid binding;calcium-dependent protein binding;cation binding;enzyme inhibitor activity;enzyme regulator activity;ion binding;lipase inhibitor activity;lipid binding;metal ion binding;phosphatidylinositol binding;phosphatidylinositol-4,5-bisphosphate binding;phospholipase A2 inhibitor activity;phospholipase inhibitor activity;phospholipid bind…	basement membrane;basolateral plasma membrane;cell cortex;cell part;cell projection;cell surface;cytoplasm;cytoplasmic membrane-bounded vesicle;cytoplasmic part;cytoplasmic vesicle;cytosol;early endosome;endosomal part;endosome;endosome membrane;extracellular matrix part;extracellular membrane-bounded organelle;extracellular organelle;extracellular region part;extracellular space;extracellular ve…	REACT_289519;REACT_317508		28.8984	29.7703	32.5664	32.6499	31.0167	31.3029	29.1214	31.1627	28.8371	28	28	28	70.2	70.2	70.2	38.676	0	323.31	44749000000	148
P62259;D6REF3;F6WA09	P62259;D6REF3	14-3-3 protein epsilon	Ywhae	-			0.996539	0.186214	-1.93987	-1.91501	-			0.587959	0.592217	-1.66677	-1.22047	-			0.0788897	1	0.273104	0.206833	anatomical structure development;biological regulation;cell migration;cell motility;cellular chemical homeostasis;cellular component movement;cellular homeostasis;cellular ion homeostasis;cellular process;cerebral cortex development;chemical homeostasis;developmental process;establishment of localization;establishment of localization in cell;establishment of protein localization;hippocampus devel…	amine binding;amino acid binding;antigen binding;binding;carboxylic acid binding;channel regulator activity;enzyme binding;histone deacetylase binding;ion channel binding;MHC class II protein complex binding;MHC protein complex binding;phosphoprotein binding;phosphoserine binding;potassium channel regulator activity;protein binding;protein dimerization activity;protein domain specific binding;pro…	adherens junction;anchoring junction;axon;cell junction;cell part;cell projection;cell-substrate adherens junction;cell-substrate junction;cytoplasmic membrane-bounded vesicle;cytoplasmic part;cytoplasmic vesicle;cytoplasmic vesicle membrane;cytoplasmic vesicle part;cytoskeletal part;cytosol;extracellular membrane-bounded organelle;extracellular organelle;extracellular region part;extracellular v…	REACT_272448;REACT_272921;REACT_276302;REACT_286537;REACT_291378;REACT_301726;REACT_302653;REACT_318722;REACT_324521;REACT_328862;REACT_329507;REACT_345278;REACT_358414;REACT_360191		27.0138	27.3785	30.368	31.2861	29.0964	29.3781	28.2915	28.8292	26.8203	12	9	9	52.9	49.8	49.8	29.174	0	179.26	12717000000	50
P61982	P61982	14-3-3 protein gamma;14-3-3 protein gamma, N-terminally processed	Ywhag	-			0.783905	0.2264	-1.91848	-1.5611	-			0.525802	0.55733	-1.42142	-1.10259	-			0.214984	1	0.497063	0.497836	biological regulation;cellular process;cellular response to chemical stimulus;cellular response to endogenous stimulus;cellular response to hormone stimulus;cellular response to insulin stimulus;cellular response to organic substance;cellular response to peptide hormone stimulus;cellular response to stimulus;establishment of localization;establishment of localization in cell;establishment of prot…	actin binding;binding;cytoskeletal protein binding;enzyme binding;insulin-like growth factor receptor binding;kinase binding;protein binding;protein domain specific binding;protein kinase binding;protein kinase C binding;receptor binding	adherens junction;anchoring junction;cell junction;cell part;cell-substrate adherens junction;cell-substrate junction;cytoplasmic part;cytoplasmic vesicle membrane;cytoplasmic vesicle part;cytosol;extracellular membrane-bounded organelle;extracellular organelle;extracellular region part;extracellular vesicular exosome;focal adhesion;intracellular organelle part;intracellular part;membrane;membran…	REACT_272448;REACT_276302;REACT_286537;REACT_291378;REACT_302653;REACT_318722;REACT_328862;REACT_345278;REACT_358414;REACT_360191		27.0871	28.0016	29.4506	31.5077	28.338	28.9578	27.6686	28.6903	26.6891	14	10	7	53.8	47.8	41.3	28.302	0	161.19	10925000000	38
P17751;H7BXC3	P17751;H7BXC3	Triosephosphate isomerase	Tpi1	-			1.02003	0.188827	-1.9079	-1.95079	-			0.801691	0.9721	-2.10334	-1.60225	-			0.0528075	1	-0.19544	-0.142239	alcohol biosynthetic process;alcohol catabolic process;alcohol metabolic process;biosynthetic process;carbohydrate biosynthetic process;carbohydrate catabolic process;carbohydrate metabolic process;catabolic process;cellular aldehyde metabolic process;cellular biosynthetic process;cellular carbohydrate biosynthetic process;cellular carbohydrate catabolic process;cellular carbohydrate metabolic pr…	catalytic activity;intramolecular oxidoreductase activity;intramolecular oxidoreductase activity, interconverting aldoses and ketoses;isomerase activity;triose-phosphate isomerase activity	cell part;extracellular membrane-bounded organelle;extracellular organelle;extracellular region part;extracellular space;extracellular vesicular exosome;intracellular membrane-bounded organelle;intracellular organelle;intracellular part;membrane-bounded organelle;membrane-bounded vesicle;nucleus;organelle;vesicle	REACT_308431;REACT_314687		25.6458	26.3969	29.1884	29.7777	28.0692	29.6942	27.9365	27.9673	25.9137	12	12	12	44.1	44.1	44.1	32.191	0	186.23	6384200000	37
G3UX26;Q60930;D3YZT5;D3YUN8	G3UX26;Q60930	Voltage-dependent anion-selective channel protein 2	Vdac2	-			1.55223	0.1592	-1.89635	-2.8616	-			0.54671	0.546552	-1.41053	-1.13667	-			0.155211	1	0.485819	0.382255	biological regulation;negative regulation of biological process;negative regulation of cellular component organization;negative regulation of cellular process;negative regulation of protein complex assembly;negative regulation of protein polymerization;regulation of biological process;regulation of cellular component biogenesis;regulation of cellular component organization;regulation of cellular …	anion channel activity;anion transmembrane transporter activity;binding;channel activity;gated channel activity;ion channel activity;ion transmembrane transporter activity;nucleotide binding;passive transmembrane transporter activity;porin activity;substrate-specific channel activity;substrate-specific transmembrane transporter activity;substrate-specific transporter activity;transmembrane transp…	cell part;cytoplasmic part;extracellular membrane-bounded organelle;extracellular organelle;extracellular region part;extracellular vesicular exosome;integral to membrane;intracellular membrane-bounded organelle;intracellular non-membrane-bounded organelle;intracellular organelle;intracellular organelle part;intracellular part;intrinsic to membrane;macromolecular complex;membrane;membrane part;me…		+	25.3279	25.5895	28.707	28.4665	27.2796	28.1099	26.8434	25.9988	25.3248	7	7	7	27.2	27.2	27.2	30.446	0	47.905	2891200000	17
P58252;G3UXK8	P58252	Elongation factor 2	Eef2	-			1.36027	0.148568	-1.88704	-2.52213	-			0.735686	0.768652	-1.79656	-1.47328	-			0.0277815	1	0.0904846	0.0758074	biological regulation;biosynthetic process;cell differentiation;cellular biosynthetic process;cellular developmental process;cellular macromolecule biosynthetic process;cellular macromolecule metabolic process;cellular metabolic process;cellular process;developmental process;hemopoietic progenitor cell differentiation;macromolecule biosynthetic process;macromolecule metabolic process;metabolic pr…	binding;catalytic activity;enzyme binding;GTP binding;GTPase activity;guanyl nucleotide binding;guanyl ribonucleotide binding;hydrolase activity;hydrolase activity, acting on acid anhydrides;hydrolase activity, acting on acid anhydrides, in phosphorus-containing anhydrides;kinase binding;nucleic acid binding;nucleoside-triphosphatase activity;nucleotide binding;protein binding;protein kinase bind…	aggresome;Cajal body;catalytic step 2 spliceosome;cell part;cytoplasm;extracellular membrane-bounded organelle;extracellular organelle;extracellular region part;extracellular vesicular exosome;inclusion body;intracellular membrane-bounded organelle;intracellular organelle;intracellular organelle part;intracellular part;macromolecular complex;membrane;membrane-bounded organelle;membrane-bounded ve…	REACT_311765;REACT_333333		29.0524	30.2591	32.4909	33.2278	31.5364	32.4279	30.7233	31.1183	29.6893	45	45	44	49.2	49.2	48	95.313	0	323.31	65887000000	225
P40124;B1ARS0	P40124	Adenylyl cyclase-associated protein 1	Cap1	-			1.07791	0.178821	-1.88668	-2.04454	-			0.557588	0.560584	-2.00507	-1.18336	-			0.0285904	1	-0.118397	-0.0793735	actin cytoskeleton organization;actin filament-based process;ameboidal cell migration;anatomical structure morphogenesis;cell migration;cell morphogenesis;cell motility;cellular component morphogenesis;cellular component movement;cellular component organization;cellular component organization at cellular level;cellular component organization or biogenesis;cellular component organization or biogen…		adherens junction;anchoring junction;cell cortex part;cell junction;cell part;cell-substrate adherens junction;cell-substrate junction;cortical actin cytoskeleton;cortical cytoskeleton;cytoplasm;cytoplasmic part;cytoskeletal part;cytoskeleton;cytosol;extracellular membrane-bounded organelle;extracellular organelle;extracellular region;extracellular region part;extracellular vesicular exosome;foca…	REACT_271985;REACT_307071		23.9183	27.4401	28.473	29.6456	27.0385	29.1624	26.4839	27.1011	26.6016	19	19	19	45.8	45.8	45.8	51.564	0	261.76	4829000000	65
P27773;F6Q404	P27773	Protein disulfide-isomerase A3	Pdia3	-			0.765712	0.234992	-1.88136	-1.52851	-			0.706415	0.691615	-1.97127	-1.43506	-			0.0198743	1	-0.0899169	-0.0559703	biological regulation;cell redox homeostasis;cellular homeostasis;cellular macromolecule metabolic process;cellular metabolic process;cellular process;cellular protein metabolic process;cellular response to stimulus;cellular response to stress;homeostatic process;macromolecule metabolic process;metabolic process;primary metabolic process;protein folding;protein metabolic process;regulation of bio…	catalytic activity;intramolecular oxidoreductase activity;intramolecular oxidoreductase activity, interconverting keto- and enol-groups;intramolecular oxidoreductase activity, transposing S-S bonds;isomerase activity;protein disulfide isomerase activity	adherens junction;anchoring junction;cell junction;cell part;cell surface;cell-substrate adherens junction;cell-substrate junction;cytoplasmic membrane-bounded vesicle;cytoplasmic part;cytoplasmic vesicle;endoplasmic reticulum;endoplasmic reticulum lumen;endoplasmic reticulum part;extracellular membrane-bounded organelle;extracellular organelle;extracellular region part;extracellular vesicular ex…	REACT_285184;REACT_339401;REACT_341075		28.0045	29.0997	31.8473	32.3251	30.5111	32.0291	31.1768	30.1806	27.8638	35	35	35	61.6	61.6	61.6	56.678	0	323.31	37455000000	137
Q564E2;P06151;A0A1B0GSR9;A0A1B0GSX0;D3YZQ9;A0A1B0GT41;A0A1B0GQX5;A0A1B0GSL7;A0A1B0GRW9;A0A1B0GS79;A0A1B0GRC1;A0A1B0GRS2;A0A1B0GSR2;D3YVR7;D3YZE4;A0A1B0GRE9;P00342	Q564E2;P06151;A0A1B0GSR9;A0A1B0GSX0;D3YZQ9;A0A1B0GT41;A0A1B0GQX5	L-lactate dehydrogenase;L-lactate dehydrogenase A chain	Ldha	-			1.24502	0.159935	-1.87568	-2.32323	-			0.654129	0.645039	-1.84523	-1.34077	-			0.00742294	1	0.0304451	0.0210366	anatomical structure development;ATP biosynthetic process;ATP metabolic process;biosynthetic process;carbohydrate metabolic process;carboxylic acid biosynthetic process;carboxylic acid metabolic process;cell communication;cell motility;cellular biosynthetic process;cellular component movement;cellular ketone metabolic process;cellular metabolic process;cellular nitrogen compound biosynthetic proc…	catalytic activity;lactate dehydrogenase activity;L-lactate dehydrogenase activity;oxidoreductase activity;oxidoreductase activity, acting on CH-OH group of donors;oxidoreductase activity, acting on the CH-OH group of donors, NAD or NADP as acceptor	cell part;cell projection;cell projection part;cilium;cytoplasm;cytoplasmic part;cytosol;extracellular membrane-bounded organelle;extracellular organelle;extracellular region part;extracellular vesicular exosome;flagellar fibrous sheath;flagellum part;intracellular membrane-bounded organelle;intracellular organelle;intracellular organelle part;intracellular part;membrane;membrane-bounded organell…	REACT_293106		26.2525	28.3178	30.4548	30.9434	29.6038	30.0137	28.8273	28.9644	27.1421	20	20	20	58.1	58.1	58.1	36.498	0	323.31	12709000000	85
G3X9L6;Q9DCX2;B1ASE2	G3X9L6;Q9DCX2;B1ASE2	ATP synthase subunit d, mitochondrial	Gm10250;Atp5h	-			0.752565	0.235766	-1.86917	-1.50595	-			0.206744	0.702049	-0.786378	-0.500604	-			0.472791	1	1.08279	0.990951	ATP biosynthetic process;ATP metabolic process;ATP synthesis coupled proton transport;biosynthetic process;cation transport;cellular biosynthetic process;cellular metabolic process;cellular nitrogen compound biosynthetic process;cellular nitrogen compound metabolic process;cellular process;energy coupled proton transport, down electrochemical gradient;establishment of localization;heterocycle bio…	cation transmembrane transporter activity;hydrogen ion transmembrane transporter activity;inorganic cation transmembrane transporter activity;ion transmembrane transporter activity;monovalent inorganic cation transmembrane transporter activity;substrate-specific transmembrane transporter activity;substrate-specific transporter activity;transmembrane transporter activity;transporter activity	cell part;cytoplasm;cytoplasmic part;extracellular membrane-bounded organelle;extracellular organelle;extracellular region part;extracellular vesicular exosome;intracellular membrane-bounded organelle;intracellular organelle;intracellular organelle part;intracellular part;macromolecular complex;membrane;membrane part;membrane-bounded organelle;membrane-bounded vesicle;mitochondrial inner membrane…	REACT_287909		25.476	26.6718	28.7641	29.3612	25.6169	28.293	26.2904	25.9413	25.4318	7	7	7	61.9	61.9	61.9	18.621	0	79.841	3407100000	18
G3UY93;Q9Z1Q9;G3UZ22;G3UYW2	G3UY93;Q9Z1Q9	Valine--tRNA ligase	Vars	-			0.738894	0.238053	-1.86317	-1.48293	-			NaN	1	0	NaN	-			0.158689	1	-0.958291	-0.405285	amine metabolic process;amino acid activation;carboxylic acid metabolic process;cellular amine metabolic process;cellular amino acid metabolic process;cellular ketone metabolic process;cellular macromolecule metabolic process;cellular metabolic process;cellular nitrogen compound metabolic process;cellular process;macromolecule metabolic process;metabolic process;ncRNA metabolic process;nitrogen c…	adenyl nucleotide binding;adenyl ribonucleotide binding;aminoacyl-tRNA editing activity;aminoacyl-tRNA ligase activity;ATP binding;binding;carboxylic ester hydrolase activity;catalytic activity;hydrolase activity;hydrolase activity, acting on ester bonds;ligase activity;ligase activity, forming aminoacyl-tRNA and related compounds;ligase activity, forming carbon-oxygen bonds;nucleotide binding;pu…	cell part;cytoplasmic part;intracellular membrane-bounded organelle;intracellular organelle;intracellular part;membrane-bounded organelle;mitochondrion;organelle			24.2012	20.5388	27.8591	28.5784	25.7889	26.6962	24.8654	26.691	23.9175	12	12	12	13.8	13.8	13.8	141.41	0	132.04	1931300000	27
P08113;F7C312	P08113;F7C312	Endoplasmin	Hsp90b1	-			0.864759	0.21299	-1.86179	-1.69036	-			0.695474	0.722364	-2.55504	-1.44034	-			0.15434	1	-0.69325	-0.389619	actin cytoskeleton organization;actin filament organization;actin filament-based process;actin rod assembly;biological regulation;catabolic process;cellular catabolic process;cellular component assembly;cellular component assembly at cellular level;cellular component organization;cellular component organization at cellular level;cellular component organization or biogenesis;cellular component org…	adenyl nucleotide binding;adenyl ribonucleotide binding;ATP binding;binding;enzyme binding;lipoprotein particle receptor binding;low-density lipoprotein particle receptor binding;nucleic acid binding;nucleotide binding;phosphatase binding;protein binding;protein phosphatase binding;purine nucleotide binding;purine ribonucleoside triphosphate binding;purine ribonucleotide binding;receptor binding;…	adherens junction;anchoring junction;cell junction;cell part;cell-substrate adherens junction;cell-substrate junction;cytoplasmic membrane-bounded vesicle;cytoplasmic part;cytoplasmic vesicle;cytosol;endoplasmic reticulum;endoplasmic reticulum chaperone complex;endoplasmic reticulum lumen;endoplasmic reticulum membrane;endoplasmic reticulum part;extracellular matrix;extracellular membrane-bounded…	REACT_338311;REACT_346699		26.5734	29.7431	31.7985	32.8591	30.5522	32.3688	31.0975	30.404	28.6933	50	47	47	51.2	49.5	49.5	92.475	0	323.31	47250000000	177
A2AQR0;Q64521	A2AQR0;Q64521	Glycerol-3-phosphate dehydrogenase;Glycerol-3-phosphate dehydrogenase, mitochondrial	Gpd2	-			1.53713	0.162976	-1.85858	-2.82599	-			1.18323	1	-1.71922	-2.19541	-			0.0676401	1	0.13936	0.17014	alcohol biosynthetic process;alcohol catabolic process;alcohol metabolic process;alditol catabolic process;alditol metabolic process;anatomical structure development;biosynthetic process;camera-type eye development;carbohydrate biosynthetic process;carbohydrate catabolic process;carbohydrate metabolic process;catabolic process;cellular biosynthetic process;cellular carbohydrate biosynthetic proce…	binding;calcium ion binding;catalytic activity;cation binding;glycerol-3-phosphate dehydrogenase activity;ion binding;metal ion binding;oxidoreductase activity;oxidoreductase activity, acting on CH-OH group of donors;oxidoreductase activity, acting on the CH-OH group of donors, quinone or similar compound as acceptor;sn-glycerol-3-phosphate:ubiquinone oxidoreductase activity;sn-glycerol-3-phospha…	cell part;cytoplasmic part;glycerol-3-phosphate dehydrogenase complex;intracellular membrane-bounded organelle;intracellular organelle;intracellular organelle part;intracellular part;macromolecular complex;membrane;membrane-bounded organelle;mitochondrial inner membrane;mitochondrial membrane;mitochondrial part;mitochondrion;organelle;organelle inner membrane;organelle membrane;organelle part;pro…	REACT_346602	+	25.7248	26.0953	27.6201	28.7927	27.5466	28.2585	26.2115	27.1331	25.6775	16	16	16	27.7	27.7	27.7	82.829	0	134.93	2932900000	35
P08207	P08207	Protein S100-A10	S100a10	-			0.508327	0.347445	-1.85588	-1.09261	-			0.500298	0.570214	-2.09484	-1.08579	-			0.0457044	1	-0.238956	-0.1266	biological regulation;cellular component assembly;cellular component assembly at cellular level;cellular component organization;cellular component organization at cellular level;cellular component organization or biogenesis;cellular component organization or biogenesis at cellular level;cellular membrane organization;cellular process;establishment of localization;establishment of protein localiza…	binding;calcium ion binding;cation binding;identical protein binding;ion binding;ion channel binding;metal ion binding;protein binding;protein dimerization activity;protein homodimerization activity	cell part;extracellular membrane-bounded organelle;extracellular organelle;extracellular region part;extracellular vesicular exosome;extrinsic to membrane;extrinsic to plasma membrane;membrane part;membrane raft;membrane-bounded organelle;membrane-bounded vesicle;organelle;plasma membrane part;vesicle	REACT_289519		25.5407	27.6573	30.4171	31.4881	27.6814	30.7302	28.4155	29.8389	26.0777	3	3	3	49.5	49.5	49.5	11.186	0	114.75	17127000000	37
Q8BP47	Q8BP47	Asparagine--tRNA ligase, cytoplasmic	Nars	-			0.894534	0.207806	-1.83879	-1.73727	-			0.281219	0.654262	-0.75954	-0.639684	-			0.593037	1	1.07925	1.18155	amine metabolic process;amino acid activation;asparaginyl-tRNA aminoacylation;carboxylic acid metabolic process;cellular amine metabolic process;cellular amino acid metabolic process;cellular ketone metabolic process;cellular macromolecule metabolic process;cellular metabolic process;cellular nitrogen compound metabolic process;cellular process;macromolecule metabolic process;metabolic process;nc…	adenyl nucleotide binding;adenyl ribonucleotide binding;aminoacyl-tRNA ligase activity;asparagine-tRNA ligase activity;ATP binding;binding;catalytic activity;ligase activity;ligase activity, forming aminoacyl-tRNA and related compounds;ligase activity, forming carbon-oxygen bonds;nucleic acid binding;nucleotide binding;purine nucleotide binding;purine ribonucleoside triphosphate binding;purine ri…	cell part;cytoplasm;cytoplasmic part;extracellular membrane-bounded organelle;extracellular organelle;extracellular region part;extracellular vesicular exosome;intracellular membrane-bounded organelle;intracellular organelle;intracellular part;membrane-bounded organelle;membrane-bounded vesicle;mitochondrion;organelle;vesicle			25.2028	25.204	27.2441	28.336	25.698	25.8955	24.4107	25.6945	24.3079	6	6	6	12.9	12.9	12.9	64.279	0	57.303	1467600000	12
P35700;B1AXW5;B1AXW6;B1AXW4	P35700;B1AXW5;B1AXW6;B1AXW4	Peroxiredoxin-1	Prdx1	-			1.6469	0.187786	-1.83091	-3.01576	-			0.494628	0.584284	-1.11939	-1.02965	-			0.262878	1	0.711524	0.603124	anatomical structure homeostasis;biological regulation;catabolic process;cell killing;cell proliferation;cellular catabolic process;cellular metabolic process;cellular process;cellular response to chemical stimulus;cellular response to hydrogen peroxide;cellular response to oxidative stress;cellular response to oxygen radical;cellular response to reactive oxygen species;cellular response to stimu…	antioxidant activity;binding;catalytic activity;cation binding;heme binding;identical protein binding;ion binding;iron ion binding;metal ion binding;oxidoreductase activity;oxidoreductase activity, acting on paired donors, with incorporation or reduction of molecular oxygen;oxidoreductase activity, acting on peroxide as acceptor;peroxidase activity;peroxiredoxin activity;protein binding;tetrapyrr…	cell part;chromatin;chromosomal part;cytoplasm;cytoplasmic membrane-bounded vesicle;cytoplasmic part;cytoplasmic vesicle;cytosol;euchromatin;extracellular membrane-bounded organelle;extracellular organelle;extracellular region part;extracellular space;extracellular vesicular exosome;intracellular membrane-bounded organelle;intracellular non-membrane-bounded organelle;intracellular organelle;intra…	REACT_308972;REACT_360191		27.5638	28.6372	30.8591	30.4803	29.8614	30.0766	27.7887	29.2541	27.8827	16	16	15	63.8	63.8	63.8	22.176	0	162.83	13112000000	55
Q9CWJ9	Q9CWJ9	Bifunctional purine biosynthesis protein PURH;Phosphoribosylaminoimidazolecarboxamide formyltransferase;IMP cyclohydrolase	Atic	-			0.990214	0.179207	-1.82852	-1.89318	-			NaN	1	0	NaN	-			0.223732	1	-1.54796	-0.552415	anatomical structure development;anatomical structure morphogenesis;aromatic compound biosynthetic process;biosynthetic process;brainstem development;cellular aromatic compound metabolic process;cellular biosynthetic process;cellular metabolic process;cellular nitrogen compound biosynthetic process;cellular nitrogen compound metabolic process;cellular process;cerebellum development;cerebral corte…	binding;catalytic activity;cyclohydrolase activity;hydrolase activity;hydrolase activity, acting on carbon-nitrogen (but not peptide) bonds;hydrolase activity, acting on carbon-nitrogen (but not peptide) bonds, in cyclic amidines;hydroxymethyl-, formyl- and related transferase activity;identical protein binding;IMP cyclohydrolase activity;phosphoribosylaminoimidazolecarboxamide formyltransferase …	cell part;cytoplasmic part;extracellular membrane-bounded organelle;extracellular organelle;extracellular region part;extracellular vesicular exosome;intracellular membrane-bounded organelle;intracellular organelle;intracellular part;membrane;membrane-bounded organelle;membrane-bounded vesicle;mitochondrion;organelle;vesicle	REACT_344602		19.6905	25.5537	28.9336	29.2421	26.418	28.6471	26.4825	26.1786	26.1606	13	13	13	28.9	28.9	28.9	64.217	0	157.89	3766100000	17
P17182;Q6PHC1;B0QZL1;B1ARR7;B1ARR6;A0A0N4SUW8	P17182;Q6PHC1	Alpha-enolase	Eno1	-			1.25969	0.162539	-1.82362	-2.33973	-			0.72423	0.747872	-1.84747	-1.45765	-			0.00632754	1	-0.0238533	-0.0178441	alcohol catabolic process;alcohol metabolic process;carbohydrate catabolic process;carbohydrate metabolic process;catabolic process;cellular carbohydrate catabolic process;cellular carbohydrate metabolic process;cellular metabolic process;cellular process;generation of precursor metabolites and energy;glucose catabolic process;glucose metabolic process;glycolysis;hexose catabolic process;hexose m…	binding;carbon-oxygen lyase activity;catalytic activity;cation binding;hydro-lyase activity;ion binding;lyase activity;magnesium ion binding;metal ion binding;phosphopyruvate hydratase activity	cell part;cytoplasmic part;cytosolic part;intracellular part;macromolecular complex;membrane;myelin sheath;phosphopyruvate hydratase complex;plasma membrane;protein complex	REACT_308431;REACT_314687		29.3114	30.526	33.0544	33.3131	32.0569	33.0641	31.4683	31.6245	29.8704	39	39	35	81.1	81.1	72.8	47.14	0	323.31	79053000000	209
P17742;A0A1L1SST0;F8VPN3;A0A1L1SRX5;V9GXC1;V9GX31	P17742;A0A1L1SST0	Peptidyl-prolyl cis-trans isomerase A;Peptidyl-prolyl cis-trans isomerase A, N-terminally processed	Ppia	-			0.860223	0.215904	-1.80634	-1.67824	-			0.420515	0.574152	-1.37957	-0.920659	-			0.0999736	1	0.426766	0.261508	biological regulation;cell differentiation;cellular component organization;cellular component organization at cellular level;cellular component organization or biogenesis;cellular component organization or biogenesis at cellular level;cellular developmental process;cellular macromolecule metabolic process;cellular metabolic process;cellular process;cellular protein metabolic process;developmental…	binding;catalytic activity;cis-trans isomerase activity;isomerase activity;peptide binding;peptidyl-prolyl cis-trans isomerase activity	adherens junction;anchoring junction;cell junction;cell part;cell-substrate adherens junction;cell-substrate junction;cytoplasmic part;cytosol;extracellular membrane-bounded organelle;extracellular organelle;extracellular region part;extracellular space;extracellular vesicular exosome;focal adhesion;intracellular membrane-bounded organelle;intracellular organelle;intracellular part;membrane;membr…	REACT_323105		27.8322	29.238	32.2215	31.7777	30.0906	31.5622	29.7698	30.4906	27.7511	12	12	12	47.6	47.6	47.6	17.971	0	189.12	32665000000	87
P50247;A2ALT5	P50247	Adenosylhomocysteinase	Ahcy	-			0.898866	0.208246	-1.79507	-1.74035	-			NaN	1	0	NaN	-			0.192428	1	-1.345	-0.483918	cellular metabolic process;cellular process;metabolic process;one-carbon metabolic process;small molecule metabolic process	adenosylhomocysteinase activity;catalytic activity;hydrolase activity;hydrolase activity, acting on ether bonds;trialkylsulfonium hydrolase activity	cell part;cytoplasmic membrane-bounded vesicle;cytoplasmic part;cytoplasmic vesicle;intracellular membrane-bounded organelle;intracellular organelle;intracellular part;melanosome;membrane-bounded organelle;membrane-bounded vesicle;organelle;pigment granule;vesicle	REACT_277860;REACT_283123		19.6905	25.3437	28.8684	29.492	26.3784	27.4525	25.7014	26.3267	25.9096	10	10	10	28.2	28.2	28.2	47.688	0	88.788	3353100000	14
Q3U2G2;Q61316	Q3U2G2;Q61316	Heat shock 70 kDa protein 4	Hspa4	-			1.10522	0.179323	-1.79311	-2.07799	-			NaN	1	0	NaN	-			0.311669	1	-2.32642	-0.73891	cellular component assembly;cellular component assembly at cellular level;cellular component organization;cellular component organization at cellular level;cellular component organization or biogenesis;cellular component organization or biogenesis at cellular level;cellular macromolecular complex assembly;cellular macromolecular complex subunit organization;cellular membrane organization;cellular…	adenyl nucleotide binding;adenyl ribonucleotide binding;ATP binding;binding;nucleotide binding;purine nucleotide binding;purine ribonucleoside triphosphate binding;purine ribonucleotide binding;ribonucleotide binding	cell part;cytoplasmic part;cytosol;extracellular membrane-bounded organelle;extracellular organelle;extracellular region part;extracellular vesicular exosome;intracellular membrane-bounded organelle;intracellular organelle;intracellular part;membrane-bounded organelle;membrane-bounded vesicle;mitochondrion;organelle;vesicle			19.6905	24.6813	30.1715	29.9662	27.6918	29.2439	27.8067	27.1667	26.5492	20	20	17	24.9	24.9	22.9	94.208	0	236.77	6779700000	39
P18760;F8WGL3	P18760;F8WGL3	Cofilin-1	Cfl1	-			0.902375	0.20932	-1.74293	-1.74101	-			0.58092	0.555198	-1.271	-1.18197	-			0.186898	1	0.471934	0.443291	actin cytoskeleton organization;actin filament depolymerization;actin filament organization;actin filament-based process;actin polymerization or depolymerization;ameboidal cell migration;anatomical structure morphogenesis;biological regulation;cell cycle cytokinesis;cell cycle process;cell migration;cell motility;cell projection organization;cellular component disassembly;cellular component disas…		adherens junction;anchoring junction;cell cortex part;cell junction;cell part;cell projection;cell projection membrane;cell projection part;cell-cell junction;cell-substrate adherens junction;cell-substrate junction;cortical actin cytoskeleton;cortical cytoskeleton;cytoplasm;cytoplasmic part;cytoskeletal part;cytoskeleton;cytosol;extracellular membrane-bounded organelle;extracellular organelle;ex…	REACT_307071;REACT_307441;REACT_313804;REACT_344463		28.695	29.2353	31.1087	32.1138	29.8849	30.8533	29.9586	29.7063	27.9583	17	17	12	75.9	75.9	62	18.559	0	323.31	23819000000	75
P07901;B7ZC50;A2A6A2;B7ZC49	P07901	Heat shock protein HSP 90-alpha	Hsp90aa1	-			1.38522	0.151	-1.73223	-2.53451	-			0.639075	0.609628	-1.4479	-1.29028	-			0.104464	1	0.284332	0.263187	apoptosis;biological regulation;biosynthetic process;cardiac muscle cell apoptosis;cell death;cell migration;cell motility;cellular biosynthetic process;cellular component assembly;cellular component assembly at cellular level;cellular component movement;cellular component organization;cellular component organization at cellular level;cellular component organization or biogenesis;cellular compone…	adenyl deoxyribonucleotide binding;adenyl nucleotide binding;adenyl ribonucleotide binding;antigen binding;ATP binding;ATPase activity;binding;catalytic activity;CTP binding;dATP binding;deoxyribonucleotide binding;enzyme regulator activity;GTP binding;guanyl nucleotide binding;guanyl ribonucleotide binding;hydrolase activity;hydrolase activity, acting on acid anhydrides;hydrolase activity, actin…	apical plasma membrane;basolateral plasma membrane;brush border membrane;cell body;cell part;cell projection;cell projection membrane;cell projection part;cell surface;cytoplasm;cytoplasmic membrane-bounded vesicle;cytoplasmic part;cytoplasmic vesicle;cytosol;extracellular matrix;extracellular membrane-bounded organelle;extracellular organelle;extracellular region part;extracellular vesicular exo…	REACT_272448;REACT_273079;REACT_276302;REACT_278474;REACT_280640;REACT_280759;REACT_286537;REACT_288168;REACT_307441;REACT_315885;REACT_321965;REACT_328862;REACT_329507;REACT_342348;REACT_344463;REACT_345278;REACT_348099;REACT_362602		28.7701	29.9517	31.9001	32.4789	30.8865	31.6002	30.0725	30.455	29.2414	42	24	24	44.3	28	28	84.787	0	323.31	37138000000	116
A2A6G9;A2A6H0;Q61792;A2A6G7;A2A6G8;A2A6G6;A2A6H1;A2A6G5;E9Q0N6;A2A6G4	A2A6G9;A2A6H0;Q61792;A2A6G7;A2A6G8;A2A6G6	LIM and SH3 domain protein 1	Lasp1	-			0.738757	0.235659	-1.70056	-1.47151	-			0.791389	0.905441	-1.8173	-1.56636	-			0.138154	1	-0.116743	-0.283142	establishment of localization;ion transport;transport	actin binding;actin filament binding;binding;cation binding;cytoskeletal protein binding;ion binding;ion transmembrane transporter activity;metal ion binding;protein binding;substrate-specific transmembrane transporter activity;substrate-specific transporter activity;transition metal ion binding;transmembrane transporter activity;transporter activity;zinc ion binding	adherens junction;anchoring junction;cell cortex part;cell junction;cell part;cell-substrate adherens junction;cell-substrate junction;cortical actin cytoskeleton;cortical cytoskeleton;cytoplasm;cytoplasmic part;cytoskeletal part;cytoskeleton;extracellular membrane-bounded organelle;extracellular organelle;extracellular region part;extracellular vesicular exosome;focal adhesion;intracellular non-…			26.9549	26.7262	27.5062	30.1962	26.8389	29.6041	27.4014	27.3761	26.7601	7	7	7	58.9	58.9	58.9	15.153	0	77.261	5668300000	15
Q3V117;Q91V92;Q3TS02	Q3V117;Q91V92	ATP-citrate synthase	Acly	-			0.850733	0.219712	-1.69983	-1.65319	-			NaN	1	0	NaN	-			0.237384	1	-1.25227	-0.575467	acetyl-CoA biosynthetic process;acetyl-CoA metabolic process;biosynthetic process;carbohydrate metabolic process;cellular biosynthetic process;cellular carbohydrate metabolic process;cellular metabolic process;cellular process;coenzyme biosynthetic process;coenzyme metabolic process;cofactor biosynthetic process;cofactor metabolic process;lipid biosynthetic process;lipid metabolic process;metabol…	acid-thiol ligase activity;adenyl nucleotide binding;adenyl ribonucleotide binding;ATP binding;ATP citrate synthase activity;binding;catalytic activity;cation binding;CoA-ligase activity;cofactor binding;ion binding;ligase activity;ligase activity, forming carbon-sulfur bonds;metal ion binding;nucleotide binding;purine nucleotide binding;purine ribonucleoside triphosphate binding;purine ribonucle…	cell part;cytoplasm;cytoplasmic part;extracellular membrane-bounded organelle;extracellular organelle;extracellular region part;extracellular vesicular exosome;intracellular;intracellular membrane-bounded organelle;intracellular organelle;intracellular organelle part;intracellular part;membrane;membrane-bounded organelle;membrane-bounded vesicle;mitochondrion;nuclear part;nucleoplasm;organelle;or…	REACT_304407;REACT_333964	+	19.6905	24.1272	26.4671	27.7657	25.439	25.9364	25.1368	25.4154	23.4893	13	13	13	18.1	18.1	18.1	120.79	0	134.39	1019300000	23
G3UVV4;P17710;D3YYR4;D3Z365;Q91W97;E9Q9M6;B4YB29	G3UVV4;P17710	Hexokinase;Hexokinase-1	Hk1	-			0.850748	0.218694	-1.69751	-1.65299	-			NaN	1	0	NaN	-			0.47979	1	-1.90797	-1.04418	alcohol catabolic process;alcohol metabolic process;apoptotic mitochondrial changes;biological regulation;body fluid secretion;carbohydrate catabolic process;carbohydrate homeostasis;carbohydrate metabolic process;carbohydrate phosphorylation;catabolic process;cellular carbohydrate catabolic process;cellular carbohydrate metabolic process;cellular chemical homeostasis;cellular component organizat…	adenyl nucleotide binding;adenyl ribonucleotide binding;ATP binding;binding;carbohydrate binding;carbohydrate kinase activity;catalytic activity;fructokinase activity;glucokinase activity;glucose binding;hexokinase activity;kinase activity;mannokinase activity;monosaccharide binding;nucleotide binding;phosphotransferase activity, alcohol group as acceptor;purine nucleotide binding;purine ribonucl…	cell part;cell projection;cilium;cytoplasmic part;cytosol;intracellular membrane-bounded organelle;intracellular organelle;intracellular organelle part;intracellular part;membrane;membrane part;membrane raft;membrane-bounded organelle;mitochondrial membrane;mitochondrial outer membrane;mitochondrial part;mitochondrion;organelle;organelle membrane;organelle outer membrane;organelle part;outer memb…	REACT_297294;REACT_314687		19.6905	23.766	25.3159	26.9761	24.9204	27.6923	25.6241	24.628	24.2442	6	6	5	8.7	8.7	8	101.87	0	71.765	1058200000	17
P97807;H3BKG7	P97807	Fumarate hydratase, mitochondrial	Fh	-			0.920797	0.205511	-1.69097	-1.76539	-			0.280972	0.649945	-0.906973	-0.648107	-			0.318088	1	0.783993	0.706632	acetyl-CoA catabolic process;acetyl-CoA metabolic process;anatomical structure homeostasis;biological regulation;carboxylic acid metabolic process;catabolic process;cellular catabolic process;cellular ketone metabolic process;cellular metabolic process;cellular process;coenzyme catabolic process;coenzyme metabolic process;cofactor catabolic process;cofactor metabolic process;dicarboxylic acid met…	carbon-oxygen lyase activity;catalytic activity;fumarate hydratase activity;hydro-lyase activity;lyase activity	cell part;cytoplasmic part;extracellular membrane-bounded organelle;extracellular organelle;extracellular region part;extracellular vesicular exosome;intracellular membrane-bounded organelle;intracellular organelle;intracellular part;macromolecular complex;membrane-bounded organelle;membrane-bounded vesicle;mitochondrion;organelle;protein complex;tricarboxylic acid cycle enzyme complex;vesicle	REACT_333358	+	24.3198	25.288	27.6621	28.0273	25.1372	26.8263	25.0704	25.2278	24.6196	8	8	8	20.7	20.7	20.7	54.356	0	101.15	1510400000	19
E9PWE8;Q3TT92;Q62188;D3YUS0;D3Z567;Q6P1J1;P97427	E9PWE8;Q3TT92;Q62188	Dihydropyrimidinase-related protein 3	Dpysl3	-			0.772901	0.234865	-1.68136	-1.52555	-			0.369514	0.587956	-1.04173	-0.814097	-			0.369718	1	0.639631	0.776298	actin crosslink formation;actin cytoskeleton organization;actin filament bundle assembly;actin filament organization;actin filament-based process;anatomical structure development;axon guidance;biological regulation;cell development;cellular component assembly;cellular component assembly at cellular level;cellular component organization;cellular component organization at cellular level;cellular co…	binding;carbohydrate binding;catalytic activity;chondroitin sulfate binding;glycosaminoglycan binding;hydrolase activity;hydrolase activity, acting on carbon-nitrogen (but not peptide) bonds;pattern binding;phosphoprotein binding;polysaccharide binding;protein binding;protein domain specific binding;SH3 domain binding	cell body;cell part;cell projection;cell projection part;cytoplasm;cytoplasmic membrane-bounded vesicle;cytoplasmic part;cytoplasmic vesicle;cytoskeletal part;cytosol;dendrite;exocytic vesicle;extracellular region part;extracellular space;filamentous actin;growth cone;intracellular membrane-bounded organelle;intracellular non-membrane-bounded organelle;intracellular organelle;intracellular organe…	REACT_314392		26.0494	27.9645	28.1689	29.4798	26.5033	29.3249	27.0284	27.0039	26.2316	13	13	12	26.1	26.1	25	73.884	0	126.72	4644600000	23
Q99JX4;A2A702;A2A701	Q99JX4;A2A702;A2A701	Eukaryotic translation initiation factor 3 subunit M	Eif3m	-			0.900588	0.205899	-1.67887	-1.73153	-			NaN	1	0	NaN	-			0.185575	1	-0.924382	-0.461896	biological regulation;biosynthetic process;cellular biosynthetic process;cellular component assembly;cellular component assembly at cellular level;cellular component organization;cellular component organization at cellular level;cellular component organization or biogenesis;cellular component organization or biogenesis at cellular level;cellular macromolecular complex assembly;cellular macromolec…	binding;nucleic acid binding;protein binding;RNA binding;translation factor activity, nucleic acid binding;translation initiation factor activity;translation initiation factor binding	cell part;cytoplasmic part;eukaryotic 43S preinitiation complex;eukaryotic 48S preinitiation complex;eukaryotic translation initiation factor 3 complex;eukaryotic translation initiation factor 3 complex, eIF3m;intracellular part;macromolecular complex;protein complex;ribonucleoprotein complex;translation preinitiation complex			19.6905	20.5388	25.5971	25.9223	23.4086	24.3053	22.6887	23.7441	22.1668	4	4	4	20.9	20.9	20.9	42.516	0	59.374	315850000	15
Q01853	Q01853	Transitional endoplasmic reticulum ATPase	Vcp	-			0.899002	0.20552	-1.66603	-1.7276	-			0.517234	0.556191	-2.03115	-1.11385	-			0.0815009	1	-0.365121	-0.216957	activation of caspase activity;aggresome assembly;biological regulation;biosynthetic process;carbohydrate metabolic process;catabolic process;cellular biosynthetic process;cellular carbohydrate metabolic process;cellular catabolic process;cellular component assembly;cellular component assembly at cellular level;cellular component organization;cellular component organization at cellular level;cell…	adenyl nucleotide binding;adenyl ribonucleotide binding;ADP binding;ATP binding;binding;catalytic activity;enzyme activator activity;enzyme binding;enzyme regulator activity;hydrolase activity;lipid binding;nucleotide binding;peptidase activator activity;peptidase regulator activity;phosphatase binding;polyubiquitin binding;protein binding;protein domain specific binding;protein phosphatase bindi…	cell part;chromosomal part;cytoplasm;cytoplasmic part;cytoplasmic ubiquitin ligase complex;cytosol;endoplasmic reticulum;endoplasmic reticulum membrane;endoplasmic reticulum part;ER ubiquitin ligase complex;extracellular membrane-bounded organelle;extracellular organelle;extracellular region part;extracellular vesicular exosome;Hrd1p ubiquitin ligase complex;intracellular membrane-bounded organel…	REACT_329507;REACT_332983;REACT_347264		25.701	27.3454	30.9111	31.3393	28.644	30.0678	28.426	28.9608	27.6661	34	34	34	49.8	49.8	49.8	89.321	0	323.31	14229000000	96
Q9D031;A2AUR7;Q01730;B1AYQ0;E0CXG5	Q9D031;A2AUR7;Q01730	Ras suppressor protein 1	Rsu1	-			0.882787	0.214709	-1.65562	-1.70043	-			NaN	1	0	NaN	-			0.168674	1	-0.728589	-0.420974	biological regulation;cellular process;cellular response to stimulus;intracellular signal transduction;positive regulation of biological process;positive regulation of catalytic activity;positive regulation of cell adhesion;positive regulation of cell proliferation;positive regulation of cell-substrate adhesion;positive regulation of cellular process;positive regulation of GTPase activity;positiv…		adherens junction;anchoring junction;cell junction;cell-substrate adherens junction;cell-substrate junction;extracellular membrane-bounded organelle;extracellular organelle;extracellular region part;extracellular vesicular exosome;focal adhesion;membrane-bounded organelle;membrane-bounded vesicle;organelle;vesicle	REACT_302398		23.6575	20.5388	25.9526	27.2508	25.2374	24.8134	23.3142	24.8526	24.1678	8	8	8	51.6	51.6	51.6	31.461	0	104.53	718230000	18
Q9D8N0	Q9D8N0	Elongation factor 1-gamma	Eef1g	-			0.637769	0.280846	-1.6349	-1.30141	-			0.429941	0.573408	-1.59809	-0.945897	-			0.0084905	1	0.0368099	0.0241252	multi-organism process;response to biotic stimulus;response to other organism;response to stimulus;response to virus	binding;nucleic acid binding;RNA binding;translation elongation factor activity;translation factor activity, nucleic acid binding	cell part;cytoplasm;extracellular membrane-bounded organelle;extracellular organelle;extracellular region part;extracellular vesicular exosome;intracellular membrane-bounded organelle;intracellular organelle;intracellular part;membrane;membrane-bounded organelle;membrane-bounded vesicle;nucleus;organelle;vesicle	REACT_347026		26.2159	26.7698	30.2705	30.5003	27.4508	30.0994	28.6664	28.0054	26.4739	11	11	11	35.2	35.2	35.2	50.06	0	122.64	9431900000	39
A0A1B0GSG5;Q91VI7;A0A1B0GRG4;A0A1B0GRY7	A0A1B0GSG5;Q91VI7;A0A1B0GRG4	Ribonuclease inhibitor	Rnh1	-			0.883319	0.214898	-1.60579	-1.69588	-			NaN	1	0	NaN	-			0.0787675	1	-0.607188	-0.215526	biological regulation;negative regulation of catalytic activity;negative regulation of molecular function;regulation of anatomical structure morphogenesis;regulation of angiogenesis;regulation of biological process;regulation of catalytic activity;regulation of developmental process;regulation of metabolic process;regulation of molecular function;regulation of multicellular organismal development…	enzyme inhibitor activity;enzyme regulator activity;ribonuclease inhibitor activity	angiogenin-PRI complex;cell part;cytoplasm;extracellular membrane-bounded organelle;extracellular organelle;extracellular region part;extracellular vesicular exosome;intracellular part;macromolecular complex;membrane-bounded organelle;membrane-bounded vesicle;organelle;protein complex;vesicle			19.6905	25.9939	28.767	28.4967	26.1463	26.4474	24.7177	26.1536	25.4017	7	7	7	19.9	19.9	19.9	53.926	0	52.313	2153400000	10
E9QN08;Q80T06;P57776;Q91VK2;A0A0R4J1E2;D3YUQ9;D3YZT9;D3YY68	E9QN08;Q80T06;P57776;Q91VK2;A0A0R4J1E2;D3YUQ9;D3YZT9;D3YY68	Elongation factor 1-delta	Eef1d	-			0.817652	0.221272	-1.59475	-1.5898	-			0.691356	0.668761	-1.86425	-1.40401	-			0.0730903	1	-0.269506	-0.193436	biological regulation;biosynthetic process;cellular biosynthetic process;cellular macromolecule biosynthetic process;cellular macromolecule metabolic process;cellular metabolic process;cellular nitrogen compound metabolic process;cellular process;cellular response to abiotic stimulus;cellular response to ionizing radiation;cellular response to radiation;cellular response to stimulus;macromolecule…	activating transcription factor binding;binding;DNA binding;heat shock protein binding;molecular transducer activity;nucleic acid binding;protein binding;RNA binding;signal transducer activity;transcription factor binding;translation elongation factor activity;translation factor activity, nucleic acid binding	cell part;cytoplasm;cytoplasmic part;eukaryotic translation elongation factor 1 complex;intracellular membrane-bounded organelle;intracellular non-membrane-bounded organelle;intracellular organelle;intracellular organelle part;intracellular part;macromolecular complex;membrane-bounded organelle;non-membrane-bounded organelle;nuclear part;nucleolus;nucleus;organelle;organelle part;protein complex	REACT_347026		26.1785	26.795	29.7046	29.863	28.2923	30.1156	28.9391	28.0131	26.5345	12	12	1	51.4	51.4	9.8	27.217	0	172.62	8087400000	34
Q80X90	Q80X90	Filamin-B	Flnb	-			1.42776	0.144958	-1.58534	-2.57092	-			0.581085	0.562489	-1.29721	-1.18447	-			0.109697	1	0.288123	0.274406	actin cytoskeleton organization;actin filament-based process;anatomical structure development;anatomical structure morphogenesis;cell development;cell morphogenesis;cell morphogenesis involved in differentiation;cellular component morphogenesis;cellular component organization;cellular component organization at cellular level;cellular component organization or biogenesis;cellular component organiz…	binding;identical protein binding;protein binding	actin filament bundle;actomyosin;adherens junction;anchoring junction;brush border;cell cortex;cell junction;cell part;cell projection;cell-substrate adherens junction;cell-substrate junction;contractile fiber part;cytoplasm;cytoplasmic part;cytoskeletal part;extracellular membrane-bounded organelle;extracellular organelle;extracellular region part;extracellular vesicular exosome;focal adhesion;i…	REACT_289225		27.8616	28.899	30.9317	31.2619	29.8029	30.5192	29.1838	29.2963	28.3479	48	43	42	25.6	24.9	24.5	277.82	0	323.31	17344000000	102
Q9Z1Q5	Q9Z1Q5	Chloride intracellular channel protein 1	Clic1	-			1.01013	0.179631	-1.57531	-1.89383	-			NaN	1	0	NaN	-			0.282407	1	-1.88782	-0.675954	anion transport;biological adhesion;biological regulation;cell adhesion;cell-cell adhesion;cellular chemical homeostasis;cellular homeostasis;cellular ion homeostasis;cellular process;chemical homeostasis;chloride transport;establishment of localization;homeostatic process;homotypic cell-cell adhesion;inorganic anion transport;ion homeostasis;ion transport;platelet aggregation;positive regulation…	anion channel activity;anion transmembrane transporter activity;channel activity;chloride channel activity;gated channel activity;ion channel activity;ion transmembrane transporter activity;passive transmembrane transporter activity;substrate-specific channel activity;substrate-specific transmembrane transporter activity;substrate-specific transporter activity;transmembrane transporter activity;t…	blood microparticle;cell part;chloride channel complex;cytoplasm;cytoplasmic part;envelope;extracellular membrane-bounded organelle;extracellular organelle;extracellular region part;extracellular space;extracellular vesicular exosome;intracellular membrane-bounded organelle;intracellular organelle;intracellular organelle part;intracellular part;ion channel complex;macromolecular complex;membrane;…			19.6905	25.6844	28.525	28.4057	27.5931	28.2904	27.1203	27.2911	25.1519	7	7	7	27.4	27.4	27.4	27.013	0	72.177	2996500000	22
P17918;A0A140T8V5	P17918;A0A140T8V5	Proliferating cell nuclear antigen	Pcna	-			0.84856	0.215956	-1.57049	-1.6366	-			0.213592	0.70103	-0.662172	-0.507917	-			0.368475	1	0.90832	0.803092	base-excision repair, gap-filling;biological regulation;biosynthetic process;cellular biosynthetic process;cellular macromolecule biosynthetic process;cellular macromolecule metabolic process;cellular metabolic process;cellular nitrogen compound metabolic process;cellular process;cellular response to abiotic stimulus;cellular response to chemical stimulus;cellular response to light stimulus;cellu…	binding;catalytic activity;chromatin binding;damaged DNA binding;dinucleotide insertion or deletion binding;DNA binding;DNA insertion or deletion binding;DNA N-glycosylase activity;DNA polymerase binding;DNA polymerase processivity factor activity;double-stranded DNA binding;enzyme binding;enzyme regulator activity;hydrolase activity;hydrolase activity, acting on glycosyl bonds;hydrolase activity…	cell part;centrosome;chromosomal part;cyclin-dependent protein kinase holoenzyme complex;cytoplasm;cytoplasmic part;cytoskeletal part;extracellular membrane-bounded organelle;extracellular organelle;extracellular region part;extracellular vesicular exosome;intracellular;intracellular membrane-bounded organelle;intracellular non-membrane-bounded organelle;intracellular organelle;intracellular orga…	REACT_274086;REACT_276436;REACT_278371;REACT_278538;REACT_283766;REACT_290560;REACT_303128;REACT_303193;REACT_304724;REACT_314754;REACT_320650;REACT_329955;REACT_330619;REACT_331202;REACT_332983;REACT_339329;REACT_342741;REACT_358684;REACT_361112;REACT_361486;REACT_361949;REACT_362050		26.0536	27.162	29.2643	29.3856	26.7972	28.2837	27.3702	26.4517	25.9332	8	8	8	31.8	31.8	31.8	28.785	0	74.125	4107800000	18
A0A0U1RNJ1;P19096	A0A0U1RNJ1;P19096	Fatty acid synthase;[Acyl-carrier-protein] S-acetyltransferase;[Acyl-carrier-protein] S-malonyltransferase;3-oxoacyl-[acyl-carrier-protein] synthase;3-oxoacyl-[acyl-carrier-protein] reductase;3-hydroxyacyl-[acyl-carrier-protein] dehydratase;Enoyl-[acyl-carrier-protein] reductase;Oleoyl-[acyl-carrier-protein] hydrolase	Fasn	-			1.17472	0.174832	-1.55862	-2.15327	-			0.755985	0.83585	-1.6856	-1.49842	-			0.0460614	1	-0.126978	-0.121764	acetyl-CoA metabolic process;anatomical structure development;biosynthetic process;carboxylic acid biosynthetic process;carboxylic acid metabolic process;cell differentiation;cellular biosynthetic process;cellular developmental process;cellular ketone metabolic process;cellular lipid metabolic process;cellular metabolic process;cellular process;cellular response to chemical stimulus;cellular resp…	[acyl-carrier-protein] S-acetyltransferase activity;[acyl-carrier-protein] S-malonyltransferase activity;3-hydroxyacyl-[acyl-carrier-protein] dehydratase activity;3-hydroxyoctanoyl-[acyl-carrier-protein] dehydratase activity;3-hydroxypalmitoyl-[acyl-carrier-protein] dehydratase activity;3-oxoacyl-[acyl-carrier-protein] reductase (NADPH) activity;3-oxoacyl-[acyl-carrier-protein] synthase activity;…	cell part;cytoplasm;cytoplasmic membrane-bounded vesicle;cytoplasmic part;cytoplasmic vesicle;extracellular membrane-bounded organelle;extracellular organelle;extracellular region part;extracellular vesicular exosome;glycogen granule;Golgi apparatus;intracellular membrane-bounded organelle;intracellular organelle;intracellular part;melanosome;membrane;membrane-bounded organelle;membrane-bounded v…	REACT_303828;REACT_304407;REACT_333964;REACT_334411	+	25.6506	26.5441	28.6226	29.5964	27.7954	28.4822	26.7594	27.7399	26.699	28	28	28	17.9	17.9	17.9	272.22	0	323.31	4560500000	54
P08249;A0A0G2JF23;A0A0G2JGY4	P08249	Malate dehydrogenase, mitochondrial	Mdh2	-			1.32379	0.161023	-1.5485	-2.39119	-			0.244654	0.68483	-0.744883	-0.571681	-			0.265384	1	0.803617	0.613675	acetyl-CoA catabolic process;acetyl-CoA metabolic process;carbohydrate metabolic process;carboxylic acid metabolic process;catabolic process;cellular catabolic process;cellular ketone metabolic process;cellular macromolecule metabolic process;cellular metabolic process;cellular nitrogen compound metabolic process;cellular process;cellular protein metabolic process;coenzyme catabolic process;coenz…	catalytic activity;L-malate dehydrogenase activity;malate dehydrogenase (NADP+) activity;malate dehydrogenase activity;oxidoreductase activity;oxidoreductase activity, acting on CH-OH group of donors;oxidoreductase activity, acting on the CH-OH group of donors, NAD or NADP as acceptor	cell part;cytoplasmic part;extracellular membrane-bounded organelle;extracellular organelle;extracellular region part;extracellular vesicular exosome;intracellular membrane-bounded organelle;intracellular organelle;intracellular organelle lumen;intracellular organelle part;intracellular part;membrane;membrane-bounded organelle;membrane-bounded vesicle;membrane-enclosed lumen;mitochondrial inner m…	REACT_308431;REACT_333358	+	26.8719	28.2024	30.7649	30.0629	29.2364	28.7745	27.3905	28.6036	27.4342	11	11	11	41.4	41.4	41.4	35.611	0	189.22	9532800000	44
Q3TF41;Q8BSH9;E9PW66;P28656;A0A140LJB5	Q3TF41;Q8BSH9;E9PW66;P28656	Nucleosome assembly protein 1-like 1	Nap1l1	-			0.809158	0.225794	-1.54113	-1.57081	-			0.581822	0.55757	-1.26723	-1.1831	-			0.0834967	1	0.273903	0.217197	cellular component assembly;cellular component assembly at cellular level;cellular component organization;cellular component organization at cellular level;cellular component organization or biogenesis;cellular component organization or biogenesis at cellular level;cellular macromolecular complex assembly;cellular macromolecular complex subunit organization;cellular process;chromatin organization…		cell part;cytoplasmic membrane-bounded vesicle;cytoplasmic part;cytoplasmic vesicle;intracellular membrane-bounded organelle;intracellular organelle;intracellular part;melanosome;membrane;membrane-bounded organelle;membrane-bounded vesicle;nucleus;organelle;pigment granule;vesicle			26.3858	27.3182	29.3348	29.7261	28.2385	28.8759	28.5675	27.6964	25.9532	10	10	8	32.3	32.3	29.3	42.732	0	193.87	6077500000	41
Q922R8;Q3TML0	Q922R8;Q3TML0	Protein disulfide-isomerase A6	Pdia6	-			0.844691	0.217561	-1.52489	-1.62539	-			0.377507	0.590065	-1.06459	-0.829372	-			0.135303	1	0.460304	0.339771	apoptotic cell clearance;biological adhesion;biological regulation;cell activation;cell adhesion;cell redox homeostasis;cell-cell adhesion;cellular component organization;cellular component organization or biogenesis;cellular homeostasis;cellular macromolecule metabolic process;cellular membrane organization;cellular metabolic process;cellular process;cellular protein metabolic process;cellular r…	catalytic activity;intramolecular oxidoreductase activity;intramolecular oxidoreductase activity, interconverting keto- and enol-groups;intramolecular oxidoreductase activity, transposing S-S bonds;isomerase activity;protein disulfide isomerase activity	cell part;cytoplasmic membrane-bounded vesicle;cytoplasmic part;cytoplasmic vesicle;endoplasmic reticulum;endoplasmic reticulum chaperone complex;endoplasmic reticulum lumen;endoplasmic reticulum part;endoplasmic reticulum-Golgi intermediate compartment;extracellular membrane-bounded organelle;extracellular organelle;extracellular region part;extracellular vesicular exosome;intracellular membrane…			25.8262	27.6652	29.519	29.1779	27.7092	29.317	27.9453	27.7951	25.889	13	13	13	35.7	35.7	35.7	48.1	0	210.08	5720500000	42
P14069	P14069	Protein S100-A6	S100a6	-			1.65478	0.173529	-1.52355	-2.93212	-			0.112635	0.816061	-0.303062	-0.281802	-			0.516175	1	1.22049	1.07297		binding;calcium ion binding;calcium-dependent protein binding;cation binding;cytoskeletal protein binding;identical protein binding;ion binding;ion transmembrane transporter activity;metal ion binding;protein binding;protein dimerization activity;protein homodimerization activity;substrate-specific transmembrane transporter activity;substrate-specific transporter activity;transition metal ion bin…	cell part;cell projection;cytoplasm;cytoplasmic part;cytosol;envelope;extracellular membrane-bounded organelle;extracellular organelle;extracellular region part;extracellular vesicular exosome;extrinsic to internal side of plasma membrane;extrinsic to membrane;extrinsic to plasma membrane;intracellular membrane-bounded organelle;intracellular organelle;intracellular organelle part;intracellular p…			27.1042	27.4473	30.1471	28.3152	28.4456	28.8469	26.2906	27.6196	27.1269	10	10	10	91	91	91	10.051	0	146.21	5468300000	27
Q6P5E4;G3UZU8	Q6P5E4	UDP-glucose:glycoprotein glucosyltransferase 1	Uggt1	-			0.616138	0.292322	-1.51794	-1.25813	-			NaN	1	0	NaN	-			0.00158158	1	0.00781504	0.00456378	carbohydrate metabolic process;cellular carbohydrate metabolic process;cellular macromolecule metabolic process;cellular metabolic process;cellular process;cellular protein metabolic process;glycosylation;macromolecule glycosylation;macromolecule metabolic process;macromolecule modification;metabolic process;primary metabolic process;protein glycosylation;protein metabolic process;protein modific…	binding;catalytic activity;glucosyltransferase activity;protein binding;transferase activity;transferase activity, transferring glycosyl groups;transferase activity, transferring hexosyl groups;UDP-glucose:glycoprotein glucosyltransferase activity;UDP-glucosyltransferase activity;UDP-glycosyltransferase activity;unfolded protein binding	cell part;cytoplasmic part;endoplasmic reticulum;endoplasmic reticulum lumen;endoplasmic reticulum part;endoplasmic reticulum-Golgi intermediate compartment;extracellular membrane-bounded organelle;extracellular organelle;extracellular region part;extracellular vesicular exosome;intracellular membrane-bounded organelle;intracellular organelle;intracellular organelle lumen;intracellular organelle …	REACT_334633		19.6905	21.7589	24.8095	25.4219	22.6102	22.7571	21.3039	23.3133	21.6183	6	6	6	7.2	7.2	7.2	176.43	0	78.742	201210000	18
Q99JY9;A0A087WRA1;Q641P0;A0A087WP86	Q99JY9	Actin-related protein 3	Actr3	-			0.814419	0.225215	-1.51316	-1.57619	-			0.291329	0.64689	-0.84952	-0.663833	-			0.281382	1	0.663642	0.632277	actin cytoskeleton organization;actin filament organization;actin filament-based process;actin nucleation;anatomical structure morphogenesis;Arp2/3 complex-mediated actin nucleation;asymmetric cell division;biological regulation;cell cycle;cell cycle cytokinesis;cell cycle process;cell division;cell part morphogenesis;cell projection morphogenesis;cell projection organization;cellular component m…	adenyl nucleotide binding;adenyl ribonucleotide binding;ATP binding;binding;nucleotide binding;purine nucleotide binding;purine ribonucleoside triphosphate binding;purine ribonucleotide binding;ribonucleotide binding;structural constituent of cytoskeleton;structural molecule activity	actin filament;adherens junction;anchoring junction;Arp2/3 protein complex;brush border;cell junction;cell part;cell projection;cell-cell junction;cell-substrate adherens junction;cell-substrate junction;cytoplasm;cytoplasmic part;cytoskeletal part;excitatory synapse;extracellular membrane-bounded organelle;extracellular organelle;extracellular region part;extracellular vesicular exosome;focal ad…	REACT_313804;REACT_344463;REACT_358608		24.9466	25.8983	27.9351	28.6555	26.109	26.564	25.5016	26.2501	25.0373	8	8	8	19.4	19.4	19.4	47.357	0	53.141	1977600000	15
E9QA16;Q8VCQ8;E9Q0M9;S4R1T7;E9QA15;D3Z6I7;F6QLP8;F6ZAW1;E9Q9F3;F6RGN9;F6T2Z7;REV__B2RXW8;REV__F7CYX4;REV__Q8BSS9;REV__B8QI34;REV__B2RXQ2	E9QA16;Q8VCQ8;E9Q0M9;S4R1T7;E9QA15;D3Z6I7		Cald1	-			0.752521	0.237348	-1.51157	-1.47772	-			0.125372	0.79467	-0.361022	-0.312779	-			0.39515	1	1.15055	0.864995	biological regulation;multicellular organismal process;muscle contraction;muscle system process;regulation of biological process;regulation of multicellular organismal process;regulation of muscle contraction;regulation of muscle system process;regulation of smooth muscle contraction;regulation of system process;system process	actin binding;binding;cytoskeletal protein binding;protein binding	actin cap;cell cortex part;cell part;cytoplasmic part;cytoskeletal part;intracellular organelle part;intracellular part;membrane;organelle part;plasma membrane	REACT_324232		28.2042	28.2124	31.0328	29.88	28.5695	30.0831	29.4072	27.9227	26.6679	19	19	19	35.8	35.8	35.8	61.836	0	181.96	11413000000	32
A1BN54;Q7TPR4;O88990;D3Z0L8;D3Z761;D3YY95	A1BN54;Q7TPR4	Alpha-actinin-1	Actn1	-			0.566593	0.319713	-1.50715	-1.17571	-			0.273578	0.6545	-0.973744	-0.637448	-			0.127428	1	0.533407	0.326267	actin crosslink formation;actin cytoskeleton organization;actin filament bundle assembly;actin filament organization;actin filament-based process;biological regulation;cell junction assembly;cell junction organization;cell projection assembly;cell projection organization;cell-cell junction assembly;cell-cell junction organization;cell-substrate junction assembly;cellular chemical homeostasis;cell…	actin binding;actin filament binding;binding;binding, bridging;calcium ion binding;cation binding;cytoskeletal protein binding;double-stranded RNA binding;FATZ binding;hormone receptor binding;identical protein binding;integrin binding;ion binding;ion channel binding;ligand-dependent nuclear receptor transcription coactivator activity;LIM domain binding;metal ion binding;nuclear hormone receptor …	actin filament bundle;actomyosin;adherens junction;anchoring junction;brush border;cell cortex part;cell junction;cell part;cell projection;cell projection part;cell-cell adherens junction;cell-cell junction;cell-substrate adherens junction;cell-substrate junction;contractile fiber part;cortical actin cytoskeleton;cortical cytoskeleton;cytoplasm;cytoplasmic membrane-bounded vesicle;cytoplasmic pa…	REACT_293748;REACT_302398;REACT_307071;REACT_324616;REACT_326610		26.7057	26.4316	30.2333	30.1684	27.6888	28.4346	28.2853	28.0763	25.4088	24	24	13	34	34	21.3	102.72	0	240.75	7264000000	45
Q9CQV8;A2A5N1	Q9CQV8;A2A5N1	14-3-3 protein beta/alpha;14-3-3 protein beta/alpha, N-terminally processed	Ywhab	-			1.53197	0.152385	-1.50316	-2.71937	-			0.445787	0.576521	-1.0911	-0.947069	-			0.146609	1	0.412062	0.359844	biological regulation;cellular component assembly;cellular component organization;cellular component organization or biogenesis;cellular process;cytoplasmic sequestering of protein;establishment of localization;establishment of localization in cell;establishment of protein localization;intracellular protein transport;intracellular transport;macromolecular complex assembly;macromolecular complex s…	amine binding;amino acid binding;binding;carboxylic acid binding;enzyme binding;histone deacetylase binding;phosphoprotein binding;phosphoserine binding;protein binding;protein binding transcription factor activity;protein domain specific binding;protein phosphorylated amino acid binding;transcription cofactor activity;transcription corepressor activity;transcription factor binding transcription …	adherens junction;anchoring junction;cell junction;cell part;cell-substrate adherens junction;cell-substrate junction;cytoplasm;cytoplasmic membrane-bounded vesicle;cytoplasmic part;cytoplasmic vesicle;cytoplasmic vesicle membrane;cytoplasmic vesicle part;cytosol;extracellular membrane-bounded organelle;extracellular organelle;extracellular region part;extracellular vesicular exosome;focal adhesi…	REACT_275935;REACT_283484;REACT_288807;REACT_290209;REACT_291378;REACT_301726;REACT_302653;REACT_307305;REACT_307913;REACT_309034;REACT_309710;REACT_318722;REACT_324620;REACT_333210;REACT_358414;REACT_360191		25.2877	26.1484	28.6194	28.4361	27.3925	27.5003	26.319	26.7831	25.7173	13	5	4	55.7	34.1	31.3	28.086	0	133.22	2761600000	21
P14685;F7B7L8	P14685;F7B7L8	26S proteasome non-ATPase regulatory subunit 3	Psmd3	-			0.723917	0.24213	-1.49303	-1.43035	-			NaN	1	0	NaN	-			0.577499	1	-2.32564	-1.22803	biological regulation;catabolic process;cellular catabolic process;cellular macromolecule catabolic process;cellular macromolecule metabolic process;cellular metabolic process;cellular process;macromolecule catabolic process;macromolecule metabolic process;metabolic process;modification-dependent macromolecule catabolic process;modification-dependent protein catabolic process;primary metabolic pr…	enzyme regulator activity	cell part;cytoplasm;extracellular membrane-bounded organelle;extracellular organelle;extracellular region part;extracellular vesicular exosome;intracellular membrane-bounded organelle;intracellular organelle;intracellular organelle part;intracellular part;macromolecular complex;membrane;membrane-bounded organelle;membrane-bounded vesicle;nuclear part;nucleoplasm;nucleus;organelle;organelle part;p…	REACT_274287;REACT_275686;REACT_275732;REACT_278878;REACT_289441;REACT_294625;REACT_297888;REACT_299120;REACT_301078;REACT_310780;REACT_315933;REACT_321346;REACT_326233;REACT_329431;REACT_334737;REACT_336463;REACT_336745;REACT_337766;REACT_341044;REACT_341075;REACT_342086;REACT_342636;REACT_343561;REACT_343568;REACT_345193;REACT_347264;REACT_351311;REACT_353777;REACT_359269;REACT_359387;REACT_360…		19.6905	20.5388	25.4311	27.2914	24.0556	25.7694	24.1035	24.4741	24.0598	6	6	6	17.4	17.4	17.4	60.718	0	50.434	673570000	13
P16858;A0A1D5RLD8;A0A0A0MQF6;S4R1W1;S4R257;S4R1N5;V9GX06;S4R1W8;V9GXA7;A0A0R4J0X7;S4R2G5;Q64467;V9GXK0	P16858;A0A1D5RLD8;A0A0A0MQF6;S4R1W1;S4R257	Glyceraldehyde-3-phosphate dehydrogenase	Gapdh;Gm3839	-			1.24966	0.168384	-1.4879	-2.25795	-			0.713795	0.707867	-1.52537	-1.41701	-			0.0128767	1	-0.0374705	-0.0352948	alcohol catabolic process;alcohol metabolic process;apoptosis;biological regulation;carbohydrate catabolic process;carbohydrate metabolic process;catabolic process;cell death;cell motility;cellular carbohydrate catabolic process;cellular carbohydrate metabolic process;cellular component movement;cellular component organization;cellular component organization at cellular level;cellular component o…	binding;catalytic activity;coenzyme binding;cofactor binding;cytoskeletal protein binding;enzyme binding;glyceraldehyde-3-phosphate dehydrogenase (NAD+) (phosphorylating) activity;microtubule binding;NAD binding;NADP binding;nucleotide binding;oxidoreductase activity;oxidoreductase activity, acting on the aldehyde or oxo group of donors;oxidoreductase activity, acting on the aldehyde or oxo group…	cell part;cell projection;cell projection part;cilium;cytoplasm;cytoplasmic part;cytoskeleton;cytosol;flagellar fibrous sheath;flagellum part;intracellular membrane-bounded organelle;intracellular non-membrane-bounded organelle;intracellular organelle;intracellular organelle part;intracellular part;membrane-bounded organelle;microtubule cytoskeleton;microtubule-based flagellum part;motile cilium;…	REACT_308431;REACT_314687		29.5043	30.4191	32.4952	33.0935	31.6743	32.2269	31.0283	31.3838	30.1189	29	29	29	81.7	81.7	81.7	35.81	0	323.31	67979000000	202
P67778;Q5SQG5	P67778;Q5SQG5	Prohibitin	Phb	-			1.55573	0.154327	-1.47517	-2.74917	-			NaN	1	0	NaN	-			0.171639	1	-1.17306	-0.436853	anatomical structure morphogenesis;apoptosis;biological regulation;biosynthetic process;cell death;cell differentiation;cellular biosynthetic process;cellular component organization;cellular component organization at cellular level;cellular component organization or biogenesis;cellular component organization or biogenesis at cellular level;cellular developmental process;cellular macromolecule bio…	binding;DNA binding;enzyme binding;histone deacetylase binding;nucleic acid binding;nucleic acid binding transcription factor activity;protein binding;regulatory region DNA binding;regulatory region nucleic acid binding;sequence-specific DNA binding RNA polymerase II transcription factor activity;sequence-specific DNA binding transcription factor activity;transcription regulatory region DNA bindi…	cell part;cell surface;cytoplasm;cytoplasmic part;extracellular membrane-bounded organelle;extracellular organelle;extracellular region part;extracellular vesicular exosome;extrinsic to membrane;extrinsic to mitochondrial outer membrane;extrinsic to organelle membrane;integral to membrane;integral to plasma membrane;intracellular membrane-bounded organelle;intracellular organelle;intracellular or…		+	19.6905	26.1103	28.2283	27.7446	26.7216	27.5076	25.9263	26.3408	25.2813	12	12	12	53.3	53.3	53.3	29.82	0	149.38	1975400000	24
P11499;E9Q3D6;E9Q0C3;E9PX27;D3Z1R1	P11499	Heat shock protein HSP 90-beta	Hsp90ab1	-			1.60032	0.164667	-1.4414	-2.81034	-			0.508839	0.569195	-1.10544	-1.05144	-			0.13118	1	0.335965	0.322508	anatomical structure development;biological regulation;cellular component organization;cellular component organization or biogenesis;cellular macromolecule metabolic process;cellular metabolic process;cellular process;cellular protein metabolic process;cellular response to chemical stimulus;cellular response to cytokine stimulus;cellular response to interleukin-4;cellular response to organic cycl…	adenyl deoxyribonucleotide binding;adenyl nucleotide binding;adenyl ribonucleotide binding;antigen binding;ATP binding;binding;CTP binding;dATP binding;deoxyribonucleotide binding;double-stranded RNA binding;enzyme binding;enzyme regulator activity;GTP binding;guanyl nucleotide binding;guanyl ribonucleotide binding;kinase binding;MHC class II protein complex binding;MHC protein complex binding;ni…	apical plasma membrane;basolateral plasma membrane;brush border membrane;cell part;cell projection membrane;cell projection part;cell surface;cytoplasm;cytoplasmic membrane-bounded vesicle;cytoplasmic part;cytoplasmic vesicle;cytosol;extracellular membrane-bounded organelle;extracellular organelle;extracellular region part;extracellular vesicular exosome;inclusion body;intracellular;intracellular…	REACT_278474;REACT_288168;REACT_307441;REACT_317454;REACT_329507;REACT_344463		31.0211	31.9309	34.0597	33.9375	32.8799	33.5107	32.0101	32.4747	31.519	56	56	35	62	62	46	83.28	0	323.31	133910000000	320
Q5SXR6;Q68FD5;F6Z1R4	Q5SXR6;Q68FD5	Clathrin heavy chain;Clathrin heavy chain 1	Cltc	-			0.600723	0.302171	-1.4306	-1.22673	-			0.601715	0.605311	-2.32447	-1.27029	-			0.220539	1	-0.893873	-0.532046	cation transport;cell cycle phase;cell cycle process;cell differentiation;cellular component assembly;cellular component assembly at cellular level;cellular component organization;cellular component organization at cellular level;cellular component organization or biogenesis;cellular component organization or biogenesis at cellular level;cellular developmental process;cellular macromolecule metab…	binding;clathrin binding;clathrin light chain binding;double-stranded RNA binding;enzyme binding;kinase binding;nucleic acid binding;protein binding;protein kinase binding;RNA binding;structural molecule activity	adherens junction;anchoring junction;cell junction;cell part;cell-substrate adherens junction;cell-substrate junction;chromosomal part;clathrin coat;clathrin coat of coated pit;clathrin coat of trans-Golgi network vesicle;clathrin complex;clathrin vesicle coat;clathrin-coated vesicle;coated vesicle;cytoplasm;cytoplasmic membrane-bounded vesicle;cytoplasmic part;cytoplasmic vesicle;cytoplasmic ves…	REACT_299462;REACT_303468;REACT_316383;REACT_342454		23.8623	24.7531	28.6655	29.2691	26.3107	28.6745	26.5102	27.6987	25.7536	22	22	22	18.6	18.6	18.6	191.98	0	299.66	3911100000	53
P20029	P20029	78 kDa glucose-regulated protein	Hspa5	-			0.989728	0.190034	-1.42692	-1.83882	-			0.587342	0.563802	-1.24306	-1.18977	-			0.0685432	1	0.183855	0.177304	activation of signaling protein activity involved in unfolded protein response;anatomical structure arrangement;anatomical structure development;biological regulation;cell communication;cellular process;cellular response to antibiotic;cellular response to biotic stimulus;cellular response to chemical stimulus;cellular response to cytokine stimulus;cellular response to external stimulus;cellular r…	adenyl nucleotide binding;adenyl ribonucleotide binding;ATP binding;ATPase activity;binding;catalytic activity;enzyme binding;glycoprotein binding;hydrolase activity;hydrolase activity, acting on acid anhydrides;hydrolase activity, acting on acid anhydrides, in phosphorus-containing anhydrides;misfolded protein binding;nucleoside-triphosphatase activity;nucleotide binding;protein binding;protein …	adherens junction;anchoring junction;cell junction;cell part;cell surface;cell-substrate adherens junction;cell-substrate junction;cytoplasmic membrane-bounded vesicle;cytoplasmic part;cytoplasmic vesicle;endoplasmic reticulum;endoplasmic reticulum chaperone complex;endoplasmic reticulum lumen;endoplasmic reticulum membrane;endoplasmic reticulum part;endoplasmic reticulum-Golgi intermediate compa…	REACT_307071		29.4948	29.8352	32.0783	32.4256	30.7848	31.9272	31.0503	30.3774	29.4292	36	33	33	54.2	54.2	54.2	72.421	0	323.31	42197000000	155
Q8VDW0;Q9Z1N5;D6RHT5;G3UXI6	Q8VDW0;Q9Z1N5;D6RHT5	ATP-dependent RNA helicase DDX39A;Spliceosome RNA helicase Ddx39b	Ddx39a;Ddx39b;Ddx39	-			0.771119	0.23668	-1.42528	-1.49828	-			0.14275	0.771584	-0.604421	-0.361907	-			0.23176	1	0.820862	0.551075	biological regulation;cellular component assembly;cellular component assembly at cellular level;cellular component organization;cellular component organization at cellular level;cellular component organization or biogenesis;cellular component organization or biogenesis at cellular level;cellular macromolecular complex assembly;cellular macromolecular complex subunit organization;cellular macromol…	adenyl nucleotide binding;adenyl ribonucleotide binding;ATP binding;ATPase activity;ATPase activity, coupled;ATP-dependent helicase activity;ATP-dependent protein binding;ATP-dependent RNA helicase activity;binding;catalytic activity;helicase activity;hydrolase activity;hydrolase activity, acting on acid anhydrides;hydrolase activity, acting on acid anhydrides, in phosphorus-containing anhydrides…	cell part;cytoplasm;intracellular membrane-bounded organelle;intracellular non-membrane-bounded organelle;intracellular organelle;intracellular organelle part;intracellular part;macromolecular complex;membrane;membrane-bounded organelle;non-membrane-bounded organelle;nuclear body;nuclear part;nuclear speck;nucleolus;nucleoplasm;nucleoplasm part;nucleus;organelle;organelle part;protein complex;rib…			23.1983	24.5344	27.7628	27.3081	24.6638	25.3369	24.641	24.6644	23.7274	6	6	6	12.9	12.9	12.9	49.067	0	39.788	1012300000	11
Q61171;D3Z4A4	Q61171;D3Z4A4	Peroxiredoxin-2	Prdx2	-			0.834548	0.221527	-1.40186	-1.59457	-			0.0795011	0.863449	-0.325052	-0.210779	-			0.26636	1	1.07681	0.627673	activation of MAPK activity;anatomical structure development;biological regulation;catabolic process;cell activation;cell proliferation;cellular catabolic process;cellular macromolecule metabolic process;cellular metabolic process;cellular process;cellular protein metabolic process;cellular response to chemical stimulus;cellular response to hydrogen peroxide;cellular response to oxidative stress;…	antioxidant activity;binding;catalytic activity;oxidoreductase activity;oxidoreductase activity, acting on paired donors, with incorporation or reduction of molecular oxygen;oxidoreductase activity, acting on peroxide as acceptor;peroxidase activity;peroxiredoxin activity;selenium binding;thioredoxin peroxidase activity	cell part;cytoplasmic part;extracellular membrane-bounded organelle;extracellular organelle;extracellular region part;extracellular vesicular exosome;intracellular membrane-bounded organelle;intracellular organelle;intracellular part;membrane-bounded organelle;membrane-bounded vesicle;mitochondrion;myelin sheath;organelle;vesicle	REACT_308972;REACT_360191	+	25.5288	27.0683	30.3722	28.0545	27.6114	28.2786	25.8643	28.0871	25.7875	9	9	9	37.4	37.4	37.4	21.778	0	112.27	4740700000	30
Q6IRU2	Q6IRU2	Tropomyosin alpha-4 chain	Tpm4	-			0.580821	0.312228	-1.39798	-1.19188	-			0.554952	0.542165	-1.16052	-1.13043	-			0.0664139	1	0.237457	0.176352	cell differentiation;cellular developmental process;cellular process;developmental process;osteoblast differentiation	binding;cation binding;ion binding;metal ion binding	actin filament bundle;actomyosin;adherens junction;anchoring junction;cell cortex part;cell junction;cell part;cell-substrate adherens junction;cell-substrate junction;cortical cytoskeleton;cytoplasm;cytoplasmic part;cytoskeletal part;cytoskeleton;extracellular membrane-bounded organelle;extracellular organelle;extracellular region part;extracellular vesicular exosome;focal adhesion;intracellular…			29.1356	28.9905	31.4421	31.4868	30.0616	31.5013	31.1433	29.8692	27.8434	21	16	16	62.9	54	54	28.467	0	306.58	26475000000	65
A0A0B4J1E7;O35343	A0A0B4J1E7;O35343	Importin subunit alpha-3	Kpna4	-			0.526511	0.347836	-1.3881	-1.10172	-			0.252277	0.674911	-0.83013	-0.590661	-			0.232339	1	0.557971	0.535229	establishment of localization;establishment of localization in cell;establishment of protein localization;intracellular protein transport;intracellular transport;nuclear import;nuclear transport;nucleocytoplasmic transport;protein import;protein import into nucleus;protein targeting;protein transport;response to chemical stimulus;response to hydrogen peroxide;response to inorganic substance;respo…	protein transporter activity;substrate-specific transporter activity;transporter activity	cell part;cytoplasm;extracellular membrane-bounded organelle;extracellular organelle;extracellular region part;extracellular vesicular exosome;intracellular membrane-bounded organelle;intracellular organelle;intracellular part;membrane-bounded organelle;membrane-bounded vesicle;nucleus;organelle;vesicle			19.8035	20.8952	22.5213	23.3248	22.5068	19.8787	19.655	21.4347	20.4563	2	1	1	4.2	2.7	2.7	68.03	0	20.133	49792000	9
P21956	P21956	Lactadherin	Mfge8	-			0.556165	0.328343	-1.37559	-1.14991	-			NaN	1	0	NaN	-			0.991317	1	-4.05346	-2.00929	anatomical structure formation involved in morphogenesis;angiogenesis;biological adhesion;biological regulation;cell adhesion;cell recognition;cellular component organization;cellular component organization or biogenesis;cellular membrane organization;cellular process;developmental process;fertilization;membrane invagination;membrane organization;phagocytosis, engulfment;phagocytosis, recognition…	binding;integrin binding;lipid binding;phosphatidylethanolamine binding;phosphatidylserine binding;phospholipid binding;protein binding;protein complex binding;receptor binding	cell part;external side of plasma membrane;extracellular matrix;extracellular membrane-bounded organelle;extracellular organelle;extracellular region part;extracellular space;extracellular vesicular exosome;extrinsic to membrane;extrinsic to plasma membrane;membrane;membrane part;membrane-bounded organelle;membrane-bounded vesicle;organelle;plasma membrane part;vesicle			19.6905	20.5388	25.738	26.2859	26.456	29.5126	26.6399	25.5426	25.9453	8	8	8	20.1	20.1	20.1	51.24	0	72.758	2337500000	10
Q9QZD9	Q9QZD9	Eukaryotic translation initiation factor 3 subunit I	Eif3i	-			1.11948	0.184613	-1.37037	-2.02818	-			NaN	1	0	NaN	-			0.204039	1	-1.19009	-0.506027	biological regulation;cellular component assembly;cellular component assembly at cellular level;cellular component organization;cellular component organization at cellular level;cellular component organization or biogenesis;cellular component organization or biogenesis at cellular level;cellular macromolecular complex assembly;cellular macromolecular complex subunit organization;cellular process;…	binding;nucleic acid binding;RNA binding;translation factor activity, nucleic acid binding;translation initiation factor activity	cell part;cytoplasmic part;eukaryotic 43S preinitiation complex;eukaryotic 48S preinitiation complex;eukaryotic translation initiation factor 3 complex;eukaryotic translation initiation factor 3 complex, eIF3m;extracellular membrane-bounded organelle;extracellular organelle;extracellular region part;extracellular vesicular exosome;intracellular part;macromolecular complex;membrane-bounded organel…	REACT_283953;REACT_292264;REACT_292503;REACT_305839;REACT_308559;REACT_340387		26.0853	20.5388	28.0148	28.0468	26.3826	27.8908	26.2755	26.3099	25.6237	6	6	6	23.4	23.4	23.4	36.46	0	111.54	2387700000	11
P14206;A0A1L1SUK3;A0A1L1SRW0	P14206;A0A1L1SUK3	40S ribosomal protein SA	Rpsa	-			0.941304	0.206199	-1.3686	-1.75451	-			0.611935	0.595042	-1.17043	-1.22135	-			0.0727787	1	0.198177	0.187884	biological adhesion;biosynthetic process;cell adhesion;cellular biosynthetic process;cellular component assembly;cellular component assembly at cellular level;cellular component organization;cellular component organization at cellular level;cellular component organization or biogenesis;cellular component organization or biogenesis at cellular level;cellular macromolecular complex assembly;cellula…	binding;extracellular matrix binding;laminin binding;laminin receptor activity;protein binding;receptor activity;ribonucleoprotein binding;ribosome binding;structural constituent of ribosome;structural molecule activity	90S preribosome;cell part;cytoplasm;cytosolic small ribosomal subunit;extracellular membrane-bounded organelle;extracellular organelle;extracellular region part;extracellular vesicular exosome;intracellular membrane-bounded organelle;intracellular organelle;intracellular organelle part;intracellular part;macromolecular complex;membrane;membrane-bounded organelle;membrane-bounded vesicle;nucleus;o…	REACT_279505;REACT_283953;REACT_292264;REACT_292503;REACT_302277;REACT_305839;REACT_308559;REACT_311765;REACT_319670;REACT_331340;REACT_340387		27.9252	27.8538	30.1987	30.0974	29.0813	30.3103	29.159	28.8807	27.3435	12	12	12	51.2	51.2	51.2	32.838	0	321.44	11184000000	63
P60766	P60766	Cell division control protein 42 homolog	Cdc42	-			1.37753	0.156916	-1.36366	-2.42605	-			0.738093	0.704176	-1.33036	-1.43587	-			0.0129628	1	0.0333029	0.0350892	actin cytoskeleton organization;actin filament branching;actin filament bundle assembly;actin filament organization;actin filament-based process;adherens junction organization;anatomical structure development;anatomical structure formation involved in morphogenesis;anatomical structure morphogenesis;angiogenesis;biological adhesion;biological regulation;canonical Wnt receptor signaling pathway;ca…	binding;catalytic activity;enzyme binding;GTP binding;GTPase activity;GTP-dependent protein binding;guanyl nucleotide binding;guanyl ribonucleotide binding;hydrolase activity;hydrolase activity, acting on acid anhydrides;hydrolase activity, acting on acid anhydrides, in phosphorus-containing anhydrides;kinase binding;nucleoside-triphosphatase activity;nucleotide binding;protein binding;protein ki…	adherens junction;anchoring junction;apical part of cell;cell body;cell junction;cell part;cell periphery;cell projection;cell-cell junction;cell-substrate adherens junction;cell-substrate junction;cytoplasm;cytoplasmic membrane-bounded vesicle;cytoplasmic part;cytoplasmic vesicle;cytoskeletal part;cytosol;extracellular membrane-bounded organelle;extracellular organelle;extracellular region part;…	REACT_280010;REACT_295531;REACT_297947;REACT_300885;REACT_304595;REACT_306375;REACT_313804;REACT_314817;REACT_315885;REACT_344463;REACT_350802;REACT_358203;REACT_358264;REACT_358608;REACT_359280;REACT_361503		24.2049	24.5295	26.6647	26.9729	25.9463	26.4709	24.7663	25.8083	24.7245	3	3	3	25.7	25.7	25.7	21.258	0	52.517	914440000	12
D3Z6I8;E9Q7Q3	D3Z6I8;E9Q7Q3		Tpm3	-			0.539685	0.340137	-1.35781	-1.12155	-			0.882172	1	-1.40816	-1.66933	-			0.0150534	1	-0.0503502	-0.0416814			actin filament bundle;actomyosin;cell cortex part;cell part;cell projection;cell projection part;cortical cytoskeleton;cytoplasm;cytoplasmic part;cytoskeletal part;cytoskeleton;extracellular membrane-bounded organelle;extracellular organelle;extracellular region part;extracellular vesicular exosome;growth cone;intracellular non-membrane-bounded organelle;intracellular organelle;intracellular orga…			28.3204	27.5856	29.387	30.131	28.8133	30.5732	30.4317	27.6036	27.4088	25	7	4	63.6	20.6	8.9	28.723	0	88.233	11218000000	36
P80316;E0CZA1	P80316	T-complex protein 1 subunit epsilon	Cct5	-			0.730921	0.242674	-1.35328	-1.4273	-			0.634381	0.606517	-1.49157	-1.28603	-			0.043281	1	-0.138287	-0.11623	binding of sperm to zona pellucida;cell recognition;cell-cell recognition;cellular macromolecule metabolic process;cellular metabolic process;cellular process;cellular process involved in reproduction;cellular protein metabolic process;macromolecule metabolic process;metabolic process;multi-organism process;primary metabolic process;protein folding;protein metabolic process;reproductive process;r…	adenyl nucleotide binding;adenyl ribonucleotide binding;ATP binding;beta-tubulin binding;binding;cytoskeletal protein binding;G-protein beta-subunit binding;nucleotide binding;protein binding;purine nucleotide binding;purine ribonucleoside triphosphate binding;purine ribonucleotide binding;ribonucleotide binding;tubulin binding	cell body;cell part;centrosome;chaperonin-containing T-complex;cytoplasm;cytoplasmic part;cytoskeletal part;cytosolic part;extracellular membrane-bounded organelle;extracellular organelle;extracellular region part;extracellular vesicular exosome;intracellular non-membrane-bounded organelle;intracellular organelle;intracellular organelle part;intracellular part;macromolecular complex;membrane-boun…	REACT_272375;REACT_275351;REACT_298063;REACT_330163		27.3714	27.9184	30.2787	30.5827	28.8699	30.5906	29.6654	28.8064	27.5116	25	25	25	59.9	59.9	59.9	59.623	0	323.31	13102000000	76
P14602;D3YZ06	P14602;D3YZ06	Heat shock protein beta-1	Hspb1	-			1.56102	0.149148	-1.33827	-2.70614	-			1.96898	0.639	-2.36601	-3.78793	-			0.85739	1	-1.02774	-1.56384	anatomical structure homeostasis;biological adhesion;biological regulation;cell adhesion;cell surface receptor linked signaling pathway;cell-cell adhesion;cellular process;cellular response to chemical stimulus;cellular response to growth factor stimulus;cellular response to organic substance;cellular response to stimulus;cellular response to vascular endothelial growth factor stimulus;enzyme lin…	binding;enzyme binding;enzyme inhibitor activity;enzyme regulator activity;identical protein binding;kinase binding;kinase inhibitor activity;kinase regulator activity;protein binding;protein kinase binding;protein kinase C binding;protein kinase C inhibitor activity;protein kinase inhibitor activity;protein kinase regulator activity;protein serine/threonine kinase inhibitor activity;small conjug…	adherens junction;anchoring junction;cell junction;cell part;cell-substrate adherens junction;cell-substrate junction;contractile fiber;contractile fiber part;cytoplasm;cytoplasmic part;cytoskeletal part;extracellular membrane-bounded organelle;extracellular organelle;extracellular region part;extracellular space;extracellular vesicular exosome;focal adhesion;intracellular;intracellular membrane-…	REACT_278878;REACT_315885		30.2806	30.8997	29.3066	32.8691	32.0521	32.6638	31.8034	30.8184	30.9484	19	19	19	94.3	94.3	94.3	23.014	0	323.31	52954000000	100
P23116	P23116	Eukaryotic translation initiation factor 3 subunit A	Eif3a	-			1.50369	0.145415	-1.32794	-2.61142	-			0.775827	0.82679	-1.33116	-1.49451	-			0.00124806	1	-0.00322088	-0.00341993	biological regulation;cellular component assembly;cellular component assembly at cellular level;cellular component organization;cellular component organization at cellular level;cellular component organization or biogenesis;cellular component organization or biogenesis at cellular level;cellular macromolecular complex assembly;cellular macromolecular complex subunit organization;cellular process;…	binding;nucleic acid binding;RNA binding;translation factor activity, nucleic acid binding;translation initiation factor activity	cell part;cytoplasm;cytoplasmic part;cytoskeletal part;eukaryotic 43S preinitiation complex;eukaryotic 48S preinitiation complex;eukaryotic translation initiation factor 3 complex;eukaryotic translation initiation factor 3 complex, eIF3m;intracellular membrane-bounded organelle;intracellular non-membrane-bounded organelle;intracellular organelle;intracellular organelle part;intracellular part;mac…	REACT_283953;REACT_292264;REACT_292503;REACT_305839;REACT_308559;REACT_340387		26.9021	26.5385	28.9901	29.0557	28.4028	28.9656	27.0909	28.1864	27.163	19	19	19	17.9	17.9	17.9	161.93	0	137.07	5138100000	30
Q3TFD0;Q9CZN7	Q3TFD0;Q9CZN7	Serine hydroxymethyltransferase	Shmt2	-			0.869277	0.21692	-1.32678	-1.63757	-			0.741367	0.803833	-1.81822	-1.4841	-			0.209769	1	-0.491439	-0.487745	amine biosynthetic process;amine metabolic process;biological regulation;biosynthetic process;carboxylic acid biosynthetic process;carboxylic acid metabolic process;cellular amine metabolic process;cellular amino acid biosynthetic process;cellular amino acid metabolic process;cellular aromatic compound metabolic process;cellular biosynthetic process;cellular component assembly;cellular component …	aldehyde-lyase activity;amine binding;amino acid binding;binding;carbon-carbon lyase activity;carboxylic acid binding;catalytic activity;chromatin binding;cofactor binding;glycine hydroxymethyltransferase activity;hydroxymethyl-, formyl- and related transferase activity;L-allo-threonine aldolase activity;lyase activity;pyridoxal phosphate binding;threonine aldolase activity;transferase activity;t…	cell part;cytoplasmic part;cytoskeleton;extracellular membrane-bounded organelle;extracellular organelle;extracellular region part;extracellular vesicular exosome;intracellular membrane-bounded organelle;intracellular non-membrane-bounded organelle;intracellular organelle;intracellular organelle lumen;intracellular organelle part;intracellular part;membrane;membrane-bounded organelle;membrane-bou…		+	26.891	26.4942	29.3412	30.7022	28.3708	29.1081	28.4192	27.9029	27.8786	19	19	18	50.7	50.7	50.7	55.42	0	244.86	8089600000	37
O35129;F6QPR1;F6Q8V7	O35129;F6QPR1	Prohibitin-2	Phb2	-			0.76609	0.237752	-1.32252	-1.47836	-			0.41286	0.56913	-1.35909	-0.906334	-			0.00924451	1	-0.0365709	-0.0260832	anatomical structure development;anatomical structure morphogenesis;biological regulation;biosynthetic process;branching involved in mammary gland duct morphogenesis;branching morphogenesis of a tube;cellular biosynthetic process;cellular macromolecule biosynthetic process;cellular macromolecule metabolic process;cellular metabolic process;cellular nitrogen compound metabolic process;cellular pro…		cell part;cell surface;cytoplasmic part;extracellular membrane-bounded organelle;extracellular organelle;extracellular region part;extracellular vesicular exosome;intracellular membrane-bounded organelle;intracellular organelle;intracellular organelle part;intracellular part;macromolecular complex;membrane;membrane-bounded organelle;membrane-bounded vesicle;mitochondrial inner membrane;mitochondr…		+	24.9314	26.0571	29.0513	28.8215	26.7082	28.5873	27.2837	26.9903	25.8754	15	15	15	58.2	58.2	58.2	33.296	0	221.31	3748300000	34
P52293;A2A600;A2A601;A6PW68;F2Z431;A2A602	P52293	Importin subunit alpha-1	Kpna2	-			1.01664	0.183921	-1.31862	-1.86039	-			0.455306	0.569145	-0.88946	-0.943975	-			0.163823	1	0.429156	0.395257	establishment of localization;establishment of localization in cell;establishment of protein localization;intracellular protein transport;intracellular transport;nuclear import;nuclear transport;nucleocytoplasmic transport;protein import;protein import into nucleus;protein targeting;protein transport;transport	protein transporter activity;substrate-specific transporter activity;transporter activity	cell part;cytoplasm;intracellular membrane-bounded organelle;intracellular organelle;intracellular part;membrane-bounded organelle;nucleus;organelle			24.15	24.4475	26.7135	26.4579	25.7411	25.7803	24.4201	25.7509	23.8525	8	8	8	28.4	28.4	28.4	57.927	0	90.039	782000000	20
Q8JZQ9	Q8JZQ9	Eukaryotic translation initiation factor 3 subunit B	Eif3b	-			0.701864	0.259734	-1.30787	-1.37685	-			NaN	1	0	NaN	-			0.177699	1	-0.997791	-0.446954	biological regulation;cellular component assembly;cellular component assembly at cellular level;cellular component organization;cellular component organization at cellular level;cellular component organization or biogenesis;cellular component organization or biogenesis at cellular level;cellular macromolecular complex assembly;cellular macromolecular complex subunit organization;cellular process;…	binding;nucleic acid binding;nucleotide binding;RNA binding;translation factor activity, nucleic acid binding;translation initiation factor activity	cell part;cytoplasm;cytoplasmic part;eukaryotic 43S preinitiation complex;eukaryotic 48S preinitiation complex;eukaryotic translation initiation factor 3 complex;eukaryotic translation initiation factor 3 complex, eIF3m;extracellular membrane-bounded organelle;extracellular organelle;extracellular region part;extracellular vesicular exosome;intracellular organelle part;intracellular part;macromol…	REACT_283953;REACT_292264;REACT_292503;REACT_305839;REACT_308559;REACT_340387		19.6905	24.7703	26.8135	27.6539	24.9834	25.5539	24.5795	25.2513	24.4368	7	7	7	14.8	14.8	14.8	91.369	0	86.715	985470000	10
P59999;Q3TX55;E9PWA7	P59999;Q3TX55;E9PWA7	Actin-related protein 2/3 complex subunit 4	Arpc4	-			0.683366	0.270717	-1.29713	-1.34676	-			0.599783	0.590012	-1.58383	-1.23544	-			0.106805	1	-0.286706	-0.26828	actin cytoskeleton organization;actin filament organization;actin filament polymerization;actin filament-based process;actin nucleation;actin polymerization or depolymerization;Arp2/3 complex-mediated actin nucleation;biological regulation;cellular component assembly;cellular component assembly at cellular level;cellular component organization;cellular component organization at cellular level;cel…	binding;enzyme binding;protein binding;structural constituent of cytoskeleton;structural molecule activity	Arp2/3 protein complex;cell part;cell projection;cytoplasm;cytoskeletal part;extracellular membrane-bounded organelle;extracellular organelle;extracellular region part;extracellular vesicular exosome;intracellular organelle part;intracellular part;macromolecular complex;membrane-bounded organelle;membrane-bounded vesicle;organelle;organelle part;protein complex;vesicle	REACT_313804;REACT_344463;REACT_358608		24.9566	25.6417	27.9078	28.8841	26.2673	28.1062	26.9138	26.7475	25.7049	8	8	8	55.4	55.4	55.4	19.667	0	85.871	2839300000	28
Q9DBG6;A2ACG7	Q9DBG6;A2ACG7	Dolichyl-diphosphooligosaccharide--protein glycosyltransferase subunit 2	Rpn2	-			1.29153	0.171856	-1.28297	-2.26806	-			0.4629	0.568273	-0.581061	-0.904427	-			0.580581	1	0.701906	1.09863	aging;carbohydrate metabolic process;cellular carbohydrate metabolic process;cellular macromolecule metabolic process;cellular metabolic process;cellular process;cellular protein metabolic process;developmental process;glycosylation;macromolecule glycosylation;macromolecule metabolic process;macromolecule modification;metabolic process;primary metabolic process;protein glycosylation;protein metab…	binding;catalytic activity;ribonucleoprotein binding;ribosome binding;transferase activity;transferase activity, transferring glycosyl groups	autophagic vacuole membrane;cell part;cytoplasmic part;endoplasmic reticulum;endoplasmic reticulum part;integral to membrane;intracellular membrane-bounded organelle;intracellular organelle;intracellular organelle part;intracellular part;intrinsic to membrane;macromolecular complex;membrane;membrane part;membrane-bounded organelle;nucleus;oligosaccharyltransferase complex;organelle;organelle memb…	REACT_331340		26.2596	27.4751	27.607	28.3586	27.3356	27.3907	26.0661	27.0642	26.1056	13	13	13	34.4	34.4	34.4	69.062	0	294.95	2198900000	35
Q76MZ3;G3UWL2;G3UXQ1;H3BK50;H3BJ83	Q76MZ3	Serine/threonine-protein phosphatase 2A 65 kDa regulatory subunit A alpha isoform	Ppp2r1a	-			1.46514	0.148932	-1.28237	-2.53367	-			0.814012	0.892319	-1.41356	-1.56406	-			0.0510343	1	-0.131184	-0.133402	apoptosis;apoptosis involved in morphogenesis;cell cycle phase;cell cycle process;cell death;cellular component organization;cellular component organization at cellular level;cellular component organization or biogenesis;cellular component organization or biogenesis at cellular level;cellular developmental process;cellular macromolecule metabolic process;cellular metabolic process;cellular proces…	antigen binding;binding;catalytic activity;hydrolase activity;hydrolase activity, acting on ester bonds;phosphatase activity;phosphoprotein phosphatase activity;phosphoric ester hydrolase activity;protein binding;protein dimerization activity;protein heterodimerization activity;protein serine/threonine phosphatase activity	cell part;chromosomal part;chromosome, centromeric region;cytoplasmic part;cytosol;extracellular membrane-bounded organelle;extracellular organelle;extracellular region part;extracellular vesicular exosome;intracellular organelle part;intracellular part;macromolecular complex;membrane part;membrane raft;membrane-bounded organelle;membrane-bounded vesicle;organelle;organelle part;protein complex;p…	REACT_272448;REACT_274287;REACT_276302;REACT_279505;REACT_279737;REACT_286537;REACT_289448;REACT_298419;REACT_299247;REACT_303008;REACT_306375;REACT_307423;REACT_311393;REACT_314687;REACT_317277;REACT_320608;REACT_321346;REACT_323000;REACT_324544;REACT_325290;REACT_328862;REACT_329805;REACT_342444;REACT_345278;REACT_349749;REACT_358264		25.6361	25.5036	27.9497	27.9529	27.538	27.8391	26.3825	27.2132	25.8873	13	13	10	33.4	33.4	28	65.322	0	167.64	2514200000	30
P62880;D3Z1T4;D3Z1M1;D3YZX3;E9QKR0;P29387;A0A0A6YVN9;V9GWY1;E9PWM7;Q61011	P62880;D3Z1T4;D3Z1M1;D3YZX3;E9QKR0	Guanine nucleotide-binding protein G(I)/G(S)/G(T) subunit beta-2	Gnb2	-			0.970647	0.208328	-1.27869	-1.78304	-			NaN	1	0	NaN	-			0.314303	1	-2.02648	-0.740595	anatomical structure development;biological regulation;cell surface receptor linked signaling pathway;cellular process;cellular response to stimulus;developmental process;G-protein coupled receptor protein signaling pathway;metabolic process;regulation of biological process;regulation of cellular process;response to stimulus;signal transduction;substantia nigra development	binding;calcium channel regulator activity;catalytic activity;channel regulator activity;cytoskeletal protein binding;enzyme binding;GTPase activity;GTPase binding;hydrolase activity;hydrolase activity, acting on acid anhydrides;hydrolase activity, acting on acid anhydrides, in phosphorus-containing anhydrides;molecular transducer activity;nucleoside-triphosphatase activity;protein binding;protei…	adherens junction;anchoring junction;cell body;cell junction;cell part;cell projection;cell-substrate adherens junction;cell-substrate junction;cytoplasmic part;dendrite;extracellular membrane-bounded organelle;extracellular organelle;extracellular region part;extracellular space;extracellular vesicular exosome;extrinsic to internal side of plasma membrane;extrinsic to membrane;extrinsic to plasm…	REACT_272374;REACT_286837;REACT_297430;REACT_308732;REACT_324802;REACT_339334;REACT_339920;REACT_345203		19.6905	26.3115	28.41	28.3798	26.9995	28.9483	27.1249	26.9538	26.4127	5	5	1	15.6	15.6	4.1	37.331	0	50.216	3422000000	12
P50637;A0A140LIU9	P50637	Translocator protein	Tspo	-			0.790782	0.23669	-1.27319	-1.50978	-			0.727942	0.634977	-0.789789	-1.32338	-			0.319711	1	0.4834	0.671653	adrenal gland development;aging;anatomical structure development;anatomical structure morphogenesis;anion transport;axon regeneration;axonogenesis;behavior;behavioral response to pain;biological regulation;biosynthetic process;cell migration;cell motility;cell part morphogenesis;cell projection morphogenesis;cell projection organization;cellular component morphogenesis;cellular component movement…	androgen binding;benzodiazepine receptor activity;binding;hormone binding;lipid binding;molecular transducer activity;neurotransmitter binding;neurotransmitter receptor activity;receptor activity;signal transducer activity;signaling receptor activity;steroid binding	cell part;cytoplasm;cytoplasmic part;extracellular membrane-bounded organelle;extracellular organelle;extracellular region part;extracellular vesicular exosome;integral to membrane;intracellular membrane-bounded organelle;intracellular organelle;intracellular organelle part;intracellular part;intrinsic to membrane;membrane;membrane part;membrane-bounded organelle;membrane-bounded vesicle;mitochon…		+	22.6731	23.267	22.6731	24.5287	23.4679	22.9861	21.3535	23.3869	22.4226	3	3	3	46.2	46.2	46.2	18.841	0	67.52	141760000	19
P80317;Q61390;B1AT05	P80317	T-complex protein 1 subunit zeta	Cct6a	-			1.08654	0.18902	-1.24207	-1.94854	-			0.645358	0.601195	-1.24803	-1.28199	-			0.002327	1	-0.00595792	-0.00636403	binding of sperm to zona pellucida;cell recognition;cell-cell recognition;cellular macromolecule metabolic process;cellular metabolic process;cellular process;cellular process involved in reproduction;cellular protein metabolic process;macromolecule metabolic process;metabolic process;primary metabolic process;protein folding;protein metabolic process;reproductive process;sperm-egg recognition	adenyl nucleotide binding;adenyl ribonucleotide binding;ATP binding;binding;nucleotide binding;purine nucleotide binding;purine ribonucleoside triphosphate binding;purine ribonucleotide binding;ribonucleotide binding	acrosomal vesicle;cell body;cell part;chaperonin-containing T-complex;cytoplasmic membrane-bounded vesicle;cytoplasmic part;cytoplasmic vesicle;cytoskeletal part;cytosolic part;extracellular membrane-bounded organelle;extracellular organelle;extracellular region part;extracellular vesicular exosome;intracellular membrane-bounded organelle;intracellular organelle;intracellular organelle part;intra…			27.4323	28.8148	30.0849	30.3541	29.1917	30.5303	29.2206	29.0051	28.1241	21	21	21	42.4	42.4	42.4	58.004	0	323.31	12457000000	91
P80318;E9Q133;Q3U0I3;F6Q609;F6ZVG8	P80318;E9Q133;Q3U0I3	T-complex protein 1 subunit gamma	Cct3	-			1.26982	0.17134	-1.22626	-2.21723	-			0.506853	0.587093	-0.84284	-1.01816	-			0.202051	1	0.383425	0.460983	binding of sperm to zona pellucida;cell recognition;cell-cell recognition;cellular component assembly;cellular component assembly at cellular level;cellular component organization;cellular component organization at cellular level;cellular component organization or biogenesis;cellular component organization or biogenesis at cellular level;cellular macromolecule metabolic process;cellular metabolic…	adenyl nucleotide binding;adenyl ribonucleotide binding;ATP binding;binding;nucleotide binding;purine nucleotide binding;purine ribonucleoside triphosphate binding;purine ribonucleotide binding;ribonucleotide binding	cell body;cell part;chaperonin-containing T-complex;cytoplasm;cytoplasmic part;cytoskeletal part;cytosolic part;extracellular membrane-bounded organelle;extracellular organelle;extracellular region part;extracellular vesicular exosome;intracellular organelle part;intracellular part;macromolecular complex;membrane;membrane-bounded organelle;membrane-bounded vesicle;microtubule;myelin sheath;organe…	REACT_272375;REACT_275351;REACT_298063;REACT_330163		27.6104	28.7053	29.8814	29.9094	28.9439	29.8723	28.7817	28.5522	27.7129	16	16	16	32.3	32.3	32.3	60.629	0	230.71	9284100000	57
Q6ZWZ6;F7AEH4;P63323;A0A1W2P7A1	Q6ZWZ6;F7AEH4;P63323;A0A1W2P7A1	40S ribosomal protein S12	Rps12	-			0.771785	0.236535	-1.2125	-1.47215	-			NaN	1	0	NaN	-			0.372995	1	-2.34189	-0.857628	biosynthetic process;cellular biosynthetic process;cellular macromolecule biosynthetic process;cellular macromolecule metabolic process;cellular metabolic process;cellular process;cellular protein metabolic process;macromolecule biosynthetic process;macromolecule metabolic process;metabolic process;primary metabolic process;protein metabolic process;translation	structural constituent of ribosome;structural molecule activity	cell part;cytoplasmic part;cytosolic small ribosomal subunit;intracellular non-membrane-bounded organelle;intracellular organelle;intracellular organelle part;intracellular part;macromolecular complex;membrane;non-membrane-bounded organelle;organelle;organelle part;ribonucleoprotein complex;ribosome;small ribosomal subunit	REACT_279505;REACT_283953;REACT_292264;REACT_292503;REACT_302277;REACT_305839;REACT_308559;REACT_311765;REACT_319670;REACT_331340;REACT_340387		26.6091	20.5388	29.2112	29.6573	28.1365	29.2285	28.8342	27.6574	26.8932	7	7	7	43.9	43.9	43.9	14.515	0	116.42	6213900000	24
P09103;E9Q8G8	P09103	Protein disulfide-isomerase	P4hb	-			0.877862	0.215128	-1.20036	-1.62935	-			0.220277	0.701848	-0.684514	-0.522033	-			0.154298	1	0.515849	0.382147	4-hydroxyproline metabolic process;amine metabolic process;biological regulation;carboxylic acid metabolic process;cell redox homeostasis;cellular amine metabolic process;cellular amino acid metabolic process;cellular homeostasis;cellular ketone metabolic process;cellular macromolecule metabolic process;cellular metabolic process;cellular modified amino acid metabolic process;cellular nitrogen co…	catalytic activity;intramolecular oxidoreductase activity;intramolecular oxidoreductase activity, interconverting keto- and enol-groups;intramolecular oxidoreductase activity, transposing S-S bonds;isomerase activity;oxidoreductase activity;oxidoreductase activity, acting on paired donors, with incorporation or reduction of molecular oxygen;oxidoreductase activity, acting on paired donors, with i…	adherens junction;anchoring junction;cell junction;cell part;cell-substrate adherens junction;cell-substrate junction;cytoplasmic membrane-bounded vesicle;cytoplasmic part;cytoplasmic vesicle;endoplasmic reticulum;endoplasmic reticulum chaperone complex;endoplasmic reticulum lumen;endoplasmic reticulum part;endoplasmic reticulum-Golgi intermediate compartment;extracellular membrane-bounded organe…	REACT_285754;REACT_308972;REACT_314625;REACT_347264		28.3765	30.038	32.3277	31.6988	30.3921	30.7049	29.8107	30.5557	28.8283	34	34	34	62.1	62.1	62.1	57.058	0	323.31	30790000000	124
Q7TQE2;Q62523;A0A0N4SVD2;A0A0N4SUX7;A0A0N4SVP4	Q7TQE2;Q62523	Zyxin	Zyx	-			0.808132	0.234949	-1.18418	-1.52245	-			0.399994	0.581533	-0.836079	-0.849133	-			0.163452	1	0.3481	0.386264	actin cytoskeleton organization;actin filament bundle assembly;actin filament organization;actin filament-based process;biological adhesion;biological regulation;cell adhesion;cell surface receptor linked signaling pathway;cell-matrix adhesion;cell-substrate adhesion;cellular component assembly;cellular component assembly at cellular level;cellular component organization;cellular component organi…	binding;cation binding;ion binding;metal ion binding;transition metal ion binding;zinc ion binding	actin filament bundle;actomyosin;adherens junction;anchoring junction;cell junction;cell part;cell-cell adherens junction;cell-cell junction;cell-substrate adherens junction;cell-substrate junction;cytoplasm;cytoskeletal part;focal adhesion;intracellular membrane-bounded organelle;intracellular organelle;intracellular organelle part;intracellular part;membrane-bounded organelle;nucleus;organelle;…			25.8506	26.3208	28.1295	28.5533	26.6558	27.6	26.9734	26.6391	25.6441	6	6	6	14.4	14.4	14.4	57.026	0	185.36	2535100000	12
P52480;A0A1L1SU37;A0A1L1SQV8;A0A1L1SUV0;A0A1L1SSN6;A0A1L1STV8;A0A1L1ST52;E9Q509;G3X925;P53657;A0A1L1SVH2	P52480	Pyruvate kinase PKM	Pkm	-			0.973004	0.20509	-1.17151	-1.76404	-			0.49085	0.58224	-1.18076	-1.02839	-			0.00281392	1	-0.00925001	-0.00787786	alcohol catabolic process;alcohol metabolic process;anatomical structure development;ATP biosynthetic process;ATP metabolic process;biosynthetic process;carbohydrate catabolic process;carbohydrate metabolic process;carboxylic acid biosynthetic process;carboxylic acid metabolic process;catabolic process;cell death;cellular biosynthetic process;cellular carbohydrate catabolic process;cellular carbo…	adenyl nucleotide binding;adenyl ribonucleotide binding;alkali metal ion binding;antigen binding;ATP binding;binding;catalytic activity;cation binding;ion binding;kinase activity;magnesium ion binding;metal ion binding;MHC class II protein complex binding;MHC protein complex binding;nucleotide binding;phosphotransferase activity, alcohol group as acceptor;potassium ion binding;purine nucleotide b…	cell part;cell projection;cilium;cytoplasm;cytoplasmic part;cytosol;extracellular matrix;extracellular membrane-bounded organelle;extracellular organelle;extracellular region part;extracellular vesicular exosome;intracellular membrane-bounded organelle;intracellular organelle;intracellular part;membrane;membrane-bounded organelle;membrane-bounded vesicle;mitochondrion;myelin sheath;nucleus;organe…	REACT_314687;REACT_322034;REACT_333964		29.8438	31.2671	33.2359	32.8334	31.925	33.1307	31.8357	31.9427	30.5962	41	41	41	66.1	66.1	66.1	57.844	0	323.31	81237000000	234
P19324;A0A140LHR4;A0A140LHK0;A0A140LHD6	P19324	Serpin H1	Serpinh1	-			1.19013	0.179746	-1.16562	-2.07996	-			0.275615	0.668306	-0.569137	-0.612594	-			0.326261	1	0.596485	0.700515	anatomical structure development;biological regulation;biosynthetic process;cell development;cellular component organization;cellular component organization at cellular level;cellular component organization or biogenesis;cellular component organization or biogenesis at cellular level;cellular developmental process;cellular process;chondrocyte development;chondrocyte development involved in endoch…	binding;collagen binding;endopeptidase inhibitor activity;endopeptidase regulator activity;enzyme inhibitor activity;enzyme regulator activity;peptidase inhibitor activity;peptidase regulator activity;protein binding;serine-type endopeptidase inhibitor activity;unfolded protein binding	cell part;cytoplasm;cytoplasmic part;endoplasmic reticulum;endoplasmic reticulum lumen;endoplasmic reticulum part;endoplasmic reticulum-Golgi intermediate compartment;extracellular membrane-bounded organelle;extracellular organelle;extracellular region part;extracellular vesicular exosome;intracellular membrane-bounded organelle;intracellular organelle;intracellular organelle lumen;intracellular …	REACT_285754		29.8699	31.3398	32.3541	32.4437	31.0287	31.7989	30.8112	30.7944	30.1688	28	28	28	74.6	74.6	74.6	46.533	0	323.31	46978000000	197
F6YY69;F6VW30;P68254	F6YY69;F6VW30;P68254	14-3-3 protein theta	Ywhaq	-			1.24938	0.176883	-1.16147	-2.16518	-			1.17966	1	-0.994443	-2.00357	-			0.116835	1	0.16703	0.26941	anatomical structure development;biological regulation;developmental process;negative regulation of biological process;negative regulation of biosynthetic process;negative regulation of cellular biosynthetic process;negative regulation of cellular macromolecule biosynthetic process;negative regulation of cellular metabolic process;negative regulation of cellular process;negative regulation of gen…		adherens junction;anchoring junction;cell junction;cell part;cell-substrate adherens junction;cell-substrate junction;cytoplasmic part;cytoplasmic vesicle membrane;cytoplasmic vesicle part;cytosol;extracellular membrane-bounded organelle;extracellular organelle;extracellular region part;extracellular vesicular exosome;focal adhesion;intracellular organelle part;intracellular part;macromolecular c…	REACT_291378;REACT_302653;REACT_318722;REACT_358414;REACT_360191		25.5742	25.9808	26.7483	27.4875	26.9222	26.8769	25.5049	26.7121	25.5851	12	6	6	41.1	33	33	32.221	0	154.59	1426100000	23
Q8BKC5	Q8BKC5	Importin-5	Ipo5	-			0.927691	0.213854	-1.14735	-1.69227	-			0.256724	0.695918	-0.336446	-0.541668	-			0.619053	1	0.810902	1.17749	biological regulation;cellular process;cellular response to acid;cellular response to amine stimulus;cellular response to amino acid stimulus;cellular response to chemical stimulus;cellular response to endogenous stimulus;cellular response to organic nitrogen;cellular response to organic substance;cellular response to stimulus;establishment of localization;establishment of localization in cell;es…	protein transporter activity;substrate-specific transporter activity;transporter activity	cell part;cytoplasm;cytoplasmic part;Golgi apparatus;intracellular membrane-bounded organelle;intracellular organelle;intracellular organelle part;intracellular part;membrane;membrane-bounded organelle;nuclear membrane;nuclear part;nucleoplasm;nucleus;organelle;organelle membrane;organelle part			25.6832	26.4179	26.9851	27.3988	26.4931	26.2037	24.9213	26.4283	25.304	14	14	14	16.8	16.8	16.8	123.59	0	145.4	1314600000	40
E9Q616;G5E8K8	E9Q616		Ahnak	-			1.25119	0.172293	-1.10908	-2.14889	-			0.600656	0.551979	-0.95836	-1.1769	-			0.0818537	1	0.150723	0.200745	biological regulation;cellular component assembly;cellular component organization;cellular component organization or biogenesis;macromolecular complex assembly;macromolecular complex subunit organization;protein complex assembly;protein complex subunit organization;protein oligomerization;regulation of biological process;regulation of cellular metabolic process;regulation of cellular process;regu…		actin cytoskeleton;adherens junction;anchoring junction;cell junction;cell part;cell-cell contact zone;cell-cell junction;cell-substrate adherens junction;cell-substrate junction;contractile fiber part;costamere;cytoplasm;cytoplasmic part;cytoskeleton;cytosol;extracellular membrane-bounded organelle;extracellular organelle;extracellular region part;extracellular vesicular exosome;focal adhesion;i…			31.1339	31.2504	33.0395	33.3088	32.0839	32.9061	31.7161	31.9843	31.2712	143	143	143	57.8	57.8	57.8	604.25	0	323.31	85880000000	367
Q78PY7;Q3TJ56	Q78PY7;Q3TJ56	Staphylococcal nuclease domain-containing protein 1	Snd1	-			0.708529	0.265639	-1.08538	-1.35773	-			0.588121	0.566508	-1.39181	-1.20333	-			0.130125	1	-0.306435	-0.317472	biological regulation;biosynthetic process;cell differentiation;cellular biosynthetic process;cellular developmental process;cellular macromolecule biosynthetic process;cellular macromolecule metabolic process;cellular metabolic process;cellular nitrogen compound metabolic process;cellular process;developmental process;gene silencing;gene silencing by RNA;macromolecule biosynthetic process;macrom…	catalytic activity;hydrolase activity;hydrolase activity, acting on ester bonds;nuclease activity;protein binding transcription factor activity;transcription cofactor activity;transcription factor binding transcription factor activity	cell part;cytoplasm;cytoplasmic membrane-bounded vesicle;cytoplasmic part;cytoplasmic vesicle;extracellular membrane-bounded organelle;extracellular organelle;extracellular region part;extracellular vesicular exosome;intracellular membrane-bounded organelle;intracellular organelle;intracellular part;macromolecular complex;melanosome;membrane;membrane-bounded organelle;membrane-bounded vesicle;mit…		+	25.6985	26.6225	28.5166	29.2951	27.0857	28.6323	27.7439	26.9786	27.0345	18	18	18	30.4	30.4	30.4	102.09	0	173.53	4147900000	32
Q8K1K2;P62196	Q8K1K2;P62196	26S protease regulatory subunit 8	Psmc5	-			0.763218	0.241555	-1.08086	-1.43809	-			0.282273	0.659995	-0.562895	-0.623187	-			0.433891	1	0.517966	0.847515	biological regulation;catabolic process;cellular catabolic process;cellular macromolecule catabolic process;cellular macromolecule metabolic process;cellular metabolic process;cellular process;ER-associated protein catabolic process;macromolecule catabolic process;macromolecule metabolic process;metabolic process;modification-dependent macromolecule catabolic process;modification-dependent protei…	adenyl nucleotide binding;adenyl ribonucleotide binding;ATP binding;binding;catalytic activity;G-protein-coupled receptor binding;hormone receptor binding;hydrolase activity;nucleotide binding;peptidase activity;peptide hormone receptor binding;protein binding;purine nucleotide binding;purine ribonucleoside triphosphate binding;purine ribonucleotide binding;receptor binding;ribonucleotide binding…	blood microparticle;cell part;cytoplasm;cytoplasmic part;cytoplasmic vesicle;cytosolic part;cytosolic proteasome complex;extracellular membrane-bounded organelle;extracellular organelle;extracellular region part;extracellular vesicular exosome;holo TFIIH complex;inclusion body;intracellular membrane-bounded organelle;intracellular organelle;intracellular organelle part;intracellular part;macromol…	REACT_274287;REACT_275686;REACT_275732;REACT_278878;REACT_289441;REACT_294625;REACT_297888;REACT_299120;REACT_301078;REACT_310780;REACT_315933;REACT_321346;REACT_326233;REACT_329431;REACT_334737;REACT_336463;REACT_336745;REACT_337766;REACT_341044;REACT_341075;REACT_342086;REACT_342636;REACT_343561;REACT_343568;REACT_345193;REACT_347264;REACT_351311;REACT_353777;REACT_359269;REACT_359387;REACT_360…		25.1926	24.9522	26.5302	27.3902	25.4154	25.5581	24.78	25.2712	25.0699	7	7	7	32.5	32.5	32.5	38.751	0	86.475	961570000	8
A0A087WP83;Q8VDJ3;A0A087WQY9;A0A087WPC5;A0A087WS92	A0A087WP83;Q8VDJ3	Vigilin	Hdlbp	-			0.671292	0.280341	-1.07847	-1.30083	-			0.216001	0.700903	-0.566951	-0.505957	-			0.289004	1	0.511516	0.62743	alcohol metabolic process;cholesterol metabolic process;establishment of localization;lipid metabolic process;lipid transport;metabolic process;organic substance transport;primary metabolic process;small molecule metabolic process;steroid metabolic process;sterol metabolic process;transport		cell part;cytoplasm;extracellular region part;high-density lipoprotein particle;intracellular membrane-bounded organelle;intracellular organelle;intracellular part;macromolecular complex;membrane-bounded organelle;nucleus;organelle;plasma lipoprotein particle;protein-lipid complex			25.9227	25.5687	27.8677	27.9917	25.5939	27.4744	25.982	25.8873	25.9553	8	8	8	12	12	12	134.21	0	75.281	1909400000	13
E9Q390;Q69ZN7	E9Q390;Q69ZN7	Myoferlin	Myof	-			0.619268	0.304088	-1.07593	-1.2215	-			0.170438	0.749122	-0.49475	-0.413267	-			0.276986	1	0.581181	0.616319	anatomical structure formation involved in morphogenesis;biological regulation;cellular component organization;cellular component organization or biogenesis;cellular membrane organization;cellular process;cellular response to heat;cellular response to stimulus;cellular response to stress;developmental process;membrane organization;myoblast fusion;plasma membrane organization;plasma membrane repai…	binding;lipid binding;phospholipid binding	caveola;cell part;cytoplasmic part;cytoplasmic vesicle;cytoplasmic vesicle membrane;cytoplasmic vesicle part;extracellular membrane-bounded organelle;extracellular organelle;extracellular region part;extracellular vesicular exosome;integral to membrane;intracellular membrane-bounded organelle;intracellular organelle;intracellular organelle part;intracellular part;intrinsic to membrane;membrane;me…			25.604	25.5056	27.9763	28.0696	25.508	26.9926	25.5422	26.2636	25.5366	13	13	13	9.3	9.3	9.3	233.32	0	91.13	1996000000	14
Q9QZE5;Q7TNQ1	Q9QZE5	Coatomer subunit gamma-1	Copg1	-			1.44336	0.157718	-1.07029	-2.40708	-			0.176158	0.770763	-0.161882	-0.360827	-			1.15657	1	0.908404	1.93545	cellular component movement;cellular process;cytoskeleton-dependent intracellular transport;establishment of Golgi localization;establishment of localization;establishment of localization in cell;establishment of organelle localization;establishment of protein localization;intracellular protein transport;intracellular transport;microtubule-based movement;microtubule-based process;microtubule-base…	structural molecule activity	cell part;COPI vesicle coat;cytoplasmic part;cytoplasmic vesicle part;cytosol;Golgi apparatus part;intracellular organelle part;intracellular part;macromolecular complex;membrane coat;membrane part;organelle part;protein complex;vesicle coat	REACT_284363		24.6871	25.4756	25.4814	25.6855	24.9318	25.5125	23.7971	24.4835	24.6383	7	7	5	9.7	9.7	6.4	97.512	0	85.067	508350000	17
Q61576;A2A4H9	Q61576;A2A4H9	Peptidyl-prolyl cis-trans isomerase FKBP10	Fkbp10	-			0.724594	0.260007	-1.02347	-1.37112	-			NaN	1	0	NaN	-			0.229361	1	-1.28265	-0.559852	cellular macromolecule metabolic process;cellular metabolic process;cellular process;cellular protein metabolic process;chaperone-mediated protein folding;macromolecule metabolic process;macromolecule modification;metabolic process;peptidyl-amino acid modification;peptidyl-proline modification;primary metabolic process;protein folding;protein metabolic process;protein modification process;protein…	binding;calcium ion binding;catalytic activity;cation binding;cis-trans isomerase activity;drug binding;FK506 binding;ion binding;isomerase activity;macrolide binding;metal ion binding;peptidyl-prolyl cis-trans isomerase activity	cell part;cytoplasmic part;endoplasmic reticulum lumen;endoplasmic reticulum membrane;endoplasmic reticulum part;intracellular organelle lumen;intracellular organelle part;intracellular part;membrane;membrane part;membrane-enclosed lumen;organelle lumen;organelle membrane;organelle part		+	19.6905	25.3194	26.8118	27.3741	25.7299	25.6361	25.3038	25.7246	24.6414	4	4	4	12	12	12	64.697	0	42.565	1042200000	11
P80313;A0A0N4SV00;A0A0N4SV22;A0A0N4SUI8	P80313;A0A0N4SV00	T-complex protein 1 subunit eta	Cct7	-			0.881033	0.221932	-1.01962	-1.59556	-			0.595869	0.572983	-1.25093	-1.20408	-			0.0921523	1	-0.231319	-0.232477	binding of sperm to zona pellucida;cell recognition;cell-cell recognition;cellular macromolecule metabolic process;cellular metabolic process;cellular process;cellular process involved in reproduction;cellular protein metabolic process;macromolecule metabolic process;metabolic process;primary metabolic process;protein folding;protein metabolic process;reproductive process;sperm-egg recognition	adenyl nucleotide binding;adenyl ribonucleotide binding;ATP binding;binding;identical protein binding;nucleotide binding;protein binding;purine nucleotide binding;purine ribonucleoside triphosphate binding;purine ribonucleotide binding;ribonucleotide binding	cell body;cell part;chaperonin-containing T-complex;cytoplasmic part;cytoskeletal part;cytosolic part;extracellular membrane-bounded organelle;extracellular organelle;extracellular region part;extracellular vesicular exosome;intracellular membrane-bounded organelle;intracellular organelle;intracellular organelle part;intracellular part;macromolecular complex;membrane-bounded organelle;membrane-bo…	REACT_272375;REACT_275351;REACT_298063;REACT_330163		26.5208	27.6203	29.3852	29.8859	28.4049	28.9883	28.4194	28.3751	27.4257	19	19	19	43.9	43.9	43.9	59.652	0	323.31	6955600000	69
P11983;F2Z483	P11983	T-complex protein 1 subunit alpha	Tcp1	-			1.74868	0.16386	-1.00199	-2.79709	-			0.463398	0.57711	-0.703264	-0.930313	-			0.171518	1	0.298723	0.393703	binding of sperm to zona pellucida;biological regulation;cell recognition;cell-cell recognition;cellular macromolecule metabolic process;cellular metabolic process;cellular process;cellular process involved in reproduction;cellular protein metabolic process;establishment of localization;establishment of protein localization;interaction with host;interspecies interaction between organisms;macromol…	adenyl nucleotide binding;adenyl ribonucleotide binding;ATP binding;binding;enzyme binding;nucleotide binding;protein binding;purine nucleotide binding;purine ribonucleoside triphosphate binding;purine ribonucleotide binding;ribonucleotide binding;ubiquitin protein ligase binding	acrosomal vesicle;cell body;cell part;centrosome;chaperonin-containing T-complex;chromatin;chromosomal part;cytoplasmic membrane-bounded vesicle;cytoplasmic part;cytoplasmic vesicle;cytoskeletal part;cytosolic part;extracellular membrane-bounded organelle;extracellular organelle;extracellular region part;extracellular vesicular exosome;Golgi apparatus;heterochromatin;intracellular membrane-bounde…	REACT_272375;REACT_275351;REACT_298063;REACT_330163		28.2145	29.1576	30.3954	30.3128	29.8079	29.7566	29.096	29.1895	28.5858	24	24	24	60.8	60.8	60.8	60.448	0	276.65	12525000000	85
P10639	P10639	Thioredoxin	Txn	-			0.672401	0.286233	-0.994038	-1.28928	-			NaN	1	0	NaN	-			0.289451	1	-1.74363	-0.687854	biological regulation;biosynthetic process;cell redox homeostasis;cellular biosynthetic process;cellular homeostasis;cellular macromolecule biosynthetic process;cellular macromolecule metabolic process;cellular metabolic process;cellular nitrogen compound metabolic process;cellular process;cellular protein metabolic process;cellular response to chemical stimulus;cellular response to oxidative str…	catalytic activity;disulfide oxidoreductase activity;oxidoreductase activity;oxidoreductase activity, acting on a sulfur group of donors;oxidoreductase activity, acting on a sulfur group of donors, disulfide as acceptor;peptide disulfide oxidoreductase activity;protein disulfide oxidoreductase activity	cell part;cytoplasm;cytoplasmic part;cytosol;extracellular membrane-bounded organelle;extracellular organelle;extracellular region part;extracellular vesicular exosome;intracellular membrane-bounded organelle;intracellular organelle;intracellular part;membrane-bounded organelle;membrane-bounded vesicle;mitochondrion;nucleus;organelle;vesicle	REACT_274011;REACT_305463;REACT_308972;REACT_317454;REACT_360191		26.5861	20.5388	28.3225	28.1568	27.2989	28.2048	25.9891	28.0363	26.6529	4	4	4	31.4	31.4	31.4	11.675	0	42.61	3019800000	12
E9Q9F5;E9Q1G8;O55131;A0A0R4J233;S4R2P6;A0A1W2P6J7;Q9DA97;Q8C650	E9Q9F5;E9Q1G8;O55131	Septin-7	Sept7	-			1.11518	0.183543	-0.987936	-1.91236	-			NaN	1	0	NaN	-			0.185653	1	-1.08731	-0.465546	anatomical structure morphogenesis;biological regulation;cell cycle;cell cycle phase;cell cycle process;cell division;cell part morphogenesis;cell projection morphogenesis;cell projection organization;cellular component assembly;cellular component morphogenesis;cellular component organization;cellular component organization at cellular level;cellular component organization or biogenesis;cellular …	binding;GTP binding;guanyl nucleotide binding;guanyl ribonucleotide binding;identical protein binding;nucleotide binding;protein binding;purine nucleotide binding;purine ribonucleoside triphosphate binding;purine ribonucleotide binding;ribonucleotide binding	actin cytoskeleton;actin filament bundle;actomyosin;axon part;axon terminus;axoneme;cell cortex;cell cortex part;cell division site part;cell part;cell projection part;chromosomal part;cleavage furrow;condensed chromosome kinetochore;cytoplasm;cytoplasmic part;cytoskeletal part;cytoskeleton;extracellular membrane-bounded organelle;extracellular organelle;extracellular region part;extracellular ve…			26.6849	20.5388	27.6783	27.7646	26.3783	26.9848	25.8324	26.139	26.1925	5	5	5	12.6	12.6	12.6	50.68	0	42.563	1874800000	11
Q9ERD7;A0A1D5RM76	Q9ERD7	Tubulin beta-3 chain	Tubb3	-			1.60145	0.145657	-0.975642	-2.57259	-			1.27005	1	-1.50405	-2.29418	-			0.450788	1	-0.528407	-0.873892	axon guidance;cell cycle phase;cell cycle process;cellular component assembly;cellular component assembly at cellular level;cellular component organization;cellular component organization at cellular level;cellular component organization or biogenesis;cellular component organization or biogenesis at cellular level;cellular macromolecular complex assembly;cellular macromolecular complex subunit or…	binding;catalytic activity;GTP binding;GTPase activity;guanyl nucleotide binding;guanyl ribonucleotide binding;hydrolase activity;hydrolase activity, acting on acid anhydrides;hydrolase activity, acting on acid anhydrides, in phosphorus-containing anhydrides;nucleoside-triphosphatase activity;nucleotide binding;peptide binding;purine nucleotide binding;purine ribonucleoside triphosphate binding;p…	axon;cell body;cell part;cell periphery;cell projection;cytoplasm;cytoskeletal part;cytoskeleton;dendrite;extracellular membrane-bounded organelle;extracellular organelle;extracellular region part;extracellular vesicular exosome;intracellular;intracellular membrane-bounded organelle;intracellular non-membrane-bounded organelle;intracellular organelle;intracellular organelle part;intracellular par…	REACT_278699;REACT_295993;REACT_298063;REACT_302653;REACT_306375;REACT_307151;REACT_316383;REACT_319119;REACT_319807;REACT_321346;REACT_329805;REACT_330163;REACT_332968;REACT_342780;REACT_351311;REACT_353475;REACT_358203;REACT_358264;REACT_361683		28.5283	28.6758	27.1297	29.8436	29.8998	29.1026	28.499	28.5647	28.8553	26	12	10	60.2	36.9	31.8	50.418	0	235.68	8072300000	55
A0A0J9YUS5;E9PVC6;E9Q9E1;E9PVC5;Q6NZJ6;A0A0J9YVC1;A0A0J9YUC1;E9Q770	A0A0J9YUS5;E9PVC6;E9Q9E1;E9PVC5;Q6NZJ6	Eukaryotic translation initiation factor 4 gamma 1	Eif4g1	-			0.714054	0.269787	-0.974398	-1.34667	-			0.840096	0.847079	-0.982414	-1.52856	-			0.00417811	1	-0.00801659	-0.0110125	anatomical structure development;behavior;behavioral defense response;behavioral fear response;biological regulation;defense response;developmental process;fear response;lung development;multicellular organismal process;multicellular organismal response to stress;organ development;positive regulation of biological process;positive regulation of cell differentiation;positive regulation of cellular…	binding;nucleic acid binding;RNA binding;translation factor activity, nucleic acid binding;translation initiation factor activity	cell part;cytoplasm;cytoplasmic part;eukaryotic translation initiation factor 4F complex;intracellular part;macromolecular complex;membrane;protein complex	REACT_278878;REACT_279505;REACT_283781;REACT_289225;REACT_292264;REACT_292503;REACT_298277;REACT_298772;REACT_302277;REACT_305839;REACT_340387		23.7705	23.8637	24.9763	25.6916	24.4414	25.4247	24.3369	24.998	23.2996	7	7	7	6.8	6.8	6.8	145.31	0	76.256	445490000	19
Q61990;E9Q7D8;P57722	Q61990	Poly(rC)-binding protein 2	Pcbp2	-			1.63843	0.150032	-0.966119	-2.61663	-			0.766389	0.691444	-0.930951	-1.4124	-			0.0232221	1	0.0351677	0.0580257	biological regulation;catabolic process;cellular catabolic process;cellular macromolecule catabolic process;cellular macromolecule metabolic process;cellular metabolic process;cellular process;defense response;defense response to virus;immune effector process;immune response;immune system process;innate immune response;macromolecule catabolic process;macromolecule metabolic process;metabolic proc…	binding;DNA binding;enzyme binding;nucleic acid binding;protein binding;RNA binding;ubiquitin protein ligase binding	adherens junction;anchoring junction;cell junction;cell part;cell-substrate adherens junction;cell-substrate junction;cytoplasm;cytoplasmic part;cytosol;extracellular membrane-bounded organelle;extracellular organelle;extracellular region part;extracellular vesicular exosome;focal adhesion;intracellular membrane-bounded organelle;intracellular organelle;intracellular organelle part;intracellular …	REACT_289760;REACT_307866;REACT_340895		25.365	26.1365	27.0874	27.5738	26.6943	27.1137	26.235	26.2651	25.9833	5	5	4	27.6	27.6	23.8	38.221	0	102.1	1692100000	15
Q8BMD8;A0A0G2JFB9	Q8BMD8	Calcium-binding mitochondrial carrier protein SCaMC-1	Slc25a24	-			1.05197	0.203222	-0.945721	-1.81038	-			0.384376	0.600043	-0.536123	-0.780462	-			0.297218	1	0.409598	0.621463	adenine nucleotide transport;ATP transport;biological regulation;cellular process;cellular response to calcium ion;cellular response to chemical stimulus;cellular response to inorganic substance;cellular response to metal ion;cellular response to oxidative stress;cellular response to stimulus;cellular response to stress;establishment of localization;establishment of localization in cell;intracell…	adenine nucleotide transmembrane transporter activity;ATP transmembrane transporter activity;binding;calcium ion binding;cation binding;ion binding;metal ion binding;nucleobase-containing compound transmembrane transporter activity;nucleotide transmembrane transporter activity;purine nucleotide transmembrane transporter activity;substrate-specific transmembrane transporter activity;substrate-spec…	cell part;cytoplasm;cytoplasmic part;integral to membrane;intracellular membrane-bounded organelle;intracellular organelle;intracellular organelle part;intracellular part;intrinsic to membrane;membrane;membrane part;membrane-bounded organelle;mitochondrial inner membrane;mitochondrial membrane;mitochondrial part;mitochondrion;organelle;organelle inner membrane;organelle membrane;organelle part		+	27.2325	27.9508	26.2624	28.2188	27.7363	27.099	26.2045	27.0806	26.9318	10	10	10	25.3	25.3	25.3	52.901	0	90.764	2386900000	28
Q99LX0;A2A813;A2A817;A2A816;A2A815	Q99LX0;A2A813	Protein deglycase DJ-1	Park7	-			0.793498	0.238772	-0.944176	-1.4537	-			NaN	1	0	NaN	-			0.129382	1	-0.790095	-0.337296	adult behavior;adult locomotory behavior;alcohol biosynthetic process;alcohol metabolic process;aldehyde catabolic process;amine transport;autophagy;behavior;biological regulation;biosynthetic process;carboxylic acid biosynthetic process;carboxylic acid metabolic process;catabolic process;catecholamine transport;catecholamine uptake involved in synaptic transmission;cell communication;cell prolif…	androgen receptor binding;binding;catalytic activity;cation binding;copper chaperone activity;copper ion binding;cytokine binding;enzyme binding;glyoxalase III activity;hormone receptor binding;hydrolase activity;identical protein binding;ion binding;kinase binding;mercury ion binding;metal ion binding;metallochaperone activity;mRNA binding;nuclear hormone receptor binding;nucleic acid binding;ox…	cell body;cell part;cell projection;chromatin;chromosomal part;cytoplasm;cytoplasmic part;cytosol;endoplasmic reticulum;extracellular membrane-bounded organelle;extracellular organelle;extracellular region part;extracellular vesicular exosome;intracellular membrane-bounded organelle;intracellular organelle;intracellular organelle lumen;intracellular organelle part;intracellular part;macromolecula…		+	19.6905	25.9275	26.6207	25.5008	25.4092	26.5316	24.475	25.7	24.4341	3	3	3	20.6	20.6	20.6	20.021	0	78.677	854790000	19
Q8VDM4	Q8VDM4	26S proteasome non-ATPase regulatory subunit 2	Psmd2	-			0.558566	0.343823	-0.941465	-1.11088	-			0.220764	0.697815	-0.55026	-0.513393	-			0.153532	1	0.391205	0.371836	biological regulation;regulation of biological process;regulation of catabolic process;regulation of macromolecule metabolic process;regulation of metabolic process;regulation of primary metabolic process;regulation of protein catabolic process;regulation of protein metabolic process	enzyme regulator activity	cell part;extracellular membrane-bounded organelle;extracellular organelle;extracellular region part;extracellular vesicular exosome;intracellular part;macromolecular complex;membrane;membrane-bounded organelle;membrane-bounded vesicle;organelle;proteasome accessory complex;proteasome complex;proteasome regulatory particle;protein complex;vesicle	REACT_274287;REACT_275686;REACT_275732;REACT_278878;REACT_289441;REACT_294625;REACT_297888;REACT_299120;REACT_301078;REACT_310780;REACT_315933;REACT_321346;REACT_326233;REACT_329431;REACT_334737;REACT_336463;REACT_336745;REACT_337766;REACT_341044;REACT_341075;REACT_342086;REACT_342636;REACT_343561;REACT_343568;REACT_345193;REACT_347264;REACT_351311;REACT_353777;REACT_359269;REACT_359387;REACT_360…		25.901	25.8178	28.2697	28.2876	26.5052	26.8465	25.5666	27.2632	25.9851	14	14	14	22.5	22.5	22.5	100.2	0	141.95	2214100000	23
P20152;A0A0A6YWC8;A2AKJ2;G5E846;G3X981;P15331;P03995	P20152;A0A0A6YWC8	Vimentin	Vim	-			0.216659	0.667276	-0.940961	-0.525883	-			0.564867	0.563169	-1.79929	-1.18785	-			0.166596	1	-0.858334	-0.420261	anatomical structure development;anatomical structure morphogenesis;astrocyte development;astrocyte differentiation;Bergmann glial cell differentiation;biological regulation;cell development;cell differentiation;cell part morphogenesis;cell projection morphogenesis;cell projection organization;cellular component morphogenesis;cellular component organization;cellular component organization at cell…	binding;double-stranded RNA binding;glycoprotein binding;identical protein binding;integrin binding;nucleic acid binding;protein binding;protein complex binding;protein C-terminus binding;receptor binding;RNA binding;scaffold protein binding;structural constituent of cytoskeleton;structural constituent of eye lens;structural molecule activity	adherens junction;anchoring junction;axon;axon part;cell body;cell junction;cell leading edge;cell part;cell projection;cell projection part;cell-substrate adherens junction;cell-substrate junction;C-fiber;cilium;cilium part;cytoplasm;cytoplasmic part;cytoskeletal part;cytoskeleton;cytosol;extracellular membrane-bounded organelle;extracellular organelle;extracellular region part;extracellular ves…	REACT_291081;REACT_324616;REACT_345486		32.6404	31.5739	35.6129	33.7174	35.2626	36.245	37.1735	32.5191	32.7096	77	77	69	93.1	93.1	88.8	53.687	0	323.31	658620000000	724
Q61753;F6ZSB7	Q61753	D-3-phosphoglycerate dehydrogenase	Phgdh	-			1.67569	0.159123	-0.934949	-2.64348	-			0.197894	0.764456	-0.138687	-0.37528	-			1.04708	1	0.796261	1.7414	amine biosynthetic process;amine metabolic process;anatomical structure development;aspartate family amino acid metabolic process;biological regulation;biosynthetic process;carboxylic acid biosynthetic process;carboxylic acid metabolic process;cell cycle arrest;cell cycle process;cell development;cell differentiation;cell projection organization;cellular amine metabolic process;cellular amino aci…	binding;catalytic activity;coenzyme binding;cofactor binding;NAD binding;nucleotide binding;oxidoreductase activity;oxidoreductase activity, acting on CH-OH group of donors;oxidoreductase activity, acting on the CH-OH group of donors, NAD or NADP as acceptor;phosphoglycerate dehydrogenase activity	cell part;extracellular membrane-bounded organelle;extracellular organelle;extracellular region part;extracellular vesicular exosome;membrane-bounded organelle;membrane-bounded vesicle;myelin sheath;organelle;vesicle	REACT_306239		28.7795	29.6744	29.3324	29.486	29.4511	29.2653	28.1697	28.9504	28.2775	14	14	14	36.4	36.4	36.4	56.585	0	219.96	7603000000	54
A0A0G2JGD2;P07091	A0A0G2JGD2;P07091	Protein S100-A4	S100a4	-			0.911208	0.216823	-0.932561	-1.61409	-			0.324339	0.620584	-0.75097	-0.714574	-			0.0642436	1	0.181591	0.167599	biological regulation;positive regulation of biological process;positive regulation of cell communication;positive regulation of cellular process;positive regulation of I-kappaB kinase/NF-kappaB cascade;positive regulation of intracellular protein kinase cascade;positive regulation of response to stimulus;positive regulation of signal transduction;positive regulation of signaling;regulation of bi…	binding;calcium ion binding;cation binding;identical protein binding;ion binding;metal ion binding;protein binding;RAGE receptor binding;receptor binding	cell part;cell projection;cytoplasmic part;extracellular membrane-bounded organelle;extracellular organelle;extracellular region part;extracellular space;extracellular vesicular exosome;intracellular membrane-bounded organelle;intracellular organelle;intracellular part;membrane-bounded organelle;membrane-bounded vesicle;neuron projection;nucleus;organelle;perinuclear region of cytoplasm;vesicle			29.8659	30.2906	32.7725	32.042	31.1532	31.9867	31.3871	30.9153	30.0818	13	13	13	83.3	83.3	83.3	9.0621	0	154.39	46681000000	90
Q60817;P70670	Q60817;P70670	Nascent polypeptide-associated complex subunit alpha;Nascent polypeptide-associated complex subunit alpha, muscle-specific form	Naca	-			0.817994	0.238174	-0.90781	-1.47876	-			0.544106	0.57183	-0.763428	-1.06021	-			0.0628879	1	0.144382	0.160813	anatomical structure development;anatomical structure morphogenesis;biological regulation;biosynthetic process;cardiac chamber development;cardiac ventricle development;cell migration;cell motility;cellular biosynthetic process;cellular component movement;cellular macromolecule biosynthetic process;cellular macromolecule metabolic process;cellular metabolic process;cellular nitrogen compound meta…	binding;DNA binding;nucleic acid binding;protein binding;protein binding transcription factor activity;TBP-class protein binding;transcription coactivator activity;transcription cofactor activity;transcription factor binding;transcription factor binding transcription factor activity	cell part;cytoplasm;extracellular membrane-bounded organelle;extracellular organelle;extracellular region part;extracellular vesicular exosome;intracellular membrane-bounded organelle;intracellular organelle;intracellular part;membrane-bounded organelle;membrane-bounded vesicle;nucleus;organelle;vesicle			25.9534	26.1341	27.8827	27.529	27.4617	27.2698	27.0417	26.9987	25.4966	6	6	6	27.9	27.9	27.9	23.384	0	138.45	2086500000	34
P68040	P68040	Guanine nucleotide-binding protein subunit beta-2-like 1;Guanine nucleotide-binding protein subunit beta-2-like 1, N-terminally processed	Gnb2l1	-			1.11524	0.183721	-0.89891	-1.87647	-			0.481549	0.579531	-0.688023	-0.954403	-			0.146052	1	0.210887	0.331218	activation of caspase activity;anatomical structure morphogenesis;biological regulation;carbohydrate homeostasis;cell cycle;cell differentiation;cellular chemical homeostasis;cellular developmental process;cellular glucose homeostasis;cellular homeostasis;cellular process;cellular response to carbohydrate stimulus;cellular response to chemical stimulus;cellular response to glucose stimulus;cellul…	apoptotic protease activator activity;binding;binding, bridging;caspase activator activity;caspase regulator activity;channel inhibitor activity;channel regulator activity;enzyme activator activity;enzyme binding;enzyme inhibitor activity;enzyme regulator activity;identical protein binding;ion channel inhibitor activity;kinase binding;kinase inhibitor activity;kinase regulator activity;peptidase …	cell body;cell part;cell projection;cytoplasm;cytoplasmic part;cytoskeleton;cytosol;dendrite;extracellular membrane-bounded organelle;extracellular organelle;extracellular region part;extracellular vesicular exosome;intracellular membrane-bounded organelle;intracellular non-membrane-bounded organelle;intracellular organelle;intracellular organelle part;intracellular part;macromolecular complex;me…			27.91	27.4037	29.1375	29.5093	28.3475	28.6585	27.9291	28.2078	27.6816	11	11	11	38.5	38.5	38.5	35.076	0	134.23	5989600000	23
P62858;G3UYV7;J3QNN8	P62858;G3UYV7	40S ribosomal protein S28	Rps28	-			1.61368	0.146368	-0.879868	-2.51672	-			0.981236	1	-1.47774	-1.83373	-			0.363091	1	-0.597869	-0.759442	biosynthetic process;cellular biosynthetic process;cellular component biogenesis;cellular component biogenesis at cellular level;cellular component organization or biogenesis;cellular component organization or biogenesis at cellular level;cellular macromolecule biosynthetic process;cellular macromolecule metabolic process;cellular metabolic process;cellular nitrogen compound metabolic process;cel…	structural constituent of ribosome;structural molecule activity	cell part;cytoplasm;cytosolic small ribosomal subunit;extracellular membrane-bounded organelle;extracellular organelle;extracellular region part;extracellular vesicular exosome;intracellular organelle part;intracellular part;macromolecular complex;membrane-bounded organelle;membrane-bounded vesicle;organelle;organelle part;ribonucleoprotein complex;small ribosomal subunit;vesicle	REACT_279505;REACT_283953;REACT_292264;REACT_292503;REACT_302277;REACT_305839;REACT_308559;REACT_311765;REACT_319670;REACT_331340;REACT_340387		27.4372	25.4914	27.5813	28.7341	28.0884	28.1207	27.6589	27.4519	27.1927	5	5	5	52.2	52.2	52.2	7.8409	0	81.19	3634300000	23
A0A140LIZ5;P54775	A0A140LIZ5;P54775	26S protease regulatory subunit 6B	Psmc4	-			0.698808	0.280892	-0.87687	-1.30479	-			NaN	1	0	NaN	-			0.350766	1	-1.64382	-0.803313	anatomical structure development;biological regulation;blastocyst development;catabolic process;cellular catabolic process;cellular macromolecule catabolic process;cellular macromolecule metabolic process;cellular metabolic process;cellular process;developmental process;ER-associated protein catabolic process;macromolecule catabolic process;macromolecule metabolic process;metabolic process;modifi…	adenyl nucleotide binding;adenyl ribonucleotide binding;ATP binding;binding;nucleotide binding;protein binding;purine nucleotide binding;purine ribonucleoside triphosphate binding;purine ribonucleotide binding;ribonucleotide binding;TBP-class protein binding;transcription factor binding	cell part;cytoplasm;cytoplasmic part;cytosolic part;cytosolic proteasome complex;inclusion body;intracellular membrane-bounded organelle;intracellular organelle;intracellular organelle part;intracellular part;macromolecular complex;membrane;membrane-bounded organelle;nuclear part;nuclear proteasome complex;nucleoplasm;nucleus;organelle;organelle part;proteasome accessory complex;proteasome comple…	REACT_274287;REACT_275686;REACT_275732;REACT_278878;REACT_289441;REACT_294625;REACT_297888;REACT_299120;REACT_301078;REACT_310780;REACT_315933;REACT_321346;REACT_326233;REACT_329431;REACT_334737;REACT_336463;REACT_336745;REACT_337766;REACT_341044;REACT_341075;REACT_342086;REACT_342636;REACT_343561;REACT_343568;REACT_345193;REACT_347264;REACT_351311;REACT_353777;REACT_359269;REACT_359387;REACT_360…		26.0937	20.5388	26.6006	27.8806	25.9554	26.9591	26.2458	26.124	25.7947	6	6	6	25.1	25.1	25.1	43.549	0	66.091	1541300000	13
Q60854;F8WIV2;K7E6F1;E9PYY0;E9Q3Y1;E9Q6X2;E9Q108;E9Q0P9;E9PZQ9;E9Q4R2;E9Q5Q5	Q60854;F8WIV2;K7E6F1;E9PYY0;E9Q3Y1;E9Q6X2;E9Q108;E9Q0P9	Serpin B6	Serpinb6;Serpinb6a	-			0.90956	0.220597	-0.876444	-1.59418	-			0.123959	0.795378	-0.437113	-0.314559	-			0.122062	1	0.43933	0.310613	anatomical structure development;biological regulation;cellular process;cellular response to abiotic stimulus;cellular response to osmotic stress;cellular response to stimulus;cellular response to stress;developmental process;developmental process involved in reproduction;gonad development;multicellular organismal process;negative regulation of catalytic activity;negative regulation of endopeptid…	binding;endopeptidase inhibitor activity;endopeptidase regulator activity;enzyme binding;enzyme inhibitor activity;enzyme regulator activity;peptidase inhibitor activity;peptidase regulator activity;protease binding;protein binding;serine-type endopeptidase inhibitor activity	cell part;cytoplasm;extracellular membrane-bounded organelle;extracellular organelle;extracellular region part;extracellular space;extracellular vesicular exosome;intracellular;intracellular part;macromolecular complex;membrane-bounded organelle;membrane-bounded vesicle;organelle;protein complex;vesicle			24.7211	25.1616	28.71	27.105	26.1977	26.6013	26.2224	26.0148	25.0376	9	9	9	34.4	34.4	34.4	42.598	0	113.46	1787600000	22
P70168	P70168	Importin subunit beta-1	Kpnb1	-			0.824218	0.236463	-0.872417	-1.47754	-			0.431452	0.577356	-0.738546	-0.887282	-			0.0564851	1	0.13387	0.145718	establishment of localization;establishment of localization in cell;establishment of protein localization;intracellular protein transport;intracellular transport;nuclear import;nuclear transport;nucleocytoplasmic transport;protein import;protein import into nucleus;protein targeting;protein transport;ribosomal protein import into nucleus;transport	binding;enzyme binding;protein binding;protein domain specific binding;protein transporter activity;substrate-specific transporter activity;transporter activity	cell part;cytoplasm;cytoplasmic part;endoplasmic reticulum part;endoplasmic reticulum tubular network;envelope;extracellular membrane-bounded organelle;extracellular organelle;extracellular region part;extracellular vesicular exosome;intracellular organelle part;intracellular part;macromolecular complex;membrane;membrane-bounded organelle;membrane-bounded vesicle;nuclear envelope;nuclear membrane…	REACT_276462;REACT_299111		26.6444	27.6681	29.0435	28.9841	28.26	28.3276	27.7844	28.3256	26.8445	17	17	17	23.5	23.5	23.5	97.183	0	166	4860500000	59
Q91YQ5;A0A0N4SUJ8	Q91YQ5	Dolichyl-diphosphooligosaccharide--protein glycosyltransferase subunit 1	Rpn1	-			1.16101	0.188586	-0.869329	-1.92286	-			0.33624	0.636568	-0.427708	-0.684214	-			0.375329	1	0.441622	0.744181	carbohydrate metabolic process;cellular carbohydrate metabolic process;cellular macromolecule metabolic process;cellular metabolic process;cellular process;cellular protein metabolic process;glycosylation;macromolecule glycosylation;macromolecule metabolic process;macromolecule modification;metabolic process;peptidyl-amino acid modification;peptidyl-asparagine modification;primary metabolic proce…	catalytic activity;dolichyl-diphosphooligosaccharide-protein glycotransferase activity;oligosaccharyl transferase activity;transferase activity;transferase activity, transferring glycosyl groups;transferase activity, transferring hexosyl groups	cell part;cytoplasmic membrane-bounded vesicle;cytoplasmic part;cytoplasmic vesicle;endoplasmic reticulum;endoplasmic reticulum membrane;endoplasmic reticulum part;integral to membrane;intracellular membrane-bounded organelle;intracellular organelle;intracellular organelle part;intracellular part;intrinsic to membrane;melanosome;membrane;membrane part;membrane-bounded organelle;membrane-bounded v…	REACT_331340		27.6825	28.5492	29.2182	29.4484	28.5089	28.7758	27.9596	28.4468	27.7187	19	19	19	41	41	41	68.527	0	198.71	6180900000	49
Q99N15;A2AFQ2;O08756	Q99N15;A2AFQ2;O08756	3-hydroxyacyl-CoA dehydrogenase type-2	Hsd17b10	-			2.43723	0.130118	-0.867627	-3.58178	-			0.0478257	0.918922	0.0549272	0.111309	-			1.0951	1	0.922555	1.8596	cellular macromolecule metabolic process;cellular metabolic process;cellular nitrogen compound metabolic process;cellular process;macromolecule metabolic process;metabolic process;ncRNA metabolic process;ncRNA processing;nitrogen compound metabolic process;nucleic acid metabolic process;nucleobase-containing compound metabolic process;oxidation-reduction process;primary metabolic process;RNA meta…	3-hydroxy-2-methylbutyryl-CoA dehydrogenase activity;3-hydroxyacyl-CoA dehydrogenase activity;catalytic activity;oxidoreductase activity;oxidoreductase activity, acting on CH-OH group of donors;oxidoreductase activity, acting on the CH-OH group of donors, NAD or NADP as acceptor;steroid dehydrogenase activity;steroid dehydrogenase activity, acting on the CH-OH group of donors, NAD or NADP as acce…	cell part;cytoplasmic part;endoplasmic reticulum;intracellular membrane-bounded organelle;intracellular organelle;intracellular organelle part;intracellular part;membrane;membrane-bounded organelle;mitochondrial inner membrane;mitochondrial membrane;mitochondrial part;mitochondrion;organelle;organelle inner membrane;organelle membrane;organelle part	REACT_305961		23.4311	24.6808	24.4305	24.0959	23.978	24.3038	23.2275	23.0926	23.4546	4	4	4	26.8	26.8	26.8	27.273	0	53.241	250920000	15
P99027	P99027	60S acidic ribosomal protein P2	Rplp2	-			1.55339	0.156595	-0.86057	-2.42324	-			0.32072	0.669882	-0.274562	-0.608736	-			0.861775	1	0.586008	1.40796	biosynthetic process;cellular biosynthetic process;cellular macromolecule biosynthetic process;cellular macromolecule metabolic process;cellular metabolic process;cellular process;macromolecule biosynthetic process;macromolecule metabolic process;metabolic process;translational elongation	structural constituent of ribosome;structural molecule activity	adherens junction;anchoring junction;cell junction;cell part;cell-substrate adherens junction;cell-substrate junction;cytosolic large ribosomal subunit;extracellular membrane-bounded organelle;extracellular organelle;extracellular region part;extracellular vesicular exosome;focal adhesion;intracellular organelle part;intracellular part;large ribosomal subunit;macromolecular complex;membrane;membr…	REACT_279505;REACT_292264;REACT_302277;REACT_308559;REACT_311765;REACT_319670;REACT_331340;REACT_340387		29.1103	29.28	30.0258	30.1224	29.3957	29.7217	28.6018	28.981	29.0752	8	8	8	83.5	83.5	83.5	11.651	0	205.85	10793000000	39
Q9JHU4;F6ZX84	Q9JHU4	Cytoplasmic dynein 1 heavy chain 1	Dync1h1	-			0.738653	0.265772	-0.860366	-1.35671	-			0.539748	0.577843	-0.898773	-1.07625	-			0.0198596	1	-0.038407	-0.0516255	cellular component assembly;cellular component assembly at cellular level;cellular component movement;cellular component organization;cellular component organization at cellular level;cellular component organization or biogenesis;cellular component organization or biogenesis at cellular level;cellular macromolecular complex assembly;cellular macromolecular complex subunit organization;cellular pr…	adenyl nucleotide binding;adenyl ribonucleotide binding;ATP binding;ATPase activity;binding;catalytic activity;dynein binding;dynein light intermediate chain binding;hydrolase activity;hydrolase activity, acting on acid anhydrides;hydrolase activity, acting on acid anhydrides, in phosphorus-containing anhydrides;microtubule motor activity;motor activity;nucleoside-triphosphatase activity;nucleoti…	cell part;cell projection;centrosome;cytoplasm;cytoplasmic dynein complex;cytoplasmic part;cytoskeletal part;dynein complex;extracellular membrane-bounded organelle;extracellular organelle;extracellular region part;extracellular vesicular exosome;filopodium;intracellular non-membrane-bounded organelle;intracellular organelle;intracellular organelle part;intracellular part;macromolecular complex;m…	REACT_272448;REACT_276302;REACT_286537;REACT_316383;REACT_328862;REACT_345278		26.4444	27.6495	28.4342	29.1678	27.5997	28.457	27.4516	28.0781	27.1137	36	36	36	11.2	11.2	11.2	532.04	0	323.31	4274000000	67
A2A6U3;Q80UG5;A2A6U5;A8Y5D3	A2A6U3;Q80UG5;A2A6U5	Septin-9	Sept9	-			0.778124	0.247604	-0.858346	-1.41062	-			NaN	1	0	NaN	-			0.73442	1	-3.92546	-1.53957	cell cycle;cell division;cellular component assembly;cellular component organization;cellular component organization or biogenesis;cellular process;macromolecular complex assembly;macromolecular complex subunit organization;protein complex assembly;protein complex subunit organization;protein heterooligomerization;protein oligomerization	binding;GTP binding;guanyl nucleotide binding;guanyl ribonucleotide binding;nucleotide binding;purine nucleotide binding;purine ribonucleoside triphosphate binding;purine ribonucleotide binding;ribonucleotide binding	actin cytoskeleton;actin filament bundle;actomyosin;cell part;cytoplasmic part;cytoskeletal part;cytoskeleton;intracellular non-membrane-bounded organelle;intracellular organelle;intracellular organelle part;intracellular part;macromolecular complex;microtubule;non-membrane-bounded organelle;organelle;organelle part;perinuclear region of cytoplasm;protein complex;stress fiber			19.6905	20.5388	27.3922	27.3111	26.5521	28.1097	26.4843	26.8676	26.046	7	7	7	16.5	16.5	16.5	63.772	0	77.666	1946700000	10
P63017;Q504P4;P17156;D3Z5E2	P63017;Q504P4	Heat shock cognate 71 kDa protein	Hspa8	-			1.98819	0.188	-0.844508	-2.96453	-			0.656223	0.554404	-0.627547	-1.17779	-			0.204304	1	0.216961	0.425368	anatomical structure development;biological regulation;biosynthetic process;cell cycle phase;cell cycle process;cell development;cellular biosynthetic process;cellular component disassembly;cellular component disassembly at cellular level;cellular component organization;cellular component organization at cellular level;cellular component organization or biogenesis;cellular component organization …	adenyl nucleotide binding;adenyl ribonucleotide binding;antigen binding;ATP binding;ATPase activity;ATPase activity, coupled;binding;C3HC4-type RING finger domain binding;catalytic activity;enzyme binding;glycolipid binding;G-protein-coupled receptor binding;heat shock protein binding;hydrolase activity;hydrolase activity, acting on acid anhydrides;hydrolase activity, acting on acid anhydrides, i…	adherens junction;anchoring junction;blood microparticle;cell junction;cell part;cell surface;cell-substrate adherens junction;cell-substrate junction;chromosomal part;cytoplasmic membrane-bounded vesicle;cytoplasmic part;cytoplasmic vesicle;cytosol;extracellular membrane-bounded organelle;extracellular organelle;extracellular region part;extracellular space;extracellular vesicular exosome;focal …	REACT_272921;REACT_278474;REACT_278878;REACT_287050;REACT_288168;REACT_303468;REACT_307866;REACT_319523;REACT_342454;REACT_75800		32.5449	32.9008	33.8851	34.0325	33.4683	33.7127	32.7307	33.0261	32.9232	55	55	47	68.4	68.4	59.6	70.87	0	323.31	178200000000	346
Q5RKN9;P47753;A0A0G2JE27	Q5RKN9;P47753;A0A0G2JE27	F-actin-capping protein subunit alpha-1	Capza1	-			0.490277	0.38685	-0.843746	-0.992935	-			0.610179	0.572857	-0.46685	-1.05332	-			0.192644	1	0.376895	0.443366	actin filament capping;barbed-end actin filament capping;biological regulation;cellular component organization;cellular component organization or biogenesis;negative regulation of actin filament depolymerization;negative regulation of actin filament polymerization;negative regulation of biological process;negative regulation of cellular component organization;negative regulation of cellular proce…		brush border;cell cortex part;cell junction;cell part;cell projection;cell-cell junction;cortical cytoskeleton;cytoplasmic part;cytoskeletal part;cytoskeleton;extracellular membrane-bounded organelle;extracellular organelle;extracellular region part;extracellular vesicular exosome;F-actin capping protein complex;intracellular non-membrane-bounded organelle;intracellular organelle;intracellular or…	REACT_280010;REACT_342554		26.5675	26.557	27.2918	27.5087	26.7879	27.5201	27.6812	26.3797	25.2246	4	4	3	19.9	19.9	16.4	32.953	0	38.732	2042300000	17
P10126;D3YZ68;D3Z3I8;P62631	P10126;D3YZ68;D3Z3I8	Elongation factor 1-alpha 1	Eef1a1	-			0.782021	0.248035	-0.841221	-1.41122	-			0.0586631	0.918551	0.0375671	0.116789	-			0.814558	1	0.878788	1.46614	biological regulation;biosynthetic process;cellular biosynthetic process;cellular macromolecule biosynthetic process;cellular macromolecule metabolic process;cellular metabolic process;cellular process;cellular response to chemical stimulus;cellular response to endogenous stimulus;cellular response to epidermal growth factor stimulus;cellular response to growth factor stimulus;cellular response t…	binding;catalytic activity;enzyme binding;GTP binding;GTPase activity;guanyl nucleotide binding;guanyl ribonucleotide binding;hydrolase activity;hydrolase activity, acting on acid anhydrides;hydrolase activity, acting on acid anhydrides, in phosphorus-containing anhydrides;kinase binding;nucleic acid binding;nucleoside-triphosphatase activity;nucleotide binding;protein binding;protein kinase bind…	cell body;cell cortex part;cell part;cell projection membrane;cell projection part;cortical actin cytoskeleton;cortical cytoskeleton;cytoplasm;cytoplasmic part;cytoskeletal part;cytoskeleton;cytosol;eukaryotic translation elongation factor 1 complex;extracellular membrane-bounded organelle;extracellular organelle;extracellular region part;extracellular space;extracellular vesicular exosome;intrac…	REACT_311765;REACT_329507;REACT_347026		33.4205	33.9026	33.9097	33.9163	33.7912	33.4126	31.9353	33.4742	33.1869	33	33	33	61.9	61.9	61.9	50.113	0	323.31	181860000000	302
Q9DCT8;A0A0G2JF37	Q9DCT8	Cysteine-rich protein 2	Crip2	-			0.634589	0.309319	-0.839375	-1.20558	-			NaN	1	0	NaN	-			0.313704	1	-1.65697	-0.733458	anatomical structure development;biological regulation;developmental process;hemopoiesis;hemopoietic or lymphoid organ development;organ development;positive regulation of biological process;positive regulation of cell proliferation;positive regulation of cellular process;regulation of biological process;regulation of cell proliferation;regulation of cellular process	binding;cation binding;ion binding;metal ion binding;transition metal ion binding;zinc ion binding	cell cortex;cell part;cytoplasmic part;extracellular matrix;extracellular region part;intracellular part			27.3004	20.5388	26.2665	27.2115	26.6029	27.7804	26.1974	25.6029	27.2764	3	3	3	30.8	30.8	30.8	22.727	0	137.41	1764100000	11
P11440;D3Z2T9;Q80YP0;P97377	P11440;D3Z2T9	Cyclin-dependent kinase 1	Cdk1	-			0.795661	0.242727	-0.837641	-1.42871	-			0.395208	0.599602	-0.444009	-0.77265	-			0.453611	1	0.393632	0.830564	aging;anatomical structure development;anatomical structure morphogenesis;apoptosis;biological regulation;cardiac cell development;cardiac muscle cell development;cation transport;cell aging;cell cycle;cell cycle checkpoint;cell cycle phase;cell cycle process;cell death;cell development;cell differentiation;cell division;cellular component assembly;cellular component organization;cellular compone…	adenyl nucleotide binding;adenyl ribonucleotide binding;ATP binding;binding;catalytic activity;cation binding;cyclin binding;cyclin-dependent protein kinase activity;heat shock protein binding;histone kinase activity;Hsp70 protein binding;ion binding;kinase activity;metal ion binding;nucleotide binding;phosphotransferase activity, alcohol group as acceptor;protein binding;protein kinase activity;…	Cajal body;cell part;centrosome;chromosomal part;chromosome;chromosome, telomeric region;condensed chromosome;cyclin-dependent protein kinase holoenzyme complex;cytoplasm;cytoplasmic part;cytoskeletal part;endosome;extracellular membrane-bounded organelle;extracellular organelle;extracellular region part;extracellular vesicular exosome;intracellular membrane-bounded organelle;intracellular non-me…	REACT_27235;REACT_272448;REACT_274086;REACT_274616;REACT_276302;REACT_277805;REACT_280010;REACT_283368;REACT_283383;REACT_283929;REACT_286537;REACT_291378;REACT_293022;REACT_301452;REACT_305840;REACT_309945;REACT_312383;REACT_314754;REACT_315933;REACT_316610;REACT_321479;REACT_321519;REACT_323594;REACT_324782;REACT_328862;REACT_329153;REACT_329805;REACT_332968;REACT_336463;REACT_336745;REACT_3393…		27.381	27.8851	28.2562	28.9642	28.3147	27.5754	26.936	27.8775	27.5279	11	11	10	47.8	47.8	45.1	34.106	0	140.08	3981100000	40
O35887;Q6XLQ8;G3UWV3;G3V004;G3UXA3;G3UY49;G3UWR0;G3UXA8	O35887;Q6XLQ8;G3UWV3;G3V004	Calumenin	Calu	-			0.716381	0.276	-0.829311	-1.31809	-			0.199128	0.729517	0.367278	0.453449	-			0.755758	1	1.19659	1.44555		binding;calcium ion binding;cation binding;ion binding;metal ion binding	cell part;cytoplasmic membrane-bounded vesicle;cytoplasmic part;cytoplasmic vesicle;endoplasmic reticulum;endoplasmic reticulum lumen;endoplasmic reticulum part;extracellular region;intracellular membrane-bounded organelle;intracellular organelle;intracellular organelle lumen;intracellular organelle part;intracellular part;melanosome;membrane;membrane-bounded organelle;membrane-bounded vesicle;me…	REACT_307071		27.4551	29.1223	29.432	28.905	28.332	27.6705	26.8609	28.2004	27.3583	9	9	9	32.1	32.1	32.1	37.063	0	104.85	5148200000	21
P61924	P61924	Coatomer subunit zeta-1	Copz1	-			0.682931	0.289656	-0.802514	-1.26516	-			0.488564	0.576474	-0.535766	-0.927708	-			0.201538	1	0.266748	0.437136	cellular process;establishment of localization;establishment of localization in cell;establishment of protein localization;Golgi vesicle transport;intracellular protein transport;intracellular transport;intra-Golgi vesicle-mediated transport;protein transport;transport;vesicle-mediated transport		cell part;COPI vesicle coat;cytoplasmic part;cytoplasmic vesicle part;Golgi apparatus part;intracellular organelle part;intracellular part;macromolecular complex;membrane coat;membrane part;organelle part;protein complex;vesicle coat	REACT_284363		22.8276	23.4229	23.9297	24.6348	23.6559	23.4968	22.4684	23.8453	23.0663	3	3	3	39.5	39.5	39.5	20.198	0	60.618	196610000	11
Q9WVJ2;E9Q5I9;E9Q0U1;F6PXS6;F6ZQQ3	Q9WVJ2;E9Q5I9;E9Q0U1	26S proteasome non-ATPase regulatory subunit 13	Psmd13	-			0.398503	0.458542	-0.802506	-0.843125	-			NaN	1	0	NaN	-			0.526017	1	-2.05647	-1.13002	cell cycle phase;cell cycle process;cellular process;macromolecule metabolic process;meiosis I;metabolic process;primary metabolic process;protein metabolic process;proteolysis	catalytic activity;endopeptidase activity;hydrolase activity;peptidase activity;peptidase activity, acting on L-amino acid peptides	cell part;extracellular membrane-bounded organelle;extracellular organelle;extracellular region part;extracellular vesicular exosome;intracellular membrane-bounded organelle;intracellular organelle;intracellular part;macromolecular complex;membrane;membrane-bounded organelle;membrane-bounded vesicle;nucleus;organelle;proteasome accessory complex;proteasome complex;proteasome regulatory particle;p…	REACT_274287;REACT_275686;REACT_275732;REACT_278878;REACT_289441;REACT_294625;REACT_297888;REACT_299120;REACT_301078;REACT_310780;REACT_315933;REACT_321346;REACT_326233;REACT_329431;REACT_334737;REACT_336463;REACT_336745;REACT_337766;REACT_341044;REACT_341075;REACT_342086;REACT_342636;REACT_343561;REACT_343568;REACT_345193;REACT_347264;REACT_351311;REACT_353777;REACT_359269;REACT_359387;REACT_360…		23.735	20.5388	25.7048	26.1211	25.9052	26.5292	24.2481	27.004	24.8959	5	5	5	21.3	21.3	21.3	42.809	0	74.979	924500000	16
P26041;P26043;Q7TSG6	P26041	Moesin	Msn	-			0.770384	0.25907	-0.795443	-1.38217	-			0.498324	0.579323	-0.647858	-0.97032	-			0.115728	1	0.147584	0.261933	actin filament capping;anatomical structure development;apical protein localization;asymmetric protein localization;biological adhesion;biological regulation;cell adhesion;cell development;cell migration;cell motility;cell projection assembly;cell projection organization;cell-cell adhesion;cellular component assembly;cellular component assembly at cellular level;cellular component movement;cellul…	binding;cell adhesion molecule binding;double-stranded RNA binding;enzyme binding;kinase binding;nucleic acid binding;protein binding;protein kinase binding;receptor binding;RNA binding	adherens junction;anchoring junction;apical part of cell;apical plasma membrane;basolateral plasma membrane;blood microparticle;cell division site part;cell junction;cell part;cell periphery;cell pole;cell projection;cell projection membrane;cell projection part;cell tip;cell-substrate adherens junction;cell-substrate junction;cleavage furrow;cytoplasm;cytoskeleton;extracellular membrane-bounded …			31.1759	30.5983	31.959	32.602	31.1872	31.8877	30.7079	31.5453	31.0373	44	44	35	57.7	57.7	46.8	67.766	0	323.31	51553000000	174
B7FAU9;Q8BTM8;B7FAV1;F6XC15;F6Z2C0;J3JS91;F7AVL7	B7FAU9;Q8BTM8;B7FAV1	Filamin-A	Flna	-			1.02447	0.212821	-0.752779	-1.69173	-			0.276127	0.673483	-0.44199	-0.59502	-			0.178938	1	0.310789	0.408862	actin crosslink formation;actin cytoskeleton organization;actin cytoskeleton reorganization;actin filament organization;actin filament-based process;anatomical structure formation involved in morphogenesis;anatomical structure morphogenesis;biological adhesion;biological regulation;biosynthetic process;cAMP-mediated signaling;cell adhesion;cell cycle process;cell morphogenesis;cell morphogenesis …	actin binding;actin filament binding;binding;cytoskeletal protein binding;enzyme binding;Fc-gamma receptor I complex binding;glycoprotein binding;GTPase binding;identical protein binding;immunoglobulin receptor binding;kinase binding;molecular transducer activity;protein binding;protein dimerization activity;protein homodimerization activity;protein kinase binding;protein kinase C binding;Rac GTP…	actin cytoskeleton;actin filament;actin filament bundle;adherens junction;anchoring junction;brush border;cell body;cell cortex;cell cortex part;cell junction;cell part;cell projection;cell projection part;cell-substrate adherens junction;cell-substrate junction;chromosomal part;cortical cytoskeleton;cytoplasm;cytoplasmic part;cytoskeletal part;cytoskeleton;cytosol;dendritic shaft;extracellular m…	REACT_304203;REACT_307071;REACT_320343;REACT_359280		31.2582	31.4898	33.1753	32.7937	32.0331	32.4225	31.6119	32.1482	31.2309	81	81	76	40.4	40.4	39.1	280.5	0	323.31	75129000000	310
A0A1W2P733;Q922D8;A0A1W2P7L5	A0A1W2P733;Q922D8;A0A1W2P7L5	C-1-tetrahydrofolate synthase, cytoplasmic;Methylenetetrahydrofolate dehydrogenase;Methenyltetrahydrofolate cyclohydrolase;Formyltetrahydrofolate synthetase;C-1-tetrahydrofolate synthase, cytoplasmic, N-terminally processed	Mthfd1	-			0.901471	0.233422	-0.749826	-1.53645	-			NaN	1	0	NaN	-			0.511479	1	-2.71925	-1.11912	10-formyltetrahydrofolate biosynthetic process;10-formyltetrahydrofolate metabolic process;amine biosynthetic process;amine metabolic process;anatomical structure development;anatomical structure formation involved in morphogenesis;aromatic compound biosynthetic process;aspartate family amino acid biosynthetic process;aspartate family amino acid metabolic process;biological regulation;biosyntheti…	adenyl nucleotide binding;adenyl ribonucleotide binding;ATP binding;binding;catalytic activity;cyclohydrolase activity;formate-tetrahydrofolate ligase activity;hydrolase activity;hydrolase activity, acting on carbon-nitrogen (but not peptide) bonds;hydrolase activity, acting on carbon-nitrogen (but not peptide) bonds, in cyclic amidines;ligase activity;ligase activity, forming carbon-nitrogen bon…	cell part;cytoplasmic part;cytosol;extracellular membrane-bounded organelle;extracellular organelle;extracellular region part;extracellular vesicular exosome;intracellular membrane-bounded organelle;intracellular organelle;intracellular part;membrane;membrane-bounded organelle;membrane-bounded vesicle;mitochondrion;organelle;vesicle	REACT_300004		19.6905	20.5388	27.0227	26.2312	25.307	26.1211	25.4968	25.272	24.641	7	7	7	14.6	14.6	14.6	82.041	0	69.129	867220000	9
P60229	P60229	Eukaryotic translation initiation factor 3 subunit E	Eif3e	-			0.697919	0.289667	-0.745164	-1.27016	-			NaN	1	0	NaN	-			0.216181	1	-1.02429	-0.527319	biological regulation;catabolic process;cellular catabolic process;cellular component assembly;cellular component assembly at cellular level;cellular component organization;cellular component organization at cellular level;cellular component organization or biogenesis;cellular component organization or biogenesis at cellular level;cellular macromolecular complex assembly;cellular macromolecular c…	binding;nucleic acid binding;protein binding;protein N-terminus binding;RNA binding;translation factor activity, nucleic acid binding;translation initiation factor activity	cell part;cytoplasm;cytoplasmic part;eukaryotic 43S preinitiation complex;eukaryotic 48S preinitiation complex;eukaryotic translation initiation factor 3 complex;extracellular membrane-bounded organelle;extracellular organelle;extracellular region part;extracellular vesicular exosome;intracellular membrane-bounded organelle;intracellular organelle;intracellular organelle part;intracellular part;m…	REACT_283953;REACT_292264;REACT_292503;REACT_305839;REACT_308559;REACT_340387		24.7165	20.5388	26.6342	26.1714	25.8239	25.2026	24.3435	25.7078	24.9111	5	5	5	14.2	14.2	14.2	52.22	0	41.055	713100000	19
O35593	O35593	26S proteasome non-ATPase regulatory subunit 14	Psmd14	-			0.417833	0.449768	-0.73903	-0.866119	-			NaN	1	0	NaN	-			0.539154	1	-1.77729	-1.14294	biological regulation;cellular macromolecule metabolic process;cellular metabolic process;cellular nitrogen compound metabolic process;cellular process;cellular protein metabolic process;cellular response to stimulus;cellular response to stress;DNA metabolic process;DNA recombination;DNA repair;double-strand break repair;double-strand break repair via homologous recombination;double-strand break …	binding;catalytic activity;cation binding;endopeptidase activator activity;endopeptidase activity;endopeptidase regulator activity;enzyme activator activity;enzyme regulator activity;hydrolase activity;ion binding;metal ion binding;metallopeptidase activity;peptidase activator activity;peptidase activity;peptidase activity, acting on L-amino acid peptides;peptidase regulator activity;proteasome b…	cell part;extracellular membrane-bounded organelle;extracellular organelle;extracellular region part;extracellular vesicular exosome;intracellular membrane-bounded organelle;intracellular organelle;intracellular part;macromolecular complex;membrane-bounded organelle;membrane-bounded vesicle;nucleus;organelle;proteasome accessory complex;proteasome complex;proteasome regulatory particle, lid subco…	REACT_274287;REACT_275686;REACT_275732;REACT_278878;REACT_289441;REACT_294625;REACT_297888;REACT_299120;REACT_301078;REACT_310780;REACT_315933;REACT_321346;REACT_326233;REACT_329431;REACT_334737;REACT_336463;REACT_336745;REACT_337766;REACT_341044;REACT_341075;REACT_342086;REACT_342636;REACT_343561;REACT_343568;REACT_345193;REACT_347264;REACT_351311;REACT_353777;REACT_359269;REACT_359387;REACT_360…		19.6905	23.8371	24.2349	26.6027	24.3618	24.347	24.2283	24.3764	24.4897	4	4	4	24.8	24.8	24.8	34.577	0	40.274	471690000	6
Q9DB77;A0A140LI98	Q9DB77	Cytochrome b-c1 complex subunit 2, mitochondrial	Uqcrc2	-			0.542563	0.364159	-0.738246	-1.05299	-			0.262669	0.683047	-0.432159	-0.57145	-			0.472774	1	0.306087	0.804175	metabolic process;oxidation-reduction process	binding;catalytic activity;cation binding;endopeptidase activity;hydrolase activity;ion binding;metal ion binding;metalloendopeptidase activity;metallopeptidase activity;peptidase activity;peptidase activity, acting on L-amino acid peptides	cell part;cytoplasmic part;extracellular membrane-bounded organelle;extracellular organelle;extracellular region part;extracellular vesicular exosome;intracellular membrane-bounded organelle;intracellular organelle;intracellular organelle part;intracellular part;macromolecular complex;membrane;membrane part;membrane-bounded organelle;membrane-bounded vesicle;mitochondrial inner membrane;mitochond…	REACT_278797	+	26.1961	26.2157	27.0221	28.029	26.7127	25.9888	26.1046	26.309	26.1021	7	7	7	27.6	27.6	27.6	48.234	0	99.906	1593200000	13
Q9R0E1;F6W3Q8	Q9R0E1	Procollagen-lysine,2-oxoglutarate 5-dioxygenase 3	Plod3	-			0.651669	0.308692	-0.730914	-1.20372	-			NaN	1	0	NaN	-			0.578154	1	-2.6641	-1.23748	anatomical structure development;anatomical structure morphogenesis;basement membrane assembly;basement membrane organization;biological regulation;cell morphogenesis;cell morphogenesis involved in differentiation;cellular component assembly;cellular component assembly at cellular level;cellular component morphogenesis;cellular component organization;cellular component organization at cellular le…	binding;carboxylic acid binding;catalytic activity;cation binding;glucosyltransferase activity;ion binding;iron ion binding;L-ascorbic acid binding;metal ion binding;oxidoreductase activity;oxidoreductase activity, acting on paired donors, with incorporation or reduction of molecular oxygen;oxidoreductase activity, acting on paired donors, with incorporation or reduction of molecular oxygen, 2-ox…	cell part;cytoplasmic part;endoplasmic reticulum;endoplasmic reticulum membrane;endoplasmic reticulum part;extracellular membrane-bounded organelle;extracellular organelle;extracellular region part;extracellular vesicular exosome;intracellular membrane-bounded organelle;intracellular organelle;intracellular organelle part;intracellular part;membrane;membrane part;membrane-bounded organelle;membra…	REACT_285754		19.6905	20.5388	26.1468	26.0839	24.7914	25.6858	25.3875	24.7462	24.2348	5	5	5	10.1	10.1	10.1	84.921	0	62.209	632240000	10
Q64433	Q64433	10 kDa heat shock protein, mitochondrial	Hspe1	-			0.614478	0.331021	-0.693618	-1.14306	-			0.575909	0.550628	-1.22661	-1.17001	-			0.241152	1	-0.532996	-0.548564	cell differentiation;cellular developmental process;cellular macromolecule metabolic process;cellular metabolic process;cellular process;cellular protein metabolic process;developmental process;macromolecule metabolic process;metabolic process;osteoblast differentiation;primary metabolic process;protein folding;protein metabolic process	adenyl nucleotide binding;adenyl ribonucleotide binding;ATP binding;binding;chaperone binding;nucleotide binding;protein binding;purine nucleotide binding;purine ribonucleoside triphosphate binding;purine ribonucleotide binding;ribonucleotide binding	cell part;cytoplasmic part;extracellular membrane-bounded organelle;extracellular organelle;extracellular region part;extracellular vesicular exosome;intracellular membrane-bounded organelle;intracellular organelle;intracellular organelle lumen;intracellular organelle part;intracellular part;membrane;membrane-bounded organelle;membrane-bounded vesicle;membrane-enclosed lumen;mitochondrial matrix;…		+	27.4909	28.6556	30.3739	30.7025	29.2088	30.289	29.8556	29.1659	29.0979	12	12	12	88.2	88.2	88.2	10.963	0	109.07	14606000000	54
P13020;A0A0J9YUQ8;CON__Q3SX14;A0A0J9YUJ8	P13020;A0A0J9YUQ8	Gelsolin	Gsn	-			0.598023	0.340497	-0.681815	-1.11747	-			0.305023	0.654066	-0.442691	-0.640715	-			0.148757	1	0.239124	0.34227	actin cytoskeleton organization;actin filament capping;actin filament organization;actin filament polymerization;actin filament severing;actin filament-based process;actin nucleation;actin polymerization or depolymerization;aging;anatomical structure development;anatomical structure morphogenesis;barbed-end actin filament capping;biological regulation;cell development;cell part morphogenesis;cell…	actin binding;binding;calcium ion binding;cation binding;cytoskeletal protein binding;ion binding;metal ion binding;myosin binding;myosin II binding;protein binding;protein domain specific binding	actin cap;adherens junction;anchoring junction;blood microparticle;cell cortex part;cell junction;cell part;cell projection;cell-substrate adherens junction;cell-substrate junction;cortical actin cytoskeleton;cortical cytoskeleton;cytoplasm;cytoplasmic part;cytoskeletal part;cytoskeleton;cytosol;extracellular membrane-bounded organelle;extracellular organelle;extracellular region;extracellular re…	REACT_291081		27.2911	26.5449	28.1811	28.3115	27.1093	27.9244	27.8338	26.7197	26.7462	9	9	6	20.6	20.6	14.4	85.941	0	108.03	3008500000	15
Q8VEM8;G5E902	Q8VEM8;G5E902	Phosphate carrier protein, mitochondrial	Slc25a3	-			0.261071	0.619755	-0.676859	-0.597258	-			0.00136441	0.996758	-0.0044632	-0.003824	-			0.215896	1	0.672396	0.512937	establishment of localization;transport	active transmembrane transporter activity;binding;protein binding;protein complex binding;secondary active transmembrane transporter activity;symporter activity;transmembrane transporter activity;transporter activity	cell part;cytoplasmic part;extracellular membrane-bounded organelle;extracellular organelle;extracellular region part;extracellular vesicular exosome;integral to membrane;intracellular membrane-bounded organelle;intracellular organelle;intracellular organelle part;intracellular part;intrinsic to membrane;membrane;membrane part;membrane-bounded organelle;membrane-bounded vesicle;mitochondrial inne…		+	31.2837	32.0824	29.1454	31.3735	31.5235	29.6279	28.5006	31.1216	30.8721	14	14	14	41.2	41.2	41.2	39.632	0	182.41	29435000000	95
P56480	P56480	ATP synthase subunit beta, mitochondrial	Atp5b	-			1.10136	0.206939	-0.665985	-1.73282	-			0.228511	0.717782	-0.244713	-0.471166	-			0.510761	1	0.421272	0.913078	anatomical structure formation involved in morphogenesis;angiogenesis;ATP biosynthetic process;ATP hydrolysis coupled proton transport;ATP metabolic process;ATP synthesis coupled proton transport;biological regulation;biosynthetic process;cation homeostasis;cation transport;cell differentiation;cellular biosynthetic process;cellular cation homeostasis;cellular chemical homeostasis;cellular develo…	active transmembrane transporter activity;adenyl nucleotide binding;adenyl ribonucleotide binding;ATP binding;ATPase activity;ATPase activity, coupled;ATPase activity, coupled to movement of substances;ATPase activity, coupled to transmembrane movement of ions;ATPase activity, coupled to transmembrane movement of substances;binding;catalytic activity;cation transmembrane transporter activity;cati…	cell part;cell surface;cytoplasmic part;extracellular membrane-bounded organelle;extracellular organelle;extracellular region part;extracellular vesicular exosome;intracellular membrane-bounded organelle;intracellular non-membrane-bounded organelle;intracellular organelle;intracellular organelle part;intracellular part;macromolecular complex;membrane;membrane part;membrane-bounded organelle;membr…	REACT_287909;REACT_292308;REACT_328033	+	30.1534	31.2834	30.9583	31.477	30.6071	31.0452	30.5759	30.4317	30.1237	29	29	29	77.5	77.5	77.5	56.3	0	323.31	31389000000	192
Q9Z0N1;Q9Z0N2;A2AAW9	Q9Z0N1;Q9Z0N2;A2AAW9	Eukaryotic translation initiation factor 2 subunit 3, X-linked;Eukaryotic translation initiation factor 2 subunit 3, Y-linked	Eif2s3x;Eif2s3y	-			0.636565	0.323327	-0.663061	-1.16385	-			0.419615	0.586617	-0.521473	-0.828282	-			0.151126	1	0.141588	0.314999	cellular process;translational initiation	binding;catalytic activity;GTP binding;GTPase activity;guanyl nucleotide binding;guanyl ribonucleotide binding;hydrolase activity;hydrolase activity, acting on acid anhydrides;hydrolase activity, acting on acid anhydrides, in phosphorus-containing anhydrides;nucleic acid binding;nucleoside-triphosphatase activity;nucleotide binding;purine nucleotide binding;purine ribonucleoside triphosphate bind…	cell part;cytoplasm;extracellular membrane-bounded organelle;extracellular organelle;extracellular region part;extracellular vesicular exosome;intracellular part;membrane-bounded organelle;membrane-bounded vesicle;organelle;vesicle	REACT_283953;REACT_292264;REACT_292503;REACT_293350;REACT_305839;REACT_340387;REACT_343149		27.968	27.7633	28.753	29.4904	27.9974	28.5609	28.3614	27.9263	27.7718	11	11	11	35.6	35.6	35.6	51.065	0	90.819	5452200000	29
E9PVA8	E9PVA8		Gcn1l1	-			0.20535	0.69053	-0.647631	-0.491169	-			0.189666	0.738278	0.366138	0.436537	-			0.335842	1	1.01377	0.75323			cell part;cytoplasm;intracellular part;membrane			26.4742	27.64	25.7381	26.5387	26.9173	25.298	23.4011	27.0187	26.3913	26	26	26	15.5	15.5	15.5	293.02	0	232.3	1245700000	94
Q8VI75;Q5U4C5	Q8VI75;Q5U4C5	Importin-4	Ipo4	-			0.377432	0.495393	-0.616632	-0.78483	-			0.717174	0.602632	-0.660999	-1.26784	-			0.0251204	1	-0.0443662	-0.064171	cellular component assembly;cellular component assembly at cellular level;cellular component biogenesis;cellular component biogenesis at cellular level;cellular component organization;cellular component organization at cellular level;cellular component organization or biogenesis;cellular component organization or biogenesis at cellular level;cellular macromolecular complex assembly;cellular macro…		cell part;chromatin;chromosomal part;cytoplasm;intracellular organelle part;intracellular part;macromolecular complex;membrane;nuclear chromatin;nuclear chromosome part;nuclear part;organelle part;protein complex			21.7048	22.2253	22.1968	23.4752	22.3065	22.3282	20.9605	22.7608	22.5387	4	4	4	6.8	6.8	6.8	119.27	0	51.252	87395000	17
Q9D0I9	Q9D0I9	Arginine--tRNA ligase, cytoplasmic	Rars	-			0.347824	0.528188	-0.611376	-0.73738	-			0.385667	0.597113	-0.550838	-0.785441	-			0.0310202	1	0.0605373	0.0799204	amine metabolic process;amino acid activation;arginyl-tRNA aminoacylation;carboxylic acid metabolic process;cellular amine metabolic process;cellular amino acid metabolic process;cellular ketone metabolic process;cellular macromolecule metabolic process;cellular metabolic process;cellular nitrogen compound metabolic process;cellular process;macromolecule metabolic process;metabolic process;ncRNA …	adenyl nucleotide binding;adenyl ribonucleotide binding;amine binding;amino acid binding;aminoacyl-tRNA ligase activity;arginine binding;arginine-tRNA ligase activity;ATP binding;binding;carboxylic acid binding;catalytic activity;ligase activity;ligase activity, forming aminoacyl-tRNA and related compounds;ligase activity, forming carbon-oxygen bonds;nucleic acid binding;nucleotide binding;purine…	aminoacyl-tRNA synthetase multienzyme complex;cell part;cytoplasm;cytoplasmic part;extracellular membrane-bounded organelle;extracellular organelle;extracellular region part;extracellular vesicular exosome;intracellular membrane-bounded organelle;intracellular organelle;intracellular organelle part;intracellular part;macromolecular complex;membrane;membrane-bounded organelle;membrane-bounded vesi…			26.1821	26.8244	27.4363	28.3189	26.7929	26.9835	25.7692	26.8258	27.6661	17	17	17	28.2	28.2	28.2	75.673	0	158.33	2295000000	35
Q05186	Q05186	Reticulocalbin-1	Rcn1	-			0.247	0.645338	-0.567681	-0.562491	-			NaN	1	0	NaN	-			0.239919	1	-1.67275	-0.587404	anatomical structure development;camera-type eye development;chordate embryonic development;developmental process;embryo development;embryo development ending in birth or egg hatching;eye development;in utero embryonic development;organ development;sensory organ development	binding;calcium ion binding;cation binding;ion binding;metal ion binding	cell part;cytoplasmic part;endoplasmic reticulum;endoplasmic reticulum lumen;endoplasmic reticulum part;intracellular membrane-bounded organelle;intracellular organelle;intracellular organelle lumen;intracellular organelle part;intracellular part;membrane-bounded organelle;membrane-enclosed lumen;organelle;organelle lumen;organelle part			19.6905	28.8304	26.3942	28.9339	26.4468	26.2556	26.1124	27.0981	26.7229	4	4	4	21.5	21.5	21.5	38.113	0	46.589	2516200000	6
D3Z6F5;Q03265;D6RJ16	D3Z6F5;Q03265	ATP synthase subunit alpha;ATP synthase subunit alpha, mitochondrial	Atp5a1	-			0.518766	0.393707	-0.562415	-0.976377	-			0.311846	0.672499	0.281718	0.600715	-			0.800251	1	0.844133	1.43681	ATP biosynthetic process;ATP hydrolysis coupled proton transport;ATP metabolic process;ATP synthesis coupled proton transport;biological regulation;biosynthetic process;cation transport;cellular biosynthetic process;cellular metabolic process;cellular nitrogen compound biosynthetic process;cellular nitrogen compound metabolic process;cellular process;energy coupled proton transport, against elect…	active transmembrane transporter activity;adenyl nucleotide binding;adenyl ribonucleotide binding;ATP binding;ATPase activity;ATPase activity, coupled;ATPase activity, coupled to movement of substances;ATPase activity, coupled to transmembrane movement of ions;ATPase activity, coupled to transmembrane movement of substances;binding;catalytic activity;cation transmembrane transporter activity;cati…	cell part;cytoplasmic part;extracellular membrane-bounded organelle;extracellular organelle;extracellular region part;extracellular vesicular exosome;intracellular membrane-bounded organelle;intracellular organelle;intracellular organelle part;intracellular part;macromolecular complex;membrane;membrane part;membrane-bounded organelle;membrane-bounded vesicle;mitochondrial inner membrane;mitochond…	REACT_287909	+	31.1768	32.115	31.5983	31.7302	31.4369	30.8777	29.9863	31.2984	31.0729	32	32	32	62.6	62.6	62.6	54.594	0	323.31	38315000000	184
Q8VHX6	Q8VHX6	Filamin-C	Flnc	-			0.412916	0.470712	-0.542781	-0.823802	-			0.195779	0.737031	-0.297767	-0.435177	-			0.161594	1	0.245014	0.365858	actin filament-based process;anatomical structure development;cell development;cellular developmental process;cellular process;developmental process;muscle cell development;muscle fiber development;striated muscle cell development	actin binding;ankyrin binding;binding;cytoskeletal protein binding;protein binding	actin cytoskeleton;adherens junction;anchoring junction;cell junction;cell part;cell-substrate adherens junction;cell-substrate junction;contractile fiber part;cytoplasm;cytoplasmic part;cytoskeleton;focal adhesion;intracellular non-membrane-bounded organelle;intracellular organelle;intracellular part;membrane;non-membrane-bounded organelle;organelle;organelle part;plasma membrane;sarcolemma;sarc…	REACT_320343		27.9785	27.6418	29.0373	29.2998	27.9411	28.3099	27.2075	28.4076	28.3073	23	18	18	10.1	8.7	8.7	291.12	0	144.92	5208600000	34
Q8BU30;E9Q866	Q8BU30	Isoleucine--tRNA ligase, cytoplasmic	Iars	-			0.338031	0.534928	-0.533733	-0.709469	-			0.148896	0.781668	-0.263084	-0.347042	-			0.225331	1	0.270649	0.475217	amine metabolic process;amino acid activation;carboxylic acid metabolic process;cell differentiation;cellular amine metabolic process;cellular amino acid metabolic process;cellular developmental process;cellular ketone metabolic process;cellular macromolecule metabolic process;cellular metabolic process;cellular nitrogen compound metabolic process;cellular process;developmental process;isoleucyl-…	adenyl nucleotide binding;adenyl ribonucleotide binding;aminoacyl-tRNA editing activity;aminoacyl-tRNA ligase activity;ATP binding;binding;carboxylic ester hydrolase activity;catalytic activity;hydrolase activity;hydrolase activity, acting on ester bonds;isoleucine-tRNA ligase activity;ligase activity;ligase activity, forming aminoacyl-tRNA and related compounds;ligase activity, forming carbon-ox…	cell part;cytoplasm;cytoplasmic part;cytosol;extracellular membrane-bounded organelle;extracellular organelle;extracellular region part;extracellular vesicular exosome;intracellular organelle part;intracellular part;membrane;membrane-bounded organelle;membrane-bounded vesicle;nuclear part;nucleoplasm;organelle;organelle part;vesicle			26.2904	27.2734	27.3308	28.2728	27.0774	26.3336	26.1308	26.6909	27.261	13	13	13	13.1	13.1	13.1	144.27	0	100.18	2257400000	18
Q9D0K2;Q3UJQ9	Q9D0K2;Q3UJQ9	Succinyl-CoA:3-ketoacid coenzyme A transferase 1, mitochondrial;Succinyl-CoA:3-ketoacid-coenzyme A transferase	Oxct1	-			0.720309	0.306771	-0.526988	-1.2125	-			NaN	1	0	NaN	-			0.137765	1	-0.872337	-0.357571	adipose tissue development;anatomical structure development;biological regulation;brain development;catabolic process;cellular catabolic process;cellular ketone body metabolic process;cellular ketone metabolic process;cellular metabolic process;cellular process;developmental process;heart development;ketone body catabolic process;ketone catabolic process;metabolic process;organ development;positi…	3-oxoacid CoA-transferase activity;catalytic activity;CoA-transferase activity;transferase activity;transferase activity, transferring sulfur-containing groups	cell part;cytoplasmic part;intracellular membrane-bounded organelle;intracellular organelle;intracellular organelle lumen;intracellular organelle part;intracellular part;membrane-bounded organelle;membrane-enclosed lumen;mitochondrial matrix;mitochondrial part;mitochondrion;organelle;organelle lumen;organelle part	REACT_331447	+	19.6905	24.8138	27.6824	25.9341	24.8538	25.5968	25.1188	24.9129	24.772	5	5	5	16.9	16.9	16.9	55.988	0	91.967	844130000	14
P63038;D3Z2F2;D3Z7J9	P63038	60 kDa heat shock protein, mitochondrial	Hspd1	-			0.470891	0.429428	-0.524234	-0.900326	-			0.930378	1	-1.17472	-1.70207	-			0.563688	1	-0.650483	-1.0622	activation of caspase activity;activation of immune response;activation of innate immune response;adaptive immune response;adaptive immune response based on somatic recombination of immune receptors built from immunoglobulin superfamily domains;B cell activation;B cell activation involved in immune response;B cell cytokine production;B cell mediated immunity;B cell proliferation;biological regula…	adenyl nucleotide binding;adenyl ribonucleotide binding;ATP binding;binding;chaperone binding;double-stranded RNA binding;enzyme binding;lipopolysaccharide binding;nucleic acid binding;nucleotide binding;p53 binding;protein binding;purine nucleotide binding;purine ribonucleoside triphosphate binding;purine ribonucleotide binding;ribonucleotide binding;RNA binding;ubiquitin protein ligase binding	cell part;cell surface;coated pit;coated vesicle;cyclin-dependent protein kinase activating kinase holoenzyme complex;cytoplasm;cytoplasmic membrane-bounded vesicle;cytoplasmic part;cytoplasmic vesicle;cytosol;early endosome;endosome;extracellular membrane-bounded organelle;extracellular organelle;extracellular region part;extracellular space;extracellular vesicular exosome;intracellular membrane…	REACT_292308	+	30.2497	30.978	31.7559	32.625	31.3741	32.5085	32.1754	31.2836	31.476	45	45	45	79.9	79.9	79.9	60.955	0	323.31	60819000000	304
Q9D0M3	Q9D0M3	Cytochrome c1, heme protein, mitochondrial	Cyc1	-			0.439648	0.455559	-0.5117	-0.853826	-			0.00902274	0.979102	-0.0157935	-0.0233632	-			0.58649	1	0.495906	1.03878	metabolic process;oxidation-reduction process;response to chemical stimulus;response to endogenous stimulus;response to glucagon stimulus;response to hormone stimulus;response to organic substance;response to peptide hormone stimulus;response to stimulus	binding;cation binding;electron carrier activity;heme binding;ion binding;iron ion binding;metal ion binding;tetrapyrrole binding;transition metal ion binding	cell part;cytoplasmic part;integral to membrane;intracellular membrane-bounded organelle;intracellular organelle;intracellular organelle part;intracellular part;intrinsic to membrane;membrane;membrane part;membrane-bounded organelle;mitochondrial inner membrane;mitochondrial membrane;mitochondrial part;mitochondrion;nucleus;organelle;organelle inner membrane;organelle membrane;organelle part;resp…	REACT_278797	+	26.8894	27.8464	27.938	28.4913	26.9522	27.2777	26.7691	27.0485	27.3684	6	6	6	19.1	19.1	19.1	35.327	0	43.795	2928400000	16
B2M1R6;P61979;H3BKD0;H3BK96;H3BLL4;H3BKI8;H3BLP7;Q8BT23;H3BJ43;H3BJS9	B2M1R6;P61979;H3BKD0;H3BK96;H3BLL4;H3BKI8	Heterogeneous nuclear ribonucleoprotein K	Hnrnpk	-			0.457141	0.446132	-0.494874	-0.872805	-			0.306923	0.656411	-0.381993	-0.629112	-			0.0806063	1	0.112881	0.1899	biological regulation;cellular macromolecule metabolic process;cellular metabolic process;cellular nitrogen compound metabolic process;cellular process;macromolecule metabolic process;metabolic process;mRNA metabolic process;mRNA processing;negative regulation of biological process;negative regulation of cellular metabolic process;negative regulation of cellular process;negative regulation of mac…	binding;core promoter proximal region DNA binding;core promoter proximal region sequence-specific DNA binding;DNA binding;nucleic acid binding;nucleic acid binding transcription factor activity;regulatory region DNA binding;regulatory region nucleic acid binding;RNA binding;RNA polymerase II core promoter proximal region sequence-specific DNA binding;RNA polymerase II core promoter proximal regio…	adherens junction;anchoring junction;catalytic step 2 spliceosome;cell junction;cell part;cell projection;cell-substrate adherens junction;cell-substrate junction;chromatin;chromosomal part;cytoplasm;cytoskeletal part;extracellular membrane-bounded organelle;extracellular organelle;extracellular region part;extracellular vesicular exosome;focal adhesion;intracellular non-membrane-bounded organell…	REACT_307866;REACT_340895		28.4396	28.5712	29.6294	29.4352	28.6064	29.7446	29.2553	28.8826	28.1636	14	14	14	33.4	33.4	33.4	48.562	0	154.81	8867000000	63
D3Z158;Q8BML9;A0A0A6YY08;A0A140LIN2;A0A140LHZ5;A0A140LJH1;A0A140LIR0;A0A140LJH2;A0A140LID3;A0A140LHJ3;A0A140LHB3;A0A140LIS6;A0A140LII8;A0A140LIZ4;F6TDS3;A0A140LJK5	D3Z158;Q8BML9		Qars	-			0.265964	0.629942	-0.484704	-0.585288	-			0.285692	0.671067	-0.426339	-0.60723	-			0.0352812	1	0.0583655	0.0884655	amine metabolic process;amino acid activation;anatomical structure development;biological regulation;brain development;carboxylic acid metabolic process;cellular amine metabolic process;cellular amino acid metabolic process;cellular ketone metabolic process;cellular macromolecule metabolic process;cellular metabolic process;cellular nitrogen compound metabolic process;cellular process;development…	adenyl nucleotide binding;adenyl ribonucleotide binding;aminoacyl-tRNA ligase activity;ATP binding;binding;catalytic activity;enzyme binding;glutamine-tRNA ligase activity;kinase binding;ligase activity;ligase activity, forming aminoacyl-tRNA and related compounds;ligase activity, forming carbon-oxygen bonds;nucleic acid binding;nucleotide binding;protein binding;protein kinase binding;purine nuc…	aminoacyl-tRNA synthetase multienzyme complex;cell part;cytoplasm;intracellular part;macromolecular complex;protein complex			24.5195	24.6491	25.3861	26.323	24.9789	24.5318	23.8324	25.1031	25.4442	7	7	7	13.7	13.7	13.7	85.054	0	48.112	573870000	15
Q922B2	Q922B2	Aspartate--tRNA ligase, cytoplasmic	Dars	-			0.449727	0.455796	-0.462206	-0.852266	-			0.201884	0.739444	-0.263772	-0.436877	-			0.167969	1	0.198434	0.363573	amine metabolic process;amino acid activation;aspartyl-tRNA aminoacylation;carboxylic acid metabolic process;cellular amine metabolic process;cellular amino acid metabolic process;cellular ketone metabolic process;cellular macromolecule metabolic process;cellular metabolic process;cellular nitrogen compound metabolic process;cellular process;macromolecule metabolic process;metabolic process;ncRNA…	adenyl nucleotide binding;adenyl ribonucleotide binding;aminoacyl-tRNA ligase activity;aspartate-tRNA ligase activity;ATP binding;binding;catalytic activity;ligase activity;ligase activity, forming aminoacyl-tRNA and related compounds;ligase activity, forming carbon-oxygen bonds;nucleotide binding;purine nucleotide binding;purine ribonucleoside triphosphate binding;purine ribonucleotide binding;r…	cell part;cytoplasm;extracellular membrane-bounded organelle;extracellular organelle;extracellular region part;extracellular vesicular exosome;intracellular part;membrane;membrane-bounded organelle;membrane-bounded vesicle;organelle;vesicle			27.0789	26.7753	27.9696	28.1943	27.4414	26.9793	26.6155	27.0789	27.534	6	6	6	12.8	12.8	12.8	57.147	0	38.866	2613500000	11
E9QLA5;Q0GNC1	E9QLA5;Q0GNC1	Inverted formin-2	Inf2	-			0.311724	0.576956	-0.453114	-0.65323	-			0.122806	0.814499	-0.173595	-0.281577	-			0.241805	1	0.279519	0.502703	actin cytoskeleton organization;actin filament-based process;biological regulation;cellular component organization;cellular component organization at cellular level;cellular component organization or biogenesis;cellular component organization or biogenesis at cellular level;cellular process;cytoskeleton organization;organelle organization;regulation of anatomical structure morphogenesis;regulatio…		cell part;cytoplasm;cytoplasmic part;endoplasmic reticulum;intracellular membrane-bounded organelle;intracellular organelle;intracellular part;membrane-bounded organelle;nucleus;organelle;perinuclear region of cytoplasm			25.2666	24.5692	25.3487	26.1419	24.767	24.7964	24.216	25.5124	24.6176	7	7	7	10.7	10.7	10.7	138.36	0	90.781	544700000	24
P62137	P62137	Serine/threonine-protein phosphatase PP1-alpha catalytic subunit	Ppp1ca	-			0.483781	0.432293	-0.452615	-0.893026	-			0.129672	0.81324	-0.136285	-0.28041	-			0.252374	1	0.31633	0.529616	anatomical structure development;anatomical structure morphogenesis;biological regulation;branching morphogenesis of a tube;carbohydrate metabolic process;cell cycle phase;cell cycle process;cell division;cellular carbohydrate metabolic process;cellular glucan metabolic process;cellular macromolecule metabolic process;cellular metabolic process;cellular polysaccharide metabolic process;cellular p…	binding;catalytic activity;cation binding;hydrolase activity;hydrolase activity, acting on ester bonds;ion binding;metal ion binding;phosphatase activity;phosphoprotein phosphatase activity;phosphoric ester hydrolase activity;protein serine/threonine phosphatase activity;ribonucleoprotein binding	cell part;cell projection;cell projection part;cytoplasm;cytoplasmic part;dendritic spine;extracellular membrane-bounded organelle;extracellular organelle;extracellular region part;extracellular vesicular exosome;glycogen granule;histone methyltransferase complex;intracellular membrane-bounded organelle;intracellular non-membrane-bounded organelle;intracellular organelle;intracellular organelle p…	REACT_294789;REACT_316390;REACT_325290		23.9602	24.2672	25.0975	24.8223	24.6925	24.219	23.7722	24.8516	23.7522	4	4	2	10	10	4.2	37.54	0	52.037	348920000	18
P14873;A2ARP8;Q9QYR6	P14873	Microtubule-associated protein 1B;MAP1B heavy chain;MAP1 light chain LC1	Map1b	-			0.493932	0.43184	-0.427874	-0.895536	-			0.762285	0.64525	-0.836342	-1.38297	-			0.292108	1	-0.408469	-0.613378	anatomical structure development;anatomical structure morphogenesis;axon extension;axonogenesis;biological regulation;cell growth;cell part morphogenesis;cell projection morphogenesis;cell projection organization;cellular component maintenance;cellular component morphogenesis;cellular component movement;cellular component organization;cellular component organization at cellular level;cellular com…	binding;cytoskeletal protein binding;cytoskeletal regulatory protein binding;microtubule binding;protein binding;tubulin binding	cell junction;cell part;cell projection;cell projection part;cilium;cytoplasm;cytoplasmic part;cytoskeletal part;cytosol;dendritic spine;intracellular organelle part;intracellular part;macromolecular complex;membrane;microtubule;microtubule associated complex;neuron projection;neuron spine;nonmotile primary cilium;organelle part;photoreceptor outer segment;plasma membrane;postsynaptic density;pri…			27.9759	27.3635	26.3796	28.4557	27.7984	27.9739	28.2557	27.5329	27.1559	11	11	11	7.8	7.8	7.8	270.25	0	139.57	3318600000	27
Q810B6	Q810B6	Rabankyrin-5	Ankfy1	-			0.2932	0.610473	-0.425608	-0.618808	-			0.190305	0.734561	0.345616	0.434592	-			0.640633	1	0.771224	1.19887	biological regulation;cellular component organization;cellular component organization at cellular level;cellular component organization or biogenesis;cellular component organization or biogenesis at cellular level;cellular localization;cellular membrane fusion;cellular membrane organization;cellular process;endocytosis;endosomal vesicle fusion;endosome localization;endosome transport;establishmen…	binding;cation binding;enzyme binding;GTPase binding;ion binding;metal ion binding;protein binding;Rab GTPase binding;Ras GTPase binding;small GTPase binding	cell part;cytoplasmic membrane-bounded vesicle;cytoplasmic part;cytoplasmic vesicle;early endosome;endosomal part;endosome;endosome membrane;extracellular membrane-bounded organelle;extracellular organelle;extracellular region part;extracellular vesicular exosome;intracellular membrane-bounded organelle;intracellular organelle;intracellular organelle part;intracellular part;lysosomal membrane;mac…			27.7741	28.2788	26.7007	26.8219	28.2661	26.6288	26.2822	27.2348	26.923	6	6	6	8.5	8.5	8.5	128.65	0	53.808	2292800000	11
O55222	O55222	Integrin-linked protein kinase	Ilk	-			0.529555	0.414698	-0.423697	-0.936769	-			0.54317	0.580783	-0.463142	-0.971491	-			0.0568395	1	-0.0394452	-0.116081	aging;ameboidal cell migration;anatomical structure development;anatomical structure formation involved in morphogenesis;anatomical structure morphogenesis;axon ensheathment;biological adhesion;biological regulation;branching involved in ureteric bud morphogenesis;branching morphogenesis of a tube;cell adhesion;cell aging;cell cycle arrest;cell cycle process;cell development;cell migration;cell m…	adenyl nucleotide binding;adenyl ribonucleotide binding;ATP binding;binding;catalytic activity;enzyme binding;kinase activity;kinase binding;molecular transducer activity;nucleotide binding;phosphotransferase activity, alcohol group as acceptor;protein binding;protein kinase activity;protein kinase binding;protein serine/threonine kinase activity;purine nucleotide binding;purine ribonucleoside tr…	actin filament bundle;actomyosin;adherens junction;anchoring junction;axon part;cell body;cell junction;cell part;cell projection;cell projection part;cell-cell junction;cell-substrate adherens junction;cell-substrate junction;contractile fiber part;costamere;cytoplasm;cytoplasmic part;cytoskeletal part;dendritic shaft;focal adhesion;intracellular organelle part;intracellular part;lamellipodium;m…	REACT_301006;REACT_320343		24.1836	24.7348	24.7925	25.3817	24.3883	25.3303	24.5118	24.4299	24.8875	3	3	3	6.9	6.9	6.9	51.373	0	23.342	429190000	15
P62869;A6PWE0	P62869	Transcription elongation factor B polypeptide 2	Tceb2	-			0.393514	0.510251	-0.412196	-0.760128	-			0.399912	0.600234	-0.409836	-0.767902	-			0.00193685	1	0.00235939	0.00474094	biological regulation;biosynthetic process;cellular biosynthetic process;cellular macromolecule metabolic process;cellular metabolic process;cellular nitrogen compound metabolic process;cellular process;cellular protein metabolic process;macromolecule metabolic process;macromolecule modification;metabolic process;nitrogen compound metabolic process;nucleic acid metabolic process;nucleobase-contai…		cell part;Cul2-RING ubiquitin ligase complex;Cul5-RING ubiquitin ligase complex;cullin-RING ubiquitin ligase complex;cytoplasmic part;cytoplasmic ubiquitin ligase complex;elongin complex;extracellular membrane-bounded organelle;extracellular organelle;extracellular region part;extracellular vesicular exosome;intracellular organelle part;intracellular part;macromolecular complex;membrane-bounded o…	REACT_276107;REACT_282911;REACT_315215;REACT_326102;REACT_343568		23.7016	24.1899	24.6521	23.9294	24.8217	25.022	23.6896	24.686	24.161	4	4	4	27.1	27.1	27.1	13.17	0	23.319	328340000	10
Q60668;E9Q5B6;F6ZV59;G5E8G0;G3X9W0;F6SHF3;F6VQH5;D3YTQ3;Q9D3U4;Q9Z130	Q60668;E9Q5B6;F6ZV59;G5E8G0;G3X9W0	Heterogeneous nuclear ribonucleoprotein D0	Hnrnpd	-			0.370726	0.535698	-0.395414	-0.723543	-			0.308219	0.648006	-0.547731	-0.664219	-			0.0930405	1	-0.152317	-0.222636	biological regulation;biosynthetic process;cellular biosynthetic process;cellular macromolecule biosynthetic process;cellular macromolecule metabolic process;cellular metabolic process;cellular nitrogen compound metabolic process;cellular process;macromolecule biosynthetic process;macromolecule metabolic process;metabolic process;mRNA metabolic process;nitrogen compound metabolic process;nucleic …	binding;DNA binding;double-stranded DNA binding;mRNA binding;nucleic acid binding;nucleotide binding;poly(A) RNA binding;poly(G) RNA binding;poly-purine tract binding;RNA binding;sequence-specific DNA binding;single-stranded DNA binding;single-stranded RNA binding;structure-specific DNA binding;telomeric DNA binding	cell part;cytoplasm;extracellular membrane-bounded organelle;extracellular organelle;extracellular region part;extracellular vesicular exosome;intracellular membrane-bounded organelle;intracellular organelle;intracellular organelle part;intracellular part;macromolecular complex;membrane-bounded organelle;membrane-bounded vesicle;nuclear part;nucleoplasm;nucleus;organelle;organelle part;ribonucleo…	REACT_278878;REACT_307866;REACT_340895		25.4643	25.2857	27.1005	27.3729	26.0855	26.0353	25.9919	26.039	26.2765	4	4	4	12.7	12.7	12.7	38.354	0	28.7	1308300000	10
D3YU17;Q8VCM8	D3YU17;Q8VCM8	Nicalin	Ncln	-			0.288488	0.616562	-0.394453	-0.604602	-			0.0805593	0.871791	-0.133919	-0.194964	-			0.313461	1	0.260534	0.592505	biological regulation;regulation of biological process;regulation of cellular process;regulation of response to stimulus;regulation of signal transduction;regulation of signaling		cell part;cytoplasmic part;endoplasmic reticulum membrane;endoplasmic reticulum part;integral to membrane;intracellular organelle part;intracellular part;intrinsic to membrane;membrane;membrane part;organelle membrane;organelle part			23.9602	24.886	24.1923	24.619	25.2977	23.5236	24.133	24.3973	23.7265	3	3	3	5.2	5.2	5.2	62.779	0	65.119	300570000	14
Q6ZWX6	Q6ZWX6	Eukaryotic translation initiation factor 2 subunit 1	Eif2s1	-			1.13502	0.238091	-0.382187	-1.47931	-			0.419513	0.635647	-0.228525	-0.688064	-			0.374667	1	0.153662	0.565039	biological regulation;biosynthetic process;cellular biosynthetic process;cellular macromolecule biosynthetic process;cellular macromolecule metabolic process;cellular metabolic process;cellular process;cellular protein metabolic process;cellular response to stimulus;cellular response to stress;macromolecule biosynthetic process;macromolecule metabolic process;macromolecule modification;metabolic …	binding;nucleic acid binding;ribonucleoprotein binding;ribosome binding;RNA binding;translation factor activity, nucleic acid binding;translation initiation factor activity	cell part;cytoplasm;cytoplasmic part;eukaryotic 48S preinitiation complex;eukaryotic translation initiation factor 2 complex;eukaryotic translation initiation factor 2B complex;extracellular membrane-bounded organelle;extracellular organelle;extracellular region part;extracellular vesicular exosome;intracellular membrane-bounded organelle;intracellular non-membrane-bounded organelle;intracellular…	REACT_283953;REACT_292264;REACT_292503;REACT_293350;REACT_305839;REACT_308909;REACT_340387;REACT_343149		26.3699	26.4547	26.9196	27.1035	26.5659	26.7604	26.4651	26.4188	26.3994	6	6	6	22.9	22.9	22.9	36.108	0	76.089	1552900000	19
A0A0G2JEK2;P63254	A0A0G2JEK2;P63254	Cysteine-rich protein 1	Crip1	-			0.363739	0.536259	-0.382097	-0.709494	-			1.46294	1	0.469353	1.88574	-			0.959416	1	0.851449	1.65166	biological regulation;cellular process;cellular response to abiotic stimulus;cellular response to antibiotic;cellular response to chemical stimulus;cellular response to light stimulus;cellular response to radiation;cellular response to stimulus;cellular response to stress;cellular response to UV;cellular response to UV-B;DNA damage response, signal transduction resulting in induction of apoptosis…	AT DNA binding;binding;cation binding;DNA bending activity;DNA binding;ion binding;metal ion binding;nucleic acid binding;peptide binding;sequence-specific DNA binding;transition metal ion binding;zinc ion binding	cell part;cytoplasm;intracellular part			28.2285	28.1789	28.3006	28.0099	27.5095	27.7806	27.2122	26.7694	28.1721	2	2	2	13.3	13.3	13.3	13.582	0.00092166	15.045	3485000000	14
Q9EPL8;A0A140LHD0	Q9EPL8	Importin-7	Ipo7	-			0.225166	0.686153	-0.365161	-0.497566	-			0.136268	0.795897	-0.245747	-0.320982	-			0.0583097	1	0.119414	0.147671	defense response;establishment of localization;establishment of localization in cell;establishment of protein localization;immune response;immune system process;innate immune response;intracellular protein transport;intracellular transport;nuclear import;nuclear transport;nucleocytoplasmic transport;protein import;protein import into nucleus;protein targeting;protein transport;response to stimulu…	binding;histone binding;protein binding	cell part;cytoplasm;intracellular organelle part;intracellular part;membrane;nuclear part;nucleoplasm;organelle part			22.8243	24.0429	24.5876	24.671	24.2481	23.273	23.5407	24.5981	22.9577	7	7	7	10.5	10.5	10.5	119.49	0	79.181	267280000	19
Q80XR6;Q20BD0;Q99020	Q80XR6;Q20BD0;Q99020	Heterogeneous nuclear ribonucleoprotein A/B	Hnrnpab	-			0.19479	0.725905	-0.309502	-0.435931	-			0.22452	0.70076	-0.406513	-0.503454	-			0.0620923	1	-0.0970109	-0.150982	anatomical structure morphogenesis;biological regulation;biosynthetic process;cell morphogenesis;cell morphogenesis involved in differentiation;cellular biosynthetic process;cellular component morphogenesis;cellular component organization;cellular component organization or biogenesis;cellular developmental process;cellular macromolecule biosynthetic process;cellular macromolecule metabolic proces…	binding;DNA binding;nucleic acid binding;nucleotide binding;RNA binding	cell part;cytoplasm;intracellular membrane-bounded organelle;intracellular organelle;intracellular organelle part;intracellular part;macromolecular complex;membrane-bounded organelle;nuclear part;nucleoplasm;nucleus;organelle;organelle part;ribonucleoprotein complex;viral nucleocapsid;virion part			27.6262	27.1892	28.7341	29.0188	27.2184	28.5319	28.3746	28.0672	27.3988	8	8	8	25.4	25.4	25.4	33.816	0	79.269	4761800000	33
Q9CY58;A0A0N4SV32;Q3UMP4;A0A0N4SUQ1;A0A0N4SUN8;A0A0N4SWH2;A0A0N4SVK5;A0A0N4SV40	Q9CY58;A0A0N4SV32;Q3UMP4	Plasminogen activator inhibitor 1 RNA-binding protein	Serbp1	-			0.385215	0.536891	-0.309118	-0.706101	-			0.0505202	0.918672	0.0647329	0.119849	-			0.423268	1	0.373851	0.78399	biological regulation;regulation of apoptosis;regulation of biological process;regulation of cell death;regulation of cellular process;regulation of programmed cell death	binding;mRNA 3'-UTR binding;mRNA binding;nucleic acid binding;RNA binding	cell part;cytoplasm;cytoplasmic part;extracellular membrane-bounded organelle;extracellular organelle;extracellular region part;extracellular vesicular exosome;intracellular membrane-bounded organelle;intracellular organelle;intracellular part;membrane;membrane-bounded organelle;membrane-bounded vesicle;nucleus;organelle;perinuclear region of cytoplasm;plasma membrane;vesicle			29.7348	29.6002	30.6593	30.1553	29.3623	30.2825	29.9671	29.5269	29.3788	11	11	11	22.6	22.6	22.6	44.714	0	127.87	16043000000	36
P61750;E9Q798;F6UFB9;D3YV25;E9Q2C2	P61750;E9Q798	ADP-ribosylation factor 4	Arf4	-			0.132222	0.80859	-0.301259	-0.321023	-			0.106722	0.823503	0.207261	0.25883	-			0.249737	1	0.508521	0.560833	activation of phospholipase D activity;anatomical structure development;apical protein localization;asymmetric protein localization;biological regulation;brain development;cell migration;cell motility;cell surface receptor linked signaling pathway;cellular component movement;cellular macromolecule metabolic process;cellular metabolic process;cellular process;cellular protein metabolic process;cel…	binding;epidermal growth factor receptor binding;growth factor receptor binding;GTP binding;guanyl nucleotide binding;guanyl ribonucleotide binding;nucleotide binding;protein binding;purine nucleotide binding;purine ribonucleoside triphosphate binding;purine ribonucleotide binding;receptor binding;ribonucleotide binding	cell part;cell projection membrane;cell projection part;cytoplasm;cytoplasmic part;cytosol;extracellular membrane-bounded organelle;extracellular organelle;extracellular region part;extracellular vesicular exosome;Golgi apparatus;intracellular membrane-bounded organelle;intracellular organelle;intracellular part;leading edge membrane;membrane;membrane part;membrane-bounded organelle;membrane-boun…	REACT_358790		26.4518	27.6582	26.1151	27.2653	26.8126	25.5254	24.9618	27.1549	26.5828	9	4	4	57.8	27.8	27.8	20.396	0	59.327	1427500000	41
P47754;A0A0N4SVM0;D6RCW7	P47754;A0A0N4SVM0;D6RCW7	F-actin-capping protein subunit alpha-2	Capza2	-			0.29269	0.632455	-0.294119	-0.580341	-			0.529842	0.587166	-0.274614	-0.836652	-			0.0146283	1	0.0195052	0.0360215	actin filament capping;barbed-end actin filament capping;biological regulation;cellular component organization;cellular component organization or biogenesis;negative regulation of actin filament depolymerization;negative regulation of actin filament polymerization;negative regulation of biological process;negative regulation of cellular component organization;negative regulation of cellular proce…		brush border;cell cortex part;cell part;cell projection;cortical cytoskeleton;cytoplasmic part;cytoskeletal part;cytoskeleton;extracellular membrane-bounded organelle;extracellular organelle;extracellular region part;extracellular vesicular exosome;F-actin capping protein complex;intracellular non-membrane-bounded organelle;intracellular organelle;intracellular organelle part;intracellular part;m…	REACT_280010;REACT_342554		25.3008	25.381	25.9426	25.9033	25.6042	25.9406	26.2854	25.2992	24.9812	3	2	2	15	11.5	11.5	32.967	0	28.779	786240000	9
Q99LE6	Q99LE6	ATP-binding cassette sub-family F member 2	Abcf2	-			0.266807	0.661901	-0.273941	-0.536714	-			0.588523	0.57776	-0.578818	-1.07355	-			0.618538	1	-0.304877	-0.948338		adenyl nucleotide binding;adenyl ribonucleotide binding;ATP binding;ATPase activity;binding;catalytic activity;hydrolase activity;hydrolase activity, acting on acid anhydrides;hydrolase activity, acting on acid anhydrides, in phosphorus-containing anhydrides;nucleoside-triphosphatase activity;nucleotide binding;purine nucleotide binding;purine ribonucleoside triphosphate binding;purine ribonucleo…	cell part;cytoplasmic part;intracellular membrane-bounded organelle;intracellular organelle;intracellular part;membrane;membrane-bounded organelle;mitochondrion;organelle			27.1743	26.7962	26.5125	27.7132	27.8838	26.6224	27.3042	26.9249	27.1685	11	11	11	20.1	20.1	20.1	71.781	0	81.27	2134100000	17
Q80X50;A0A0H2UH17;A0A0G2JDV6;A0A0G2JG47;A0A0G2JE24;A0A0G2JDT1;A0A0G2JGD0	Q80X50;A0A0H2UH17;A0A0G2JDV6;A0A0G2JG47	Ubiquitin-associated protein 2-like	Ubap2l	-			0.418962	0.535043	-0.269284	-0.720324	-			0.435961	0.614094	-0.266754	-0.73653	-			0.00338117	1	0.00253042	0.00734073	binding of sperm to zona pellucida;cell recognition;cell-cell recognition;cellular process;cellular process involved in reproduction;reproductive process;sperm-egg recognition		Ada2/Gcn5/Ada3 transcription activator complex;cell part;histone acetyltransferase complex;intracellular organelle part;intracellular part;macromolecular complex;nuclear part;nucleoplasm part;organelle part;PcG protein complex;protein complex			25.1692	25.0319	25.5772	25.9339	25.2894	25.3552	24.9033	25.3601	25.5073	4	4	4	4.8	4.8	4.8	116.8	0	36.085	656450000	11
Q9JKF1;A0A0U1RNG5;Q3UQP1;F8VQ29;Q3UQ44	Q9JKF1	Ras GTPase-activating-like protein IQGAP1	Iqgap1	-			0.333318	0.609251	-0.263708	-0.618752	-			0.57344	0.585099	-0.453794	-1.00359	-			0.191584	1	-0.190086	-0.395897	actin cytoskeleton organization;actin filament organization;actin filament-based process;actin nucleation;activation of MAPK activity;anatomical structure development;Arp2/3 complex-mediated actin nucleation;biological regulation;cell cycle process;cell development;cell surface receptor linked signaling pathway;cellular component organization;cellular component organization at cellular level;cell…	actin binding;actin filament binding;Arp2/3 complex binding;binding;calmodulin binding;cytoskeletal protein binding;enzyme activator activity;enzyme binding;enzyme regulator activity;GTPase binding;kinase activator activity;kinase binding;kinase regulator activity;lipid binding;myosin binding;myosin light chain binding;myosin VI binding;myosin VI light chain binding;phosphatase binding;phosphatid…	adherens junction;anchoring junction;axon;cell junction;cell leading edge;cell part;cell projection;cell projection part;cell surface;cell-cell junction;cell-substrate adherens junction;cell-substrate junction;cytoplasm;cytoskeletal part;extracellular membrane-bounded organelle;extracellular organelle;extracellular region part;extracellular vesicular exosome;extrinsic to internal side of plasma m…	REACT_293748;REACT_358203		27.7387	27.2848	28.2701	28.5886	27.8717	28.1947	27.451	28.218	28.1948	24	24	24	20.8	20.8	20.8	188.74	0	306.31	4338200000	48
Q05D44	Q05D44	Eukaryotic translation initiation factor 5B	Eif5b	-			0.301361	0.636243	-0.257895	-0.575851	-			0.527058	0.579361	-0.345292	-0.889289	-			0.131444	1	-0.0873973	-0.253668	biological regulation;posttranscriptional regulation of gene expression;regulation of biological process;regulation of biosynthetic process;regulation of cellular biosynthetic process;regulation of cellular macromolecule biosynthetic process;regulation of cellular metabolic process;regulation of cellular process;regulation of cellular protein metabolic process;regulation of gene expression;regula…	binding;catalytic activity;GTP binding;GTPase activity;guanyl nucleotide binding;guanyl ribonucleotide binding;hydrolase activity;hydrolase activity, acting on acid anhydrides;hydrolase activity, acting on acid anhydrides, in phosphorus-containing anhydrides;nucleic acid binding;nucleoside-triphosphatase activity;nucleotide binding;purine nucleotide binding;purine ribonucleoside triphosphate bind…	cell part;cytoplasm;intracellular part	REACT_292264		23.9912	24.3275	24.2765	24.6072	24.0499	24.9739	24.4613	24.5494	23.8467	4	4	4	5.5	5.5	5.5	137.61	0	40.397	358460000	15
E9Q5J9;A0A0R4J1P2;P21107	E9Q5J9;A0A0R4J1P2;P21107	Tropomyosin alpha-3 chain	Tpm3	-			0.0882501	0.854653	-0.251575	-0.226014	-			0.197707	0.723012	-0.45833	-0.462228	-			0.0745877	1	-0.206754	-0.192596			actin filament bundle;actomyosin;cell cortex part;cell part;cell projection;cell projection part;cortical cytoskeleton;cytoplasm;cytoplasmic part;cytoskeletal part;cytoskeleton;extracellular membrane-bounded organelle;extracellular organelle;extracellular region part;extracellular vesicular exosome;growth cone;intracellular non-membrane-bounded organelle;intracellular organelle;intracellular orga…			29.4701	27.9474	29.9271	30.279	28.2525	30.1881	30.6625	29.2996	28.0028	27	9	0	60.7	29.5	0	33.28	0	115.51	13779000000	43
Q9Z1Z2	Q9Z1Z2	Serine-threonine kinase receptor-associated protein	Strap	-			0.216716	0.714757	-0.240604	-0.452386	-			0.0850052	0.869233	0.0996005	0.193304	-			0.714781	1	0.340204	1.07146	anatomical structure homeostasis;biological regulation;cellular component assembly;cellular component assembly at cellular level;cellular component organization;cellular component organization at cellular level;cellular component organization or biogenesis;cellular component organization or biogenesis at cellular level;cellular macromolecular complex assembly;cellular macromolecular complex subun…	binding;protein binding;receptor binding	cell part;cytoplasm;cytoplasmic part;cytosol;intracellular membrane-bounded organelle;intracellular organelle;intracellular organelle part;intracellular part;macromolecular complex;membrane;membrane-bounded organelle;nuclear part;nucleoplasm;nucleus;organelle;organelle part;plasma membrane;protein complex;SMN complex;SMN-Sm protein complex	REACT_294789		26.7137	26.5629	26.2742	27.2062	25.9966	26.0492	26.4735	26.1897	25.867	4	4	4	15.1	15.1	15.1	38.442	0	36.728	1309900000	10
F8WHL2;Q8CIE6;F6XJN3	F8WHL2;Q8CIE6	Coatomer subunit alpha;Coatomer subunit alpha;Xenin;Proxenin	Copa	-			0.105049	0.843957	-0.213437	-0.256487	-			0.436628	0.586179	0.437094	0.826216	-			0.344995	1	0.650531	0.73818	biological regulation;body fluid secretion;cellular process;digestive system process;establishment of localization;establishment of localization in cell;establishment of protein localization;intracellular protein transport;intracellular transport;multicellular organismal process;pancreatic juice secretion;protein transport;regulation of biological quality;regulation of body fluid levels;secretion…	structural molecule activity	cell part;COPI vesicle coat;cytoplasm;cytoplasmic part;cytoplasmic vesicle part;extracellular membrane-bounded organelle;extracellular organelle;extracellular region part;extracellular space;extracellular vesicular exosome;Golgi apparatus part;intracellular organelle part;intracellular part;macromolecular complex;membrane;membrane coat;membrane part;membrane-bounded organelle;membrane-bounded ves…	REACT_284363		26.5085	27.2518	26.015	26.5249	26.2183	25.7209	24.5539	26.6315	26.6384	11	11	11	11.6	11.6	11.6	139.41	0	89.135	1253100000	38
P63325;Q3UW83	P63325;Q3UW83	40S ribosomal protein S10	Rps10	-			0.423889	0.564359	-0.205431	-0.669543	-			0.270969	0.699878	-0.250292	-0.532545	-			0.042225	1	-0.0448615	-0.0971035	cellular component assembly;cellular component assembly at cellular level;cellular component organization;cellular component organization at cellular level;cellular component organization or biogenesis;cellular component organization or biogenesis at cellular level;cellular macromolecular complex assembly;cellular macromolecular complex subunit organization;cellular process;macromolecular complex…	structural constituent of ribosome;structural molecule activity	adherens junction;anchoring junction;cell junction;cell part;cell-substrate adherens junction;cell-substrate junction;cytoplasm;cytosolic small ribosomal subunit;extracellular membrane-bounded organelle;extracellular organelle;extracellular region part;extracellular vesicular exosome;focal adhesion;intracellular non-membrane-bounded organelle;intracellular organelle;intracellular organelle part;i…	REACT_279505;REACT_283953;REACT_292264;REACT_292503;REACT_302277;REACT_305839;REACT_308559;REACT_311765;REACT_319670;REACT_331340;REACT_340387		28.5752	28.3337	29.4391	29.292	29.0538	28.7531	28.8188	29.0671	28.5967	10	10	10	51.5	51.5	51.5	18.916	0	124.92	7820900000	33
A0A0R3P9C8;Q9DC69	A0A0R3P9C8;Q9DC69	NADH dehydrogenase [ubiquinone] 1 alpha subcomplex subunit 9, mitochondrial	Ndufa9	-			0.264507	0.688363	-0.201761	-0.498743	-			NaN	1	0	NaN	-			0.525411	1	-1.48286	-1.10548		binding;catalytic activity;NADH dehydrogenase activity;oxidoreductase activity;oxidoreductase activity, acting on NADH or NADPH;protein binding;protein complex binding	cell part;cytoplasmic part;intracellular membrane-bounded organelle;intracellular organelle;intracellular organelle lumen;intracellular organelle part;intracellular part;macromolecular complex;membrane;membrane part;membrane-bounded organelle;membrane-enclosed lumen;mitochondrial inner membrane;mitochondrial matrix;mitochondrial membrane;mitochondrial membrane part;mitochondrial part;mitochondria…	REACT_278797	+	24.0767	20.5388	24.412	25.2748	24.3191	24.4874	24.3486	24.6141	24.5133	4	4	4	16.4	16.4	16.4	42.121	0	46.398	368900000	17
A0A0G2JG10;Q497W9;O35286;A0A0G2JGQ5	A0A0G2JG10;Q497W9;O35286;A0A0G2JGQ5	Pre-mRNA-splicing factor ATP-dependent RNA helicase DHX15	Dhx15	-			0.0967638	0.850887	-0.185205	-0.23591	-			0.429068	0.58204	0.572982	0.854058	-			0.360956	1	0.758186	0.776874	cellular macromolecule metabolic process;cellular metabolic process;cellular nitrogen compound metabolic process;cellular process;macromolecule metabolic process;metabolic process;mRNA metabolic process;mRNA processing;nitrogen compound metabolic process;nuclear mRNA splicing, via spliceosome;nucleic acid metabolic process;nucleobase-containing compound metabolic process;primary metabolic process…	adenyl nucleotide binding;adenyl ribonucleotide binding;ATP binding;ATPase activity;ATPase activity, coupled;ATP-dependent helicase activity;ATP-dependent RNA helicase activity;binding;catalytic activity;double-stranded RNA binding;helicase activity;hydrolase activity;hydrolase activity, acting on acid anhydrides;hydrolase activity, acting on acid anhydrides, in phosphorus-containing anhydrides;n…	cell part;cytoplasm;intracellular membrane-bounded organelle;intracellular non-membrane-bounded organelle;intracellular organelle;intracellular organelle part;intracellular part;macromolecular complex;membrane-bounded organelle;non-membrane-bounded organelle;nuclear part;nucleolus;nucleoplasm;nucleus;organelle;organelle part;post-mRNA release spliceosomal complex;ribonucleoprotein complex;spliceo…			26.1969	25.9374	24.4067	24.7378	25.1473	24.9369	23.4646	25.0599	25.7419	4	4	4	6.4	6.4	6.4	68.578	0	26.928	564200000	13
Q9DB20;F7D3P8;F6XVM5	Q9DB20	ATP synthase subunit O, mitochondrial	Atp5o	-			0.182991	0.766591	-0.182723	-0.380271	-			0.0845028	0.870567	0.0959867	0.191059	-			0.481428	1	0.278709	0.792756	ATP biosynthetic process;ATP metabolic process;ATP synthesis coupled proton transport;biosynthetic process;cation transport;cellular biosynthetic process;cellular metabolic process;cellular nitrogen compound biosynthetic process;cellular nitrogen compound metabolic process;cellular process;energy coupled proton transport, down electrochemical gradient;establishment of localization;establishment o…	binding;cation transmembrane transporter activity;drug binding;hydrogen ion transmembrane transporter activity;hydrogen ion transporting ATP synthase activity, rotational mechanism;inorganic cation transmembrane transporter activity;ion transmembrane transporter activity;lipid binding;monovalent inorganic cation transmembrane transporter activity;steroid binding;substrate-specific transmembrane t…	cell part;cytoplasmic part;extracellular membrane-bounded organelle;extracellular organelle;extracellular region part;extracellular vesicular exosome;intracellular membrane-bounded organelle;intracellular organelle;intracellular organelle part;intracellular part;macromolecular complex;membrane;membrane part;membrane-bounded organelle;membrane-bounded vesicle;mitochondrial membrane part;mitochondr…	REACT_287909	+	28.6009	29.1359	29.2521	29.1493	28.2114	29.3403	28.483	29.0021	28.6677	13	13	13	63.4	63.4	63.4	23.363	0	170.7	7485800000	42
P26040	P26040	Ezrin	Ezr	-			0.158496	0.793301	-0.173904	-0.340063	-			0.0438816	0.917536	0.0816167	0.11108	-			0.193871	1	0.255521	0.421867	actin cytoskeleton organization;actin filament bundle assembly;actin filament organization;actin filament-based process;anatomical structure development;biological adhesion;biological regulation;carbohydrate transport;cell adhesion;cell development;cell projection assembly;cell projection organization;cell-cell adhesion;cellular component assembly;cellular component assembly at cellular level;cel…	actin binding;actin filament binding;binding;cell adhesion molecule binding;cytoskeletal protein binding;protein binding	actin cytoskeleton;actin filament;adherens junction;anchoring junction;apical part of cell;apical plasma membrane;basolateral plasma membrane;brush border;cell body;cell cortex;cell junction;cell part;cell periphery;cell pole;cell projection;cell projection membrane;cell projection part;cell tip;cell-substrate adherens junction;cell-substrate junction;cytoplasmic part;cytoskeletal part;cytoskelet…	REACT_293956;REACT_353475		26.1051	25.2271	26.9406	26.7996	25.6932	25.5352	25.7235	26.0452	25.7375	14	5	5	19.3	8.5	8.5	69.406	0	39.464	1137800000	14
P23927;A0A1L1SRG5	P23927;A0A1L1SRG5	Alpha-crystallin B chain	Cryab	-			0.126033	0.829801	-0.168194	-0.285646	-			0.400735	0.590909	-0.678388	-0.830704	-			0.293711	1	-0.510194	-0.634926	aging;anatomical structure development;apoptosis;apoptosis involved in morphogenesis;biological regulation;camera-type eye development;cell death;cellular component assembly;cellular component assembly at cellular level;cellular component organization;cellular component organization at cellular level;cellular component organization or biogenesis;cellular component organization or biogenesis at ce…	binding;cation binding;identical protein binding;ion binding;metal ion binding;protein binding;protein dimerization activity;protein homodimerization activity;structural constituent of eye lens;structural molecule activity;unfolded protein binding	actin filament bundle;cell part;cell surface;contractile fiber;contractile fiber part;cytoplasm;cytoplasmic part;cytoskeletal part;cytoskeleton;cytosol;extracellular membrane-bounded organelle;extracellular organelle;extracellular region part;extracellular vesicular exosome;Golgi apparatus;intracellular membrane-bounded organelle;intracellular non-membrane-bounded organelle;intracellular organell…			31.8201	31.2817	29.7493	31.5865	32.2703	31.0294	30.8162	31.6444	31.921	17	17	17	86.3	86.3	86.3	20.069	0	274.33	40847000000	110
P17427;A0A140LHG0	P17427	AP-2 complex subunit alpha-2	Ap2a2	-			0.181825	0.771951	-0.161362	-0.368468	-			NaN	1	0	NaN	-			0.457508	1	-1.91911	-1.00491	cellular component organization;cellular component organization or biogenesis;cellular membrane organization;cellular process;endocytosis;establishment of localization;establishment of localization in cell;establishment of protein localization;intracellular protein transport;intracellular transport;membrane invagination;membrane organization;protein transport;transport;vesicle-mediated transport	binding;enzyme binding;kinase binding;lipid binding;protein binding;protein kinase binding;protein transporter activity;substrate-specific transporter activity;transporter activity	AP-type membrane coat adaptor complex;cell part;clathrin adaptor complex;coated pit;cytoplasmic membrane-bounded vesicle;cytoplasmic part;cytoplasmic vesicle;intracellular membrane-bounded organelle;intracellular organelle;intracellular part;macromolecular complex;membrane;membrane coat;membrane part;membrane-bounded organelle;membrane-bounded vesicle;organelle;plasma membrane;protein complex;sto…	REACT_299462;REACT_304279;REACT_316383;REACT_322343;REACT_350802;REACT_353475		26.0359	20.5388	25.856	26.6425	25.6412	26.3884	26.3529	26.0097	25.8255	9	9	7	12.7	12.7	10.3	104.02	0	104.6	1007700000	22
Q8R2P8;Q99MN1;A0A1D5RMI3	Q8R2P8;Q99MN1	Lysine--tRNA ligase	Kars	-			0.127377	0.828246	-0.160095	-0.285456	-			0.150176	0.796869	-0.144337	-0.314948	-			0.0108866	1	0.0157585	0.0272964	amine metabolic process;amino acid activation;biosynthetic process;bis(5'-nucleosidyl) oligophosphate biosynthetic process;bis(5'-nucleosidyl) oligophosphate metabolic process;carboxylic acid metabolic process;cellular amine metabolic process;cellular amino acid metabolic process;cellular biosynthetic process;cellular ketone metabolic process;cellular macromolecule metabolic process;cellular meta…	adenyl nucleotide binding;adenyl ribonucleotide binding;amine binding;amino acid binding;aminoacyl-tRNA ligase activity;ATP binding;binding;carboxylic acid binding;catalytic activity;cation binding;ion binding;ligase activity;ligase activity, forming aminoacyl-tRNA and related compounds;ligase activity, forming carbon-oxygen bonds;lysine-tRNA ligase activity;metal ion binding;nucleic acid binding…	aminoacyl-tRNA synthetase multienzyme complex;cell part;cytoplasm;cytoplasmic part;cytoskeleton;intracellular membrane-bounded organelle;intracellular non-membrane-bounded organelle;intracellular organelle;intracellular part;macromolecular complex;membrane-bounded organelle;microtubule cytoskeleton;mitochondrion;non-membrane-bounded organelle;organelle;protein complex		+	27.9791	27.9544	28.7709	28.8533	28.1146	28.1695	27.4513	28.4427	28.7631	10	10	10	18.9	18.9	18.9	71.29	0	73.759	4869700000	31
P48678;D3YUF7;A0A0R4J0Q5;P14733;P21619	P48678	Prelamin-A/C;Lamin-A/C	Lmna	-			0.148001	0.808431	-0.159147	-0.31814	-			0.342532	0.62404	0.4908	0.708159	-			0.48799	1	0.649946	0.955989	anatomical structure development;biological regulation;cardiac cell development;cardiac muscle cell development;cell development;cellular component organization;cellular component organization at cellular level;cellular component organization or biogenesis;cellular component organization or biogenesis at cellular level;cellular developmental process;cellular localization;cellular macromolecule lo…	binding;enzyme binding;JUN kinase binding;kinase binding;phospholipase binding;protein binding;protein kinase binding;structural molecule activity	cell part;cytoplasm;cytoplasmic part;cytoskeletal part;envelope;intermediate filament;intracellular membrane-bounded organelle;intracellular organelle;intracellular organelle part;intracellular part;lamin filament;macromolecular complex;membrane;membrane-bounded organelle;nuclear envelope;nuclear inner membrane;nuclear matrix;nuclear membrane;nuclear part;nucleoplasm;nucleus;organelle;organelle e…	REACT_287050;REACT_320608;REACT_333139;REACT_336953;REACT_341685;REACT_352955;REACT_75800		29.8202	29.5761	31.2247	30.3023	29.3463	29.5001	29.1088	29.5236	30.0388	30	30	30	48.4	48.4	48.4	74.237	0	267.98	15023000000	79
Q922Q8	Q922Q8	Leucine-rich repeat-containing protein 59	Lrrc59	-			0.114558	0.842303	-0.153264	-0.261655	-			0.193146	0.738122	-0.273031	-0.425197	-			0.103955	1	-0.119767	-0.23265			cell part;cytoplasmic part;endoplasmic reticulum;endoplasmic reticulum membrane;endoplasmic reticulum part;envelope;integral to membrane;intracellular membrane-bounded organelle;intracellular non-membrane-bounded organelle;intracellular organelle;intracellular organelle part;intracellular part;intrinsic to membrane;membrane;membrane part;membrane-bounded organelle;mitochondrial nucleoid;mitochond…			27.7292	27.8644	28.8074	28.7905	27.5619	28.8676	28.7309	28.0009	28.0285	9	9	9	33.6	33.6	33.6	34.877	0	130.54	5274000000	45
Q8C788;Q91ZR2	Q8C788;Q91ZR2	Sorting nexin;Sorting nexin-18	Snx18	-			0.0968375	0.855971	-0.138693	-0.226378	-			0.46908	0.572736	-0.584098	-0.913903	-			0.493766	1	-0.445405	-0.902767	biological regulation;cell cycle cytokinesis;cell cycle phase;cell cycle process;cellular component organization;cellular component organization at cellular level;cellular component organization or biogenesis;cellular component organization or biogenesis at cellular level;cellular membrane organization;cellular process;cytokinesis;cytokinesis after mitosis;endocytosis;endosome transport;establish…	binding;lipid binding;phosphatidylinositol binding;phosphatidylinositol-4,5-bisphosphate binding;phospholipid binding	cell body;cell part;cell projection part;clathrin-coated vesicle;coated vesicle;cytoplasmic membrane-bounded vesicle;cytoplasmic part;cytoplasmic vesicle;cytoplasmic vesicle membrane;cytoplasmic vesicle part;endosomal part;endosome;endosome membrane;extracellular membrane-bounded organelle;extracellular organelle;extracellular region part;extracellular vesicular exosome;extrinsic to internal side…			26.7361	25.8035	25.8583	26.359	27.6042	26.187	27.0123	26.582	26.1397	4	4	4	6.5	6.5	6.5	67.789	0	27.603	1399600000	15
Q7TMM9	Q7TMM9	Tubulin beta-2A chain	Tubb2a	-			0.0712852	0.887172	-0.135813	-0.177038	-			0.119695	0.808106	0.304235	0.296371	-			0.168266	1	0.440049	0.404816	cellular component assembly;cellular component assembly at cellular level;cellular component organization;cellular component organization at cellular level;cellular component organization or biogenesis;cellular component organization or biogenesis at cellular level;cellular macromolecular complex assembly;cellular macromolecular complex subunit organization;cellular process;cellular protein compl…	binding;catalytic activity;GTP binding;GTPase activity;guanyl nucleotide binding;guanyl ribonucleotide binding;hydrolase activity;hydrolase activity, acting on acid anhydrides;hydrolase activity, acting on acid anhydrides, in phosphorus-containing anhydrides;nucleoside-triphosphatase activity;nucleotide binding;purine nucleotide binding;purine ribonucleoside triphosphate binding;purine ribonucleo…	cell part;cytoplasm;cytoskeletal part;extracellular membrane-bounded organelle;extracellular organelle;extracellular region part;extracellular vesicular exosome;intracellular membrane-bounded organelle;intracellular organelle;intracellular organelle part;intracellular part;macromolecular complex;membrane-bounded organelle;membrane-bounded vesicle;microtubule;nucleus;organelle;organelle part;prote…	REACT_278699;REACT_295993;REACT_298063;REACT_302653;REACT_306375;REACT_307151;REACT_316383;REACT_319119;REACT_319807;REACT_321346;REACT_329805;REACT_330163;REACT_332968;REACT_342780;REACT_351311;REACT_353475;REACT_358203;REACT_358264;REACT_361683		29.8826	29.8131	27.3497	28.8248	29.3498	27.958	27.6404	28.611	29.4737	30	7	2	63.8	19.6	3.6	49.906	0	110.83	7469800000	36
Q3U1J4	Q3U1J4	DNA damage-binding protein 1	Ddb1	-			0.0233611	0.957427	-0.135372	-0.0664655	-			0.0637883	0.881617	-0.355728	-0.174416	-			0.427164	1	-0.220356	-0.687772	biological regulation;catabolic process;cell surface receptor linked signaling pathway;cellular catabolic process;cellular component organization;cellular component organization at cellular level;cellular component organization or biogenesis;cellular component organization or biogenesis at cellular level;cellular macromolecule catabolic process;cellular macromolecule metabolic process;cellular me…	binding;damaged DNA binding;DNA binding;nucleic acid binding	cell part;CUL4 RING ubiquitin ligase complex;Cul4A-RING ubiquitin ligase complex;Cul4B-RING ubiquitin ligase complex;cullin-RING ubiquitin ligase complex;cytoplasm;extracellular membrane-bounded organelle;extracellular organelle;extracellular region part;extracellular space;extracellular vesicular exosome;intracellular membrane-bounded organelle;intracellular organelle;intracellular organelle par…	REACT_296832;REACT_314261;REACT_358684		23.5253	23.603	24.0771	26.5154	20.2733	25.4839	24.1585	24.0138	23.694	4	4	4	5.9	5.9	5.9	126.85	0	84.48	447010000	10
D3Z7E5;Q2NL51;E9QAQ5;Q9WV60	D3Z7E5;Q2NL51	Glycogen synthase kinase-3 alpha	Gsk3a	-			0.0577804	0.904619	-0.130998	-0.148167	-			0.468185	0.584956	0.972422	0.973374	-			0.942532	1	1.10342	1.70384	anatomical structure development;anatomical structure formation involved in morphogenesis;anatomical structure morphogenesis;apoptosis;apoptosis in response to endoplasmic reticulum stress;axonogenesis;biological regulation;canonical Wnt receptor signaling pathway;canonical Wnt receptor signaling pathway involved in positive regulation of apoptosis;carbohydrate metabolic process;cardiac chamber m…	adenyl nucleotide binding;adenyl ribonucleotide binding;ATP binding;beta-catenin binding;binding;catalytic activity;enzyme binding;kinase activity;kinase binding;NF-kappaB binding;nucleotide binding;p53 binding;phosphotransferase activity, alcohol group as acceptor;protein binding;protein kinase A binding;protein kinase A catalytic subunit binding;protein kinase activity;protein kinase binding;pr…	beta-catenin destruction complex;cell body;cell part;cell projection;cell projection part;centrosome;cytoplasm;cytoplasmic part;cytoskeletal part;cytosol;dendritic shaft;dendritic spine;growth cone;intracellular membrane-bounded organelle;intracellular non-membrane-bounded organelle;intracellular organelle;intracellular organelle part;intracellular part;macromolecular complex;membrane;membrane pa…	REACT_272921;REACT_274287;REACT_294625;REACT_303008;REACT_310780;REACT_314392;REACT_317277;REACT_320952;REACT_353777		27.2915	27.7351	26.0738	24.7248	27.3171	26.1413	25.4718	26.1119	26.2064	4	4	4	13	13	13	51.245	0	44.606	1451400000	13
D3Z2H7;E9Q986;D3Z7H6;E9Q906;E9Q907;E9Q905;E9Q8Z4;E9Q8Z9;D3Z2H2;E9Q903;E9Q901;E9Q904;G3X9V2;E9Q8Z5;E9Q8Z6;E9Q8Z8;P30999	D3Z2H7;E9Q986;D3Z7H6;E9Q906;E9Q907;E9Q905;E9Q8Z4;E9Q8Z9;D3Z2H2;E9Q903;E9Q901;E9Q904;G3X9V2;E9Q8Z5;E9Q8Z6;E9Q8Z8;P30999	Catenin delta-1	Ctnnd1	-			0.0584488	0.906494	-0.0873744	-0.141532	-			0.37753	0.61425	-0.431294	-0.744268	-			0.645529	1	-0.34392	-1.00957	anatomical structure morphogenesis;biological adhesion;biological regulation;biosynthetic process;cell adhesion;cell differentiation;cell differentiation involved in salivary gland development;cell surface receptor linked signaling pathway;cell-cell adhesion;cellular biosynthetic process;cellular developmental process;cellular macromolecule biosynthetic process;cellular macromolecule metabolic pr…	binding;cadherin binding;cell adhesion molecule binding;enzyme binding;phosphatase binding;protein binding;protein domain specific binding;protein phosphatase binding;receptor binding	adherens junction;anchoring junction;cell junction;cell part;cell projection;cell-cell adherens junction;cell-cell junction;cytoplasm;cytoplasmic part;cytosol;extracellular membrane-bounded organelle;extracellular organelle;extracellular region part;extracellular vesicular exosome;intracellular membrane-bounded organelle;intracellular organelle;intracellular part;lamellipodium;membrane;membrane-b…	REACT_308832;REACT_321965		25.9077	25.8211	26.1562	27.1772	25.5557	26.4459	25.8682	26.518	26.5305	13	13	13	27.8	27.8	27.8	67.935	0	102.98	1314900000	25
P27048;P63163;A0A0G2JGN4	P27048;P63163;A0A0G2JGN4	Small nuclear ribonucleoprotein-associated protein B;Small nuclear ribonucleoprotein-associated protein N	Snrpb;Snrpn	-			0.127865	0.849394	-0.0853888	-0.247542	-			NaN	1	0	NaN	-			0.284775	1	-1.08134	-0.662838	cellular component assembly;cellular component assembly at cellular level;cellular component organization;cellular component organization at cellular level;cellular component organization or biogenesis;cellular component organization or biogenesis at cellular level;cellular macromolecular complex assembly;cellular macromolecular complex subunit organization;cellular macromolecule metabolic proces…	binding;histone pre-mRNA DCP binding;nucleic acid binding;RNA binding	catalytic step 2 spliceosome;cell part;cytoplasm;cytoplasmic part;cytosol;extracellular membrane-bounded organelle;extracellular organelle;extracellular region part;extracellular vesicular exosome;histone pre-mRNA 3'end processing complex;intracellular membrane-bounded organelle;intracellular organelle;intracellular organelle part;intracellular part;macromolecular complex;membrane-bounded organel…	REACT_271571;REACT_278946;REACT_307866;REACT_333207;REACT_343355;REACT_351784		24.9986	20.5388	25.2254	25.1156	24.7499	24.3976	24.6573	24.449	24.9006	2	2	2	6.5	6.5	6.5	23.656	0.0015625	10.732	410440000	7
Q3THW5;P0C0S6;G3UWL7;Q8R029;Q3UA95	Q3THW5;P0C0S6;G3UWL7;Q8R029;Q3UA95	Histone H2A.V;Histone H2A.Z;Histone H2A	H2afv;H2afz	-			0.0124055	0.980836	-0.0323989	-0.0336568	-			NaN	1	0	NaN	-			0.999515	1	-3.54067	-2.00989	biological regulation;cellular process;cellular response to chemical stimulus;cellular response to endogenous stimulus;cellular response to estradiol stimulus;cellular response to estrogen stimulus;cellular response to hormone stimulus;cellular response to organic substance;cellular response to steroid hormone stimulus;cellular response to stimulus;developmental process;multicellular organismal d…	binding;chromatin binding;chromatin DNA binding;core promoter binding;core promoter proximal region DNA binding;core promoter proximal region sequence-specific DNA binding;core promoter sequence-specific DNA binding;DNA binding;enhancer binding;enhancer sequence-specific DNA binding;nucleic acid binding;nucleosomal DNA binding;nucleosome binding;regulatory region DNA binding;regulatory region nuc…	cell part;chromatin;chromosomal part;euchromatin;extracellular membrane-bounded organelle;extracellular organelle;extracellular region part;extracellular vesicular exosome;heterochromatin;intracellular membrane-bounded organelle;intracellular organelle;intracellular organelle part;intracellular part;macromolecular complex;membrane-bounded organelle;membrane-bounded vesicle;nuclear chromatin;nucle…	REACT_264471;REACT_27235;REACT_287050;REACT_326896;REACT_351456;REACT_75800		19.6905	20.5388	24.4964	24.6251	25.9791	24.8408	26.569	24.7352	24.0436	4	2	2	46.1	33.6	33.6	13.509	0	52.447	495580000	14
P99024;CON__ENSEMBL:ENSBTAP00000025008;A2AQ07;G3UZR1	P99024	Tubulin beta-5 chain	Tubb5	-			0.0145282	0.980486	-0.0315437	-0.0385237	-			0.173626	0.755991	0.306756	0.398809	-			0.156772	1	0.3383	0.372524	cellular component assembly;cellular component assembly at cellular level;cellular component organization;cellular component organization at cellular level;cellular component organization or biogenesis;cellular component organization or biogenesis at cellular level;cellular macromolecular complex assembly;cellular macromolecular complex subunit organization;cellular macromolecule metabolic proces…	binding;catalytic activity;double-stranded RNA binding;enzyme binding;GTP binding;GTPase activity;guanyl nucleotide binding;guanyl ribonucleotide binding;hydrolase activity;hydrolase activity, acting on acid anhydrides;hydrolase activity, acting on acid anhydrides, in phosphorus-containing anhydrides;MHC class I protein binding;MHC protein binding;nucleic acid binding;nucleoside-triphosphatase ac…	cell body;cell part;cytoplasm;cytoplasmic part;cytoskeletal part;cytosol;extracellular membrane-bounded organelle;extracellular organelle;extracellular region part;extracellular vesicular exosome;intracellular membrane-bounded organelle;intracellular organelle;intracellular organelle part;intracellular part;macromolecular complex;membrane-bounded organelle;membrane-bounded vesicle;membrane-enclos…	REACT_272448;REACT_276302;REACT_278699;REACT_286537;REACT_295993;REACT_298063;REACT_302653;REACT_306375;REACT_307151;REACT_316383;REACT_319119;REACT_319807;REACT_321346;REACT_328862;REACT_329805;REACT_330163;REACT_332968;REACT_342780;REACT_345278;REACT_351311;REACT_353475;REACT_358203;REACT_358264;REACT_361683		32.1005	32.5236	30.7326	31.6303	32.0738	30.7323	30.2632	31.8623	32.2164	32	7	6	71.2	20.5	17.1	49.67	0	226.49	50949000000	94
P60122;D3YW60	P60122	RuvB-like 1	Ruvbl1	-			0.0113507	0.98291	-0.0221545	-0.0297802	-			0.295182	0.648154	0.587467	0.647966	-			0.417211	1	0.609622	0.844168	biological regulation;biosynthetic process;cell cycle phase;cell cycle process;cell division;cellular biosynthetic process;cellular component organization;cellular component organization at cellular level;cellular component organization or biogenesis;cellular component organization or biogenesis at cellular level;cellular macromolecule biosynthetic process;cellular macromolecule metabolic process…	5'-3' DNA helicase activity;adenyl nucleotide binding;adenyl ribonucleotide binding;ATP binding;ATPase activity;ATPase activity, coupled;ATP-dependent 5'-3' DNA helicase activity;ATP-dependent DNA helicase activity;ATP-dependent helicase activity;binding;catalytic activity;DNA helicase activity;DNA-dependent ATPase activity;helicase activity;hydrolase activity;hydrolase activity, acting on acid a…	cell part;chromatin remodeling complex;chromosomal part;cytoplasm;cytoplasmic part;DNA helicase complex;extracellular membrane-bounded organelle;extracellular organelle;extracellular region part;extracellular vesicular exosome;Golgi apparatus;H4/H2A histone acetyltransferase complex;histone acetyltransferase complex;histone methyltransferase complex;Ino80 complex;intracellular membrane-bounded or…	REACT_286371;REACT_291621;REACT_325952		29.0427	29.615	27.7294	27.8577	29.3453	27.4216	27.651	28.3446	28.5626	13	13	13	43.2	43.2	43.2	50.213	0	187.14	4950600000	58
E9QKZ2;Q91YE6;E0CXB2;E0CY46;F6TLX3;F6UT58	E9QKZ2;Q91YE6;E0CXB2	Importin-9	Ipo9	-			0.00389808	0.993233	-0.0108935	-0.0107397	-			0.135646	0.790257	0.361283	0.333723	-			0.161915	1	0.372176	0.386138	biological regulation;cellular component biogenesis;cellular component biogenesis at cellular level;cellular component organization or biogenesis;cellular component organization or biogenesis at cellular level;cellular process;establishment of localization;establishment of localization in cell;establishment of protein localization;intracellular protein transport;intracellular transport;nuclear im…	binding;enzyme binding;GTPase binding;histone binding;protein binding;protein transporter activity;Ran GTPase binding;Ras GTPase binding;small GTPase binding;substrate-specific transporter activity;transporter activity	cell part;cytoplasm;intracellular membrane-bounded organelle;intracellular organelle;intracellular part;membrane;membrane-bounded organelle;nucleus;organelle			25.4004	26.7551	24.4764	25.9898	25.8252	23.733	24.2609	26.1775	25.0769	8	8	8	14.3	14.3	14.3	115.95	0	90.654	670520000	19
Q5EBP8;P49312;V9GXF8	Q5EBP8;P49312	Heterogeneous nuclear ribonucleoprotein A1;Heterogeneous nuclear ribonucleoprotein A1, N-terminally processed	Hnrnpa1	-			0.00877762	0.985841	-0.0103671	-0.0212203	-			0.7236	0.566423	-0.354769	-1.09376	-			0.36729	1	-0.344402	-0.699992	alternative nuclear mRNA splicing, via spliceosome;cellular macromolecule metabolic process;cellular metabolic process;cellular nitrogen compound metabolic process;cellular process;establishment of localization;establishment of localization in cell;establishment of RNA localization;intracellular transport;macromolecule metabolic process;metabolic process;mRNA metabolic process;mRNA processing;mRN…	binding;DNA binding;nucleic acid binding;nucleotide binding;RNA binding;single-stranded DNA binding;structure-specific DNA binding	catalytic step 2 spliceosome;cell part;cytoplasm;cytoskeleton;extracellular membrane-bounded organelle;extracellular organelle;extracellular region part;extracellular vesicular exosome;intermediate filament cytoskeleton;intracellular membrane-bounded organelle;intracellular non-membrane-bounded organelle;intracellular organelle;intracellular organelle part;intracellular part;macromolecular comple…	REACT_307866;REACT_340895		30.2157	30.0321	30.5858	30.9348	30.427	30.5361	31.3079	30.4496	30.1094	17	17	16	42.6	42.6	40.8	38.833	0	223.74	23161000000	68
P68369;P05214	P68369;P05214	Tubulin alpha-1A chain;Tubulin alpha-3 chain	Tuba1a;Tuba3a	-			0.00145197	0.996802	-0.00432587	-0.00403517	-			0.0770065	0.865352	0.265832	0.20216	-			0.0973388	1	0.270158	0.246974	cellular component assembly;cellular component assembly at cellular level;cellular component organization;cellular component organization at cellular level;cellular component organization or biogenesis;cellular component organization or biogenesis at cellular level;cellular macromolecular complex assembly;cellular macromolecular complex subunit organization;cellular process;cellular protein compl…	binding;catalytic activity;GTP binding;GTPase activity;guanyl nucleotide binding;guanyl ribonucleotide binding;hydrolase activity;hydrolase activity, acting on acid anhydrides;hydrolase activity, acting on acid anhydrides, in phosphorus-containing anhydrides;nucleoside-triphosphatase activity;nucleotide binding;purine nucleotide binding;purine ribonucleoside triphosphate binding;purine ribonucleo…	cell part;cytoplasm;cytoplasmic microtubule;cytoplasmic part;cytoskeletal part;endosome;extracellular membrane-bounded organelle;extracellular organelle;extracellular region part;extracellular vesicular exosome;intracellular membrane-bounded organelle;intracellular organelle;intracellular organelle part;intracellular part;macromolecular complex;membrane-bounded organelle;membrane-bounded vesicle;…	REACT_272448;REACT_276302;REACT_278699;REACT_286537;REACT_295993;REACT_298063;REACT_302653;REACT_306375;REACT_307151;REACT_316383;REACT_319119;REACT_319807;REACT_321346;REACT_328862;REACT_329805;REACT_330163;REACT_332968;REACT_342780;REACT_345278;REACT_351311;REACT_353475;REACT_358203;REACT_358264;REACT_361683		30.2263	30.7393	27.9063	29.3709	30.818	27.8856	28.4075	29.7121	29.9418	39	3	1	81.6	6.2	3.1	50.135	0	47.253	12451000000	107
Q80VB6;A0A0G2JGQ6;Q9JLM8;A0A0G2JGR9	Q80VB6;A0A0G2JGQ6;Q9JLM8;A0A0G2JGR9	Serine/threonine-protein kinase DCLK1	Dclk1	-			NaN	1	0	NaN	+	+		5.04799	0	3.87635	16.4419	-			1.20819	1	2.83168	2.35696	anatomical structure development;anatomical structure morphogenesis;axon extension;axonogenesis;biological regulation;brain development;cell growth;cell migration;cell motility;cell part morphogenesis;cell projection morphogenesis;cell projection organization;cellular component morphogenesis;cellular component movement;cellular component organization;cellular component organization at cellular le…	adenyl nucleotide binding;adenyl ribonucleotide binding;ATP binding;binding;catalytic activity;kinase activity;nucleotide binding;phosphotransferase activity, alcohol group as acceptor;protein kinase activity;protein serine/threonine kinase activity;purine nucleotide binding;purine ribonucleoside triphosphate binding;purine ribonucleotide binding;ribonucleotide binding;transferase activity;transf…				23.8305	23.8802	24.0503	19.9798	20.2733	19.8787	19.682	23.2555	20.3284	2	2	2	7.7	7.7	7.7	40.38	0.00090744	14.402	105600000	5
B1AYG7;B1AYG6;Q9Z0T9	B1AYG7;B1AYG6;Q9Z0T9	Integrin beta;Integrin beta-6	Itgb6	-			NaN	1	0	NaN	+	+		5.64327	0	5.25525	22.7972	-			0.452568	1	1.93588	0.996522	biological adhesion;biological regulation;cell adhesion;cell surface receptor linked signaling pathway;cell-matrix adhesion;cell-substrate adhesion;cellular process;cellular response to stimulus;defense response;developmental process;inflammatory response;integrin-mediated signaling pathway;multicellular organismal development;multicellular organismal process;regulation of biological process;regu…	binding;integrin binding;protein binding;protein complex binding;receptor activity;receptor binding	cell part;external side of plasma membrane;extracellular membrane-bounded organelle;extracellular organelle;extracellular region part;extracellular vesicular exosome;integrin complex;macromolecular complex;membrane part;membrane-bounded organelle;membrane-bounded vesicle;organelle;plasma membrane part;protein complex;receptor complex;vesicle	REACT_319261;REACT_332220;REACT_334317;REACT_354321		25.3154	25.1967	25.3854	19.9798	20.2733	19.8787	19.682	25.3169	25.0911	2	2	2	2.4	2.4	2.4	82.521	0.0015504	10.527	760220000	5
E9PX70;Q60847	E9PX70;Q60847	Collagen alpha-1(XII) chain	Col12a1	-			NaN	1	0	NaN	+	+		3.49134	0	5.64321	9.57718	-			0.256668	1	1.51227	0.619063	biological adhesion;cell adhesion;cell differentiation;cellular developmental process;cellular process;developmental process;endodermal cell differentiation		collagen;extracellular matrix;extracellular matrix part;extracellular membrane-bounded organelle;extracellular organelle;extracellular region part;extracellular space;extracellular vesicular exosome;membrane-bounded organelle;membrane-bounded vesicle;organelle;proteinaceous extracellular matrix;vesicle	REACT_285754;REACT_313067		26.6363	25.193	25.2321	19.9798	20.2733	19.8787	19.682	27.2282	25.6145	9	9	9	3.7	3.7	3.7	333.73	0	56.114	643920000	8
Q99JR1	Q99JR1	Sideroflexin-1	Sfxn1	-			NaN	1	0	NaN	+	+		3.06954	0.0135	4.41434	7.46018	-			0.23666	1	1.13696	0.571355	biological regulation;cation homeostasis;cation transport;cell differentiation;cellular developmental process;cellular process;chemical homeostasis;developmental process;erythrocyte differentiation;establishment of localization;homeostatic process;ion homeostasis;ion transport;iron ion homeostasis;iron ion transport;metal ion transport;myeloid cell differentiation;regulation of biological quality…	ion transmembrane transporter activity;substrate-specific transmembrane transporter activity;substrate-specific transporter activity;transmembrane transporter activity;transporter activity	cell part;cytoplasmic part;integral to membrane;intracellular membrane-bounded organelle;intracellular organelle;intracellular organelle part;intracellular part;intrinsic to membrane;membrane;membrane part;membrane-bounded organelle;mitochondrial inner membrane;mitochondrial membrane;mitochondrial part;mitochondrion;organelle;organelle inner membrane;organelle membrane;organelle part		+	24.9536	24.9173	23.504	19.9798	20.2733	19.8787	19.682	25.4551	24.8269	3	2	2	16.1	10.2	10.2	35.649	0	24.05	248530000	6
A0A087WR97;A0A087WRZ5;Q8R0B4;Q8BLD4;Q6VYI5;Q6VYI4;Q921F2;A0A087WQA5;A0A087WQX8;A0A087WNY6;A0A087WS74;A0A087WRP4;H3BJV1;A0A087WSE4;A0A087WSH7;A0A087WS17;A0A087WP57;A0A087WSC6	A0A087WR97;A0A087WRZ5;Q8R0B4;Q8BLD4;Q6VYI5;Q6VYI4;Q921F2;A0A087WQA5;A0A087WQX8;A0A087WNY6;A0A087WS74;A0A087WRP4;H3BJV1;A0A087WSE4;A0A087WSH7	TAR DNA-binding protein 43	Tardbp	-			NaN	1	0	NaN	-			0.448352	0.582683	2.02831	0.991269	-			0.502927	1	2.03609	1.08881	3'-UTR-mediated mRNA stabilization;biological regulation;cellular component organization;cellular component organization or biogenesis;cellular macromolecule metabolic process;cellular membrane organization;cellular metabolic process;cellular nitrogen compound metabolic process;cellular process;interaction with symbiont;interspecies interaction between organisms;macromolecule metabolic process;me…	binding;DNA binding;double-stranded DNA binding;identical protein binding;mRNA 3'-UTR binding;mRNA binding;nucleic acid binding;nucleotide binding;protein binding;RNA binding;structure-specific DNA binding	cell part;intracellular membrane-bounded organelle;intracellular organelle;intracellular organelle part;intracellular part;membrane-bounded organelle;nuclear part;nucleoplasm;nucleus;organelle;organelle part			25.8301	25.6685	26.1692	19.9798	25.8068	25.7962	25.4915	25.7396	20.3284	4	4	4	25.1	25.1	25.1	26.715	0	40.764	717440000	9
D3YWD1;J3QQ16;A0A087WS16;E9PWQ3	D3YWD1;J3QQ16;A0A087WS16;E9PWQ3		Col6a3	-			NaN	1	0	NaN	-			0.81524	0.588671	-0.3975	-1.2204	-			0.419741	1	0.503801	0.823871		endopeptidase inhibitor activity;endopeptidase regulator activity;enzyme inhibitor activity;enzyme regulator activity;peptidase inhibitor activity;peptidase regulator activity;serine-type endopeptidase inhibitor activity	cell part;collagen;extracellular matrix;extracellular matrix part;extracellular membrane-bounded organelle;extracellular organelle;extracellular region part;extracellular space;extracellular vesicular exosome;membrane;membrane-bounded organelle;membrane-bounded vesicle;organelle;plasma membrane;proteinaceous extracellular matrix;sarcolemma;vesicle	REACT_280178;REACT_285754;REACT_313067;REACT_318656;REACT_319054;REACT_319261;REACT_354321		21.7503	21.9734	22.1365	22.6934	22.0146	22.3446	21.7294	20.4798	22.1395	4	4	4	3.3	3.3	3.3	185.73	0	38.109	64399000	8
A0A087WS46;O70251;M0QWK5;M0QWH8;G3UX43;G3UZ47	A0A087WS46;O70251;M0QWK5;M0QWH8;G3UX43	Elongation factor 1-beta	Eef1b2;Eef1b	-			NaN	1	0	NaN	-			0.291571	0.635272	1.73298	0.691851	-			0.520751	1	2.67331	1.13506	biosynthetic process;cellular biosynthetic process;cellular macromolecule biosynthetic process;cellular macromolecule metabolic process;cellular metabolic process;cellular process;macromolecule biosynthetic process;macromolecule metabolic process;metabolic process;translational elongation	binding;nucleic acid binding;RNA binding;translation elongation factor activity;translation factor activity, nucleic acid binding	cell part;cytoplasm;cytoplasmic part;eukaryotic translation elongation factor 1 complex;intracellular part;macromolecular complex;protein complex	REACT_347026		25.3237	25.5286	28.3507	26.9222	20.2733	26.8086	19.682	26.098	25.4031	4	4	4	16.8	16.8	16.8	20.136	0	76.228	1722200000	8
A0A0A6YXG9;A0A0B4J1E5;Q99PM9;A0A0A6YVQ3;A0A0A6YXW7	A0A0A6YXG9;A0A0B4J1E5;Q99PM9	Uridine-cytidine kinase 2	Uck2	-			NaN	1	0	NaN	-			NaN	1	0	NaN	-			NaN	1	0	NaN	biosynthetic process;cellular biosynthetic process;cellular metabolic compound salvage;cellular metabolic process;cellular nitrogen compound biosynthetic process;cellular nitrogen compound metabolic process;cellular process;CMP biosynthetic process;CMP metabolic process;CMP salvage;CTP biosynthetic process;CTP metabolic process;CTP salvage;heterocycle biosynthetic process;heterocycle metabolic pr…	adenyl nucleotide binding;adenyl ribonucleotide binding;ATP binding;binding;catalytic activity;kinase activity;nucleobase-containing compound kinase activity;nucleoside kinase activity;nucleotide binding;purine nucleotide binding;purine ribonucleoside triphosphate binding;purine ribonucleotide binding;ribonucleotide binding;transferase activity;transferase activity, transferring phosphorus-contai…		REACT_295314		19.6905	20.5388	19.6722	23.6883	23.2809	22.9586	19.682	22.6373	20.3284	3	3	3	20.6	20.6	20.6	22.219	0	23.041	77000000	5
A0A0G2JDL9;Q99JI6;P62835;A0A0G2JED9;A0A0G2JE52;A0A1W2P777	A0A0G2JDL9;Q99JI6;P62835;A0A0G2JED9;A0A0G2JE52	Ras-related protein Rap-1b;Ras-related protein Rap-1A	Rap1b;Rap1a	-			NaN	1	0	NaN	-			NaN	1	0	NaN	-			NaN	1	0	NaN	anatomical structure development;biological regulation;cell development;cell proliferation;cellular developmental process;cellular process;cellular response to cAMP;cellular response to chemical stimulus;cellular response to organic substance;cellular response to stimulus;developmental process;endothelial cell development;epithelial cell development;establishment of endothelial barrier;establishm…	binding;catalytic activity;enzyme binding;enzyme regulator activity;GDP binding;GTP binding;GTPase activity;GTPase binding;GTPase regulator activity;guanyl nucleotide binding;guanyl ribonucleotide binding;guanyl-nucleotide exchange factor activity;hydrolase activity;hydrolase activity, acting on acid anhydrides;hydrolase activity, acting on acid anhydrides, in phosphorus-containing anhydrides;nuc…	cell junction;cell part;cell projection;cell-cell junction;cytoplasm;cytoplasmic part;cytosol;early endosome;endosome;extracellular membrane-bounded organelle;extracellular organelle;extracellular region part;extracellular vesicular exosome;guanyl-nucleotide exchange factor complex;intracellular;intracellular membrane-bounded organelle;intracellular organelle;intracellular part;late endosome;lipi…	REACT_283484;REACT_297430;REACT_307305;REACT_316753;REACT_324620;REACT_330010;REACT_332492		19.6905	20.5388	26.0241	26.6234	24.0948	26.3916	25.0884	24.9663	20.3284	5	5	5	33.9	33.9	33.9	13.426	0	71.052	693080000	13
E9Q1V9;E9Q1W0;E9Q1T1;A0A0G2JGS4;Q6PHZ2;Q8CCM0;E9QAJ4;D6RDQ8;E9PXV3;F6RWZ9	E9Q1V9;E9Q1W0;E9Q1T1;A0A0G2JGS4;Q6PHZ2;Q8CCM0	Calcium/calmodulin-dependent protein kinase type II subunit delta	Camk2d	-			NaN	1	0	NaN	-			NaN	1	0	NaN	-			NaN	1	0	NaN	biological regulation;calcium ion transport;cardiac muscle contraction;cation homeostasis;cation transport;cell cycle process;cell growth;cell growth involved in cardiac muscle cell development;cellular cation homeostasis;cellular chemical homeostasis;cellular component assembly;cellular component organization;cellular component organization or biogenesis;cellular homeostasis;cellular ion homeost…	adenyl nucleotide binding;adenyl ribonucleotide binding;ATP binding;binding;calmodulin binding;calmodulin-dependent protein kinase activity;catalytic activity;channel inhibitor activity;channel regulator activity;cytoskeletal protein binding;identical protein binding;ion channel binding;ion channel inhibitor activity;kinase activity;nucleotide binding;phosphotransferase activity, alcohol group as…	axon part;calcium channel complex;cation channel complex;cell body;cell junction;cell part;cell projection part;cell-cell contact zone;cell-cell junction;cytoplasm;cytoplasmic part;cytosol;endoplasmic reticulum;endoplasmic reticulum membrane;endoplasmic reticulum part;initial segment;intercalated disc;intracellular membrane-bounded organelle;intracellular organelle;intracellular organelle part;in…	REACT_288168;REACT_309838;REACT_327612;REACT_331187;REACT_331823;REACT_349056		26.1142	25.4234	19.6722	24.1425	25.515	23.9526	19.682	25.2917	25.9342	8	3	2	23.2	7.4	5.1	55.293	0	30.35	454190000	13
A0A0J9YUD8;A0A0J9YUZ4;P63158;D3YZ18;D3YVC6	A0A0J9YUD8;A0A0J9YUZ4;P63158;D3YZ18	High mobility group protein B1	Hmgb1	-			NaN	1	0	NaN	-			NaN	1	0	NaN	-			NaN	1	0	NaN	base-excision repair, DNA ligation;biological regulation;cellular macromolecule metabolic process;cellular metabolic process;cellular nitrogen compound metabolic process;cellular process;defense response;DNA ligation;DNA ligation involved in DNA repair;DNA metabolic process;DNA recombination;immune response;immune system process;inflammatory response;inflammatory response to antigenic stimulus;ma…	binding;carbohydrate binding;DNA binding;glycosaminoglycan binding;heparin binding;lipid binding;nucleic acid binding;nucleic acid binding transcription factor activity;pattern binding;phosphatidylserine binding;phospholipid binding;polysaccharide binding;sequence-specific DNA binding transcription factor activity	cell part;cell surface;chromosome;condensed chromosome;cytoplasm;extracellular region;extracellular region part;extracellular space;intracellular membrane-bounded organelle;intracellular non-membrane-bounded organelle;intracellular organelle;intracellular organelle part;intracellular part;macromolecular complex;membrane-bounded organelle;non-membrane-bounded organelle;nuclear part;nucleoplasm par…	REACT_275137;REACT_283225;REACT_299111;REACT_305279;REACT_342554;REACT_343658		19.6905	27.5635	31.2288	31.1741	29.3982	30.7359	28.6397	28.737	20.3284	9	9	9	38.6	38.6	38.6	19.774	0	126.87	16163000000	26
A0A0N4SW89;P97429;D3Z0S1;A0A0N4SV57;F7ANV6;S4R1F2	A0A0N4SW89;P97429;D3Z0S1;A0A0N4SV57;F7ANV6	Annexin A4;Annexin	Anxa4	-			NaN	1	0	NaN	-			0.387955	0.581027	-1.68156	-0.872918	-			0.359852	1	2.05718	0.828528	anatomical structure development;biological regulation;cell differentiation;cellular developmental process;cellular process;developmental process;epithelial cell differentiation;kidney development;negative regulation of biological process;negative regulation of cellular process;negative regulation of cytokine secretion;negative regulation of interleukin-8 secretion;negative regulation of molecula…	binding;calcium ion binding;calcium-dependent phospholipid binding;calcium-dependent protein binding;cation binding;identical protein binding;ion binding;lipid binding;metal ion binding;NF-kappaB binding;phospholipid binding;protein binding;transcription factor binding	apical plasma membrane;cell part;cell surface;cytoplasm;cytoplasmic part;extracellular membrane-bounded organelle;extracellular organelle;extracellular region part;extracellular vesicular exosome;intracellular membrane-bounded organelle;intracellular organelle;intracellular organelle part;intracellular part;membrane;membrane part;membrane-bounded organelle;membrane-bounded vesicle;nuclear membran…			23.1905	25.8075	28.7213	29.3028	26.3479	27.1133	25.3223	25.8971	20.3284	9	9	9	46.2	46.2	46.2	30.759	0	201.5	2909000000	26
A0A0R4IZW8;O88456;A0A0R4J1C2;Q9D7J7	A0A0R4IZW8;O88456;A0A0R4J1C2	Calpain small subunit 1	Capns1	-			NaN	1	0	NaN	-			NaN	1	0	NaN	-			NaN	1	0	NaN	macromolecule metabolic process;metabolic process;primary metabolic process;protein metabolic process;proteolysis	binding;calcium ion binding;calcium-dependent cysteine-type endopeptidase activity;catalytic activity;cation binding;cysteine-type endopeptidase activity;cysteine-type peptidase activity;endopeptidase activity;hydrolase activity;ion binding;metal ion binding;peptidase activity;peptidase activity, acting on L-amino acid peptides	cell part;cytoplasm;cytoplasmic part;cytosol;extracellular membrane-bounded organelle;extracellular organelle;extracellular region part;extracellular vesicular exosome;intracellular part;membrane;membrane-bounded organelle;membrane-bounded vesicle;organelle;plasma membrane;vesicle	REACT_275864		19.6905	20.5388	27.1518	27.8273	26.6915	27.6589	27.5335	26.3469	20.3284	9	9	9	45.5	45.5	45.5	28.406	0	127.97	1912600000	18
A0A0R4IZW9;Q9DCT5	A0A0R4IZW9;Q9DCT5	Stromal cell-derived factor 2	Sdf2	-			NaN	1	0	NaN	-			0.981943	1	4.33574	1.9984	-			0.450046	1	2.29871	1.00009			cell part;extracellular region;membrane			25.9391	27.0448	25.9181	19.9798	26.0363	19.8787	19.682	25.8651	26.4588	1	1	1	3.7	3.7	3.7	23.991	0.0024907	6.2249	725190000	6
A0A0R4J083;P51174	A0A0R4J083;P51174	Long-chain specific acyl-CoA dehydrogenase, mitochondrial	Acadl	-			NaN	1	0	NaN	-			NaN	1	0	NaN	-			NaN	1	0	NaN	amine catabolic process;amine metabolic process;betaine catabolic process;betaine metabolic process;biological regulation;carboxylic acid catabolic process;carboxylic acid metabolic process;carnitine catabolic process;carnitine metabolic process;carnitine metabolic process, CoA-linked;catabolic process;cellular amine metabolic process;cellular amino acid catabolic process;cellular amino acid meta…	acyl-CoA dehydrogenase activity;acyl-CoA oxidase activity;binding;carboxylic acid binding;catalytic activity;coenzyme binding;cofactor binding;fatty acid binding;fatty-acyl-CoA binding;flavin adenine dinucleotide binding;lipid binding;long-chain-acyl-CoA dehydrogenase activity;monocarboxylic acid binding;oxidoreductase activity;oxidoreductase activity, acting on the CH-CH group of donors;oxidored…	cell part;cytoplasm;cytoplasmic part;intracellular membrane-bounded organelle;intracellular organelle;intracellular organelle lumen;intracellular organelle part;intracellular part;membrane;membrane-bounded organelle;membrane-enclosed lumen;mitochondrial matrix;mitochondrial membrane;mitochondrial part;mitochondrion;organelle;organelle lumen;organelle membrane;organelle part	REACT_300639;REACT_333592	+	19.6905	20.5388	26.2757	27.6782	25.9762	26.718	26.17	26.3683	20.3284	7	7	7	20	20	20	47.896	0	51.015	1320600000	9
A0A0R4J1F6;A0A0R4J085;Q3UHZ7;Q91YN5	A0A0R4J1F6;A0A0R4J085;Q3UHZ7;Q91YN5	UDP-N-acetylhexosamine pyrophosphorylase;UDP-N-acetylgalactosamine pyrophosphorylase;UDP-N-acetylglucosamine pyrophosphorylase	Uap1	-			NaN	1	0	NaN	-			NaN	1	0	NaN	-			NaN	1	0	NaN	alcohol biosynthetic process;alcohol metabolic process;amino sugar biosynthetic process;amino sugar metabolic process;biosynthetic process;carbohydrate biosynthetic process;carbohydrate metabolic process;cellular biosynthetic process;cellular carbohydrate biosynthetic process;cellular carbohydrate metabolic process;cellular metabolic process;cellular nitrogen compound metabolic process;cellular p…	binding;carbohydrate binding;catalytic activity;identical protein binding;nucleotidyltransferase activity;protein binding;transferase activity;transferase activity, transferring phosphorus-containing groups;UDP-N-acetylglucosamine diphosphorylase activity;uridylyltransferase activity	cell part;cytoplasm;cytoplasmic part;cytosol;intracellular organelle part;intracellular part;membrane;nuclear part;nucleoplasm;organelle part;plasma membrane	REACT_284517		19.6905	20.5388	22.3189	22.8588	20.1566	21.9368	19.682	20.4798	20.3284	2	2	2	5.7	5.7	5.7	56.871	0.00096525	16.316	38357000	6
A0A0R4J0I9;Q91ZX7;Q3U5J2	A0A0R4J0I9;Q91ZX7	Prolow-density lipoprotein receptor-related protein 1;Low-density lipoprotein receptor-related protein 1 85 kDa subunit;Low-density lipoprotein receptor-related protein 1 515 kDa subunit;Low-density lipoprotein receptor-related protein 1 intracellular domain	Lrp1	-			NaN	1	0	NaN	-			NaN	1	0	NaN	-			NaN	1	0	NaN	activation of protein kinase activity;activation of protein kinase C activity by G-protein coupled receptor protein signaling pathway;aging;alcohol metabolic process;anatomical structure morphogenesis;aorta morphogenesis;apoptotic cell clearance;artery morphogenesis;biological regulation;blood vessel morphogenesis;cell proliferation;cell surface receptor linked signaling pathway;cellular componen…	apolipoprotein binding;binding;calcium ion binding;cation binding;ion binding;metal ion binding;protein binding;protein complex binding	adherens junction;anchoring junction;cell body;cell junction;cell part;cell projection;cell-substrate adherens junction;cell-substrate junction;clathrin-coated vesicle;coated pit;coated vesicle;cytoplasm;cytoplasmic membrane-bounded vesicle;cytoplasmic part;cytoplasmic vesicle;dendrite;endosome;focal adhesion;integral to membrane;integral to plasma membrane;intracellular membrane-bounded organell…	REACT_295031;REACT_303694		19.6905	25.9519	28.0345	28.0685	26.1798	26.0609	26.2684	25.6946	20.3284	11	11	11	3.6	3.6	3.6	504.77	0	87.873	1667500000	11
Z4YL78;A0A0R4J0K2;K3W4R5;A2AGT5	Z4YL78;A0A0R4J0K2;K3W4R5;A2AGT5	Cytoskeleton-associated protein 5	Ckap5	-			NaN	1	0	NaN	-			NaN	1	0	NaN	-			NaN	1	0	NaN	cell cycle phase;cell cycle process;cell division;cellular component organization;cellular component organization at cellular level;cellular component organization or biogenesis;cellular component organization or biogenesis at cellular level;cellular process;centrosome organization;cytoskeleton organization;establishment of localization;establishment of RNA localization;establishment or maintenan…	binding;cytoskeletal protein binding;microtubule binding;protein binding;ribonucleoprotein binding;tubulin binding	cell part;centrosome;cytoplasm;cytoplasmic part;cytoskeletal part;gamma-tubulin complex;intracellular non-membrane-bounded organelle;intracellular organelle;intracellular organelle part;intracellular part;macromolecular complex;membrane;microtubule organizing center;microtubule organizing center part;microtubule plus end;non-membrane-bounded organelle;organelle;organelle part;protein complex;spin…	REACT_272448;REACT_276302;REACT_286537;REACT_306375;REACT_321346;REACT_328862;REACT_329805;REACT_345278;REACT_358264		19.6905	20.5388	22.9081	23.8262	22.887	22.9523	19.682	23.2243	20.3284	3	3	3	2.3	2.3	2.3	218.71	0	28.089	155650000	9
A0A0R4J0Z1;P08003	A0A0R4J0Z1;P08003	Protein disulfide-isomerase A4	Pdia4	-			NaN	1	0	NaN	-			NaN	1	0	NaN	-			NaN	1	0	NaN	biological regulation;cell redox homeostasis;cellular homeostasis;cellular macromolecule metabolic process;cellular metabolic process;cellular process;cellular protein metabolic process;cellular response to stimulus;cellular response to stress;chaperone-mediated protein folding;homeostatic process;macromolecule metabolic process;metabolic process;primary metabolic process;protein folding;protein …	catalytic activity;intramolecular oxidoreductase activity;intramolecular oxidoreductase activity, interconverting keto- and enol-groups;intramolecular oxidoreductase activity, transposing S-S bonds;isomerase activity;protein disulfide isomerase activity	cell part;cell surface;cytoplasmic membrane-bounded vesicle;cytoplasmic part;cytoplasmic vesicle;endoplasmic reticulum;endoplasmic reticulum chaperone complex;endoplasmic reticulum lumen;endoplasmic reticulum part;intracellular membrane-bounded organelle;intracellular organelle;intracellular organelle lumen;intracellular organelle part;intracellular part;macromolecular complex;melanosome;membrane…			19.6905	20.5388	29.3335	28.781	27.4946	29.241	27.6306	20.4798	20.3284	11	11	11	20.6	20.6	20.6	72.369	0	98.471	4263100000	16
A0A0R4J1E3;Q9QXS6;F7CPL2	A0A0R4J1E3;Q9QXS6	Drebrin	Dbn1	-			NaN	1	0	NaN	-			0.280634	0.644493	1.98797	0.673633	-			0.297534	1	1.96414	0.706899	actin cytoskeleton organization;actin filament organization;actin filament-based process;anatomical structure development;biological regulation;cell communication;cell communication by chemical coupling;cell communication by electrical coupling;cell differentiation;cell proliferation;cellular component organization;cellular component organization at cellular level;cellular component organization …	binding;profilin binding;protein binding	actin cytoskeleton;cell cortex;cell junction;cell part;cell-cell junction;cytoplasmic part;cytoskeleton;gap junction;intracellular non-membrane-bounded organelle;intracellular organelle;intracellular part;membrane;non-membrane-bounded organelle;organelle;plasma membrane			27.3674	28.2435	27.1879	19.9798	28.9561	27.8991	28.5726	28.0054	20.3284	8	8	8	18.6	18.6	18.6	72.544	0	145.98	3171500000	16
A0A0R4J1Z3;Q9CR67;Q9CZM3;E0CXY5	A0A0R4J1Z3;Q9CR67;Q9CZM3	Transmembrane protein 33	Tmem33	-			NaN	1	0	NaN	-			0.375238	0.582796	2.21674	0.860093	-			0.363453	1	2.20074	0.837554	cellular component assembly;cellular component assembly at cellular level;cellular component organization;cellular component organization at cellular level;cellular component organization or biogenesis;cellular component organization or biogenesis at cellular level;cellular localization;cellular macromolecular complex assembly;cellular macromolecular complex subunit organization;cellular macromol…	structural constituent of nuclear pore;structural molecule activity	cell part;cytoplasmic membrane-bounded vesicle;cytoplasmic part;cytoplasmic vesicle;endoplasmic reticulum;extracellular membrane-bounded organelle;extracellular organelle;extracellular region part;extracellular vesicular exosome;intracellular membrane-bounded organelle;intracellular organelle;intracellular organelle part;intracellular part;macromolecular complex;melanosome;membrane part;membrane-…			26.9031	27.8865	25.3505	25.9207	27.6905	19.8787	19.682	27.1007	26.7552	4	4	4	15.9	15.9	15.9	27.932	0	32.48	1337700000	10
A0A140LIS5;Q3UL36	A0A140LIS5;Q3UL36	Arginine and glutamate-rich protein 1	Arglu1	-			NaN	1	0	NaN	-			1.02926	1	5.0702	2.10115	-			0.394212	1	2.238	0.89604			cell part;cytoplasmic part;intracellular membrane-bounded organelle;intracellular organelle;intracellular organelle part;intracellular part;membrane-bounded organelle;mitochondrion;nuclear part;nucleoplasm;organelle;organelle part			28.1871	26.9707	26.6333	19.9798	26.722	19.8787	27.546	27.2028	20.3284	3	3	3	11.2	11.2	11.2	25.916	0	17.807	2022900000	4
A0A140T8V3;J3QMG3;Q60931	A0A140T8V3;J3QMG3;Q60931	Voltage-dependent anion-selective channel protein 3	Vdac3	-			NaN	1	0	NaN	-			NaN	1	0	NaN	-			NaN	1	0	NaN	behavior;behavioral defense response;behavioral fear response;cell communication;cell-cell signaling;cellular process;cognition;defense response;fear response;learning;learning or memory;multicellular organismal process;multicellular organismal response to stress;neurological system process;neuron-neuron synaptic transmission;response to stimulus;response to stress;signaling;synaptic transmission…	anion channel activity;anion transmembrane transporter activity;binding;channel activity;gated channel activity;ion channel activity;ion transmembrane transporter activity;nucleotide binding;passive transmembrane transporter activity;porin activity;substrate-specific channel activity;substrate-specific transmembrane transporter activity;substrate-specific transporter activity;transmembrane transp…	cell part;cytoplasmic part;extracellular membrane-bounded organelle;extracellular organelle;extracellular region part;extracellular vesicular exosome;intracellular membrane-bounded organelle;intracellular organelle;intracellular organelle part;intracellular part;macromolecular complex;membrane;membrane part;membrane-bounded organelle;membrane-bounded vesicle;mitochondrial inner membrane;mitochond…		+	19.6905	23.6214	26.3477	26.0834	23.8228	23.9363	19.682	23.3244	22.7455	2	2	2	7.8	7.8	7.8	30.695	0.00092937	15.288	385180000	4
A0A171KXD3;Q9JIF0;A0A140LJF4;A0A140LHF7;A0A140LJ70;A0A140LI33;A0A140LHS4;A0A140LIF7;A0A140LJ68	A0A171KXD3;Q9JIF0;A0A140LJF4;A0A140LHF7;A0A140LJ70	Protein arginine N-methyltransferase 1	Prmt1	-			NaN	1	0	NaN	-			NaN	1	0	NaN	-			NaN	1	0	NaN	biological regulation;cell projection organization;cellular component organization;cellular component organization at cellular level;cellular component organization or biogenesis;cellular component organization or biogenesis at cellular level;cellular macromolecule metabolic process;cellular metabolic process;cellular process;cellular protein metabolic process;chordate embryonic development;chrom…	[cytochrome c]-arginine N-methyltransferase activity;arginine N-methyltransferase activity;binding;catalytic activity;histone methyltransferase activity;histone methyltransferase activity (H4-R3 specific);histone-arginine N-methyltransferase activity;identical protein binding;methyltransferase activity;N-methyltransferase activity;protein binding;protein methyltransferase activity;protein-arginin…	cell part;cytoplasmic part;cytosol;intracellular membrane-bounded organelle;intracellular organelle;intracellular organelle part;intracellular part;membrane-bounded organelle;nuclear part;nucleoplasm;nucleus;organelle;organelle part	REACT_319868		19.6905	20.5388	26.4149	28.4743	25.8415	26.0813	19.682	26.1754	25.2976	5	5	5	15.1	15.1	15.1	36.567	0	33.823	1393100000	5
A0A1B0GR11;Q93092	A0A1B0GR11;Q93092	Transaldolase	Taldo1	-			NaN	1	0	NaN	-			NaN	1	0	NaN	-			NaN	1	0	NaN	alcohol catabolic process;alcohol metabolic process;carbohydrate catabolic process;carbohydrate metabolic process;catabolic process;cellular carbohydrate catabolic process;cellular carbohydrate metabolic process;cellular metabolic process;cellular nitrogen compound metabolic process;cellular process;coenzyme metabolic process;cofactor metabolic process;glucose catabolic process;glucose metabolic …	catalytic activity;sedoheptulose-7-phosphate:D-glyceraldehyde-3-phosphate glyceronetransferase activity;transferase activity;transferase activity, transferring aldehyde or ketonic groups	cell part;cytoplasm;extracellular membrane-bounded organelle;extracellular organelle;extracellular region part;extracellular vesicular exosome;intracellular membrane-bounded organelle;intracellular organelle;intracellular part;membrane-bounded organelle;membrane-bounded vesicle;nucleus;organelle;vesicle	REACT_272977;REACT_328939		19.6905	20.5388	27.3995	27.1636	24.7075	26.397	24.3828	24.9104	20.3284	6	6	6	14.9	14.9	14.9	42.151	0	51.635	1040900000	14
A0A1D5RM23;Q9CQF3;A0A1D5RLT7;A0A1D5RLS2	A0A1D5RM23;Q9CQF3;A0A1D5RLT7;A0A1D5RLS2	Cleavage and polyadenylation specificity factor subunit 5	Nudt21	-			NaN	1	0	NaN	-			0.41142	0.579058	0.884633	0.872681	-			0.192074	1	0.599741	0.462518	cellular component assembly;cellular component organization;cellular component organization or biogenesis;cellular macromolecule metabolic process;cellular metabolic process;cellular nitrogen compound metabolic process;cellular process;macromolecular complex assembly;macromolecular complex subunit organization;macromolecule metabolic process;metabolic process;mRNA 3'-end processing;mRNA cleavage;…	AU-rich element binding;binding;catalytic activity;enzyme binding;histone deacetylase binding;hydrolase activity;identical protein binding;mRNA binding;nucleic acid binding;protein binding;protein dimerization activity;protein homodimerization activity;RNA binding	cell part;centrosome;cytoplasmic part;cytoskeletal part;intracellular membrane-bounded organelle;intracellular non-membrane-bounded organelle;intracellular organelle;intracellular organelle part;intracellular part;macromolecular complex;membrane-bounded organelle;microtubule organizing center;mRNA cleavage factor complex;non-membrane-bounded organelle;nuclear body;nuclear part;nucleoplasm part;nu…	REACT_291263;REACT_305017;REACT_307866;REACT_351784		22.3559	22.2664	23.1708	19.9798	22.5239	22.6355	19.682	22.9975	23.3144	2	2	2	20.2	20.2	20.2	25.197	0	22.087	97658000	11
A0A1L1SV25;P57780;E9Q2W9;Q9JI91;A0A1L1SVJ6	A0A1L1SV25;P57780;E9Q2W9	Alpha-actinin-4	Actn4	-			NaN	1	0	NaN	-			NaN	1	0	NaN	-			NaN	1	0	NaN	actin cytoskeleton organization;actin filament bundle assembly;actin filament organization;actin filament-based process;biological regulation;cell junction assembly;cell junction organization;cell projection assembly;cell projection organization;cell-cell junction assembly;cell-cell junction organization;cell-substrate junction assembly;cellular chemical homeostasis;cellular component assembly;ce…	actin binding;actin filament binding;binding;binding, bridging;calcium ion binding;cation binding;cytoskeletal protein binding;FATZ binding;hormone receptor binding;identical protein binding;ion binding;ion channel binding;ligand-dependent nuclear receptor transcription coactivator activity;LIM domain binding;metal ion binding;nuclear hormone receptor binding;nucleoside binding;protein binding;pr…	actin filament bundle;actomyosin;adherens junction;anchoring junction;cell cortex part;cell junction;cell part;cell projection;cell-cell junction;cell-substrate adherens junction;cell-substrate junction;contractile fiber part;cortical actin cytoskeleton;cortical cytoskeleton;cytoplasm;cytoplasmic part;cytoskeletal part;cytoskeleton;extracellular membrane-bounded organelle;extracellular organelle;…	REACT_293748;REACT_307071;REACT_309838;REACT_324616;REACT_331187;REACT_331823		19.6905	20.5388	26.4555	27.722	26.0366	26.0057	25.4334	25.2888	20.3284	15	4	4	18.5	6.3	6.3	107.11	0	52.186	978060000	8
A2AEX8;A2AEX6;P97447;A2AEX7;A2AEY1;A2AEY2;A2AEX9;A2AEY0;Q8CDC8	A2AEX8;A2AEX6;P97447;A2AEX7;A2AEY1;A2AEY2	Four and a half LIM domains protein 1	Fhl1	-			NaN	1	0	NaN	-			0.432134	0.586906	0.412751	0.811312	-			0.472751	1	2.25549	1.04039	biological regulation;cell differentiation;cellular developmental process;cellular process;developmental process;multicellular organismal development;multicellular organismal process;negative regulation of biological process;negative regulation of cell cycle;negative regulation of cell cycle process;negative regulation of cell growth;negative regulation of cellular process;negative regulation of …	binding;cation binding;ion binding;ion channel binding;metal ion binding;protein binding;transition metal ion binding;zinc ion binding	adherens junction;anchoring junction;cell junction;cell part;cell-substrate adherens junction;cell-substrate junction;cytoplasm;focal adhesion;intracellular membrane-bounded organelle;intracellular organelle;intracellular part;membrane;membrane-bounded organelle;nucleus;organelle;plasma membrane			27.1766	26.5496	26.3354	25.7545	26.8621	26.2069	26.5813	26.3855	20.3284	4	4	4	13.2	13.2	13.2	33.563	0	25.883	1353600000	8
A2AFJ1;Q60973;A2AFI9;F6U539;F6ZLC6	A2AFJ1;Q60973;A2AFI9	Histone-binding protein RBBP7	Rbbp7	-			NaN	1	0	NaN	-			NaN	1	0	NaN	-			NaN	1	0	NaN	biological regulation;biosynthetic process;cellular biosynthetic process;cellular component organization;cellular component organization at cellular level;cellular component organization or biogenesis;cellular component organization or biogenesis at cellular level;cellular heat acclimation;cellular macromolecule biosynthetic process;cellular macromolecule metabolic process;cellular metabolic proc…	binding;nucleic acid binding;RNA binding	cell part;chromatin remodeling complex;ESC/E(Z) complex;histone deacetylase complex;histone methyltransferase complex;intracellular membrane-bounded organelle;intracellular organelle;intracellular organelle part;intracellular part;macromolecular complex;membrane-bounded organelle;methyltransferase complex;nuclear part;nucleoplasm;nucleoplasm part;nucleus;NuRD complex;organelle;organelle part;PcG …	REACT_264471;REACT_278269;REACT_286371;REACT_291621;REACT_298576;REACT_305463;REACT_319868;REACT_326896;REACT_334621;REACT_350574		24.496	20.5388	26.6415	27.0376	25.0564	26.0018	19.682	25.34	20.3284	5	5	3	23.3	23.3	19.7	46.908	0	112.11	846810000	15
A2AMW0;P47757;F7CAZ6;A0A0A0MQI9;F6YHZ8	A2AMW0;P47757;F7CAZ6;A0A0A0MQI9;F6YHZ8	F-actin-capping protein subunit beta	Capzb	-			NaN	1	0	NaN	-			0.711116	0.579023	-0.543701	-1.21032	-			0.317603	1	1.66833	0.741158	actin cytoskeleton organization;actin filament capping;actin filament-based process;anatomical structure development;anatomical structure morphogenesis;barbed-end actin filament capping;biological regulation;cell development;cell morphogenesis;cell projection assembly;cell projection organization;cellular component assembly;cellular component assembly at cellular level;cellular component morphoge…	beta-tubulin binding;binding;cytoskeletal protein binding;protein binding;tubulin binding	actin filament;brush border;cell cortex part;cell junction;cell part;cell projection;cell-cell contact zone;cell-cell junction;contractile fiber part;cortical cytoskeleton;cytoplasmic part;cytoskeletal calyx;cytoskeletal part;cytoskeleton;extracellular membrane-bounded organelle;extracellular organelle;extracellular region part;extracellular vesicular exosome;F-actin capping protein complex;inter…	REACT_280010		25.9434	26.0624	26.733	27.2641	26.4263	26.6795	27.0962	26.3092	20.3284	4	4	4	26.5	26.5	26.5	29.295	0	46.645	1454300000	12
Q3U8S1;A2APM5;A2APM3;A2APM4;E9QKM8;Q80X37;A2APM1;A2APM2;P15379	Q3U8S1;A2APM5;A2APM3;A2APM4;E9QKM8;Q80X37;A2APM1;A2APM2;P15379	CD44 antigen	Cd44	-			NaN	1	0	NaN	-			NaN	1	0	NaN	-			NaN	1	0	NaN	amine metabolic process;aminoglycan catabolic process;aminoglycan metabolic process;anatomical structure development;anatomical structure morphogenesis;biological adhesion;biological regulation;branching involved in prostate gland morphogenesis;branching involved in ureteric bud morphogenesis;branching morphogenesis of a tube;carbohydrate catabolic process;carbohydrate metabolic process;cartilage…	binding;carbohydrate binding;catalytic activity;cytokine binding;cytokine receptor activity;glycosaminoglycan binding;hexosaminidase activity;hyaluronic acid binding;hyalurononglucosaminidase activity;hydrolase activity;hydrolase activity, acting on glycosyl bonds;hydrolase activity, hydrolyzing O-glycosyl compounds;molecular transducer activity;pattern binding;polysaccharide binding;protein bind…	adherens junction;anchoring junction;basolateral plasma membrane;cell junction;cell part;cell surface;cell-substrate adherens junction;cell-substrate junction;cytoplasm;cytoplasmic part;external side of plasma membrane;extracellular membrane-bounded organelle;extracellular organelle;extracellular region part;extracellular vesicular exosome;focal adhesion;Golgi apparatus;integral to membrane;intra…	REACT_275864;REACT_278886;REACT_319261;REACT_349056;REACT_353590		19.6905	20.5388	25.7389	28.8408	25.7871	26.3516	25.2923	20.4798	20.3284	2	2	2	5.8	5.8	5.8	40.263	0	23.37	1434700000	4
A2BE93;Q9EQU5;A2BE92	A2BE93;Q9EQU5;A2BE92	Protein SET	Set	-			NaN	1	0	NaN	-			NaN	1	0	NaN	-			NaN	1	0	NaN	biological regulation;cellular component assembly;cellular component assembly at cellular level;cellular component organization;cellular component organization at cellular level;cellular component organization or biogenesis;cellular component organization or biogenesis at cellular level;cellular macromolecular complex assembly;cellular macromolecular complex subunit organization;cellular process;…	binding;DNA binding;nucleic acid binding	cell part;cytoplasm;cytoplasmic part;cytosol;endoplasmic reticulum;intracellular membrane-bounded organelle;intracellular organelle;intracellular organelle part;intracellular part;macromolecular complex;membrane-bounded organelle;nuclear part;nucleoplasm;nucleus;organelle;organelle part;perinuclear region of cytoplasm;protein complex	REACT_274491;REACT_312383		19.6905	25.3613	28.0342	29.4519	26.5451	26.9319	25.4207	26.2177	20.3284	6	6	6	47.9	47.9	47.9	24.923	0	209.13	2668200000	16
A3KGU5;A3KGU7;E9Q447;A3KGU9;P16546	A3KGU5;A3KGU7;E9Q447;A3KGU9;P16546	Spectrin alpha chain, non-erythrocytic 1	Sptan1	-			NaN	1	0	NaN	-			0.585652	0.566458	-0.647374	-1.09119	-			0.355501	1	2.08359	0.820696	actin filament capping;biological regulation;cellular component organization;cellular component organization or biogenesis;negative regulation of actin filament depolymerization;negative regulation of actin filament polymerization;negative regulation of biological process;negative regulation of cellular component organization;negative regulation of cellular process;negative regulation of cytoskel…	binding;calcium ion binding;cation binding;cytoskeletal protein binding;ion binding;metal ion binding;protein binding;protein dimerization activity;protein heterodimerization activity;spectrin binding	adherens junction;anchoring junction;axon part;cell cortex part;cell junction;cell part;cell projection part;cell-cell adherens junction;cell-cell junction;contractile fiber part;cortical cytoskeleton;cuticular plate;cytoplasmic part;cytoskeletal part;cytoskeleton;extracellular membrane-bounded organelle;extracellular organelle;extracellular region part;extracellular vesicular exosome;fascia adhe…	REACT_291081;REACT_293748;REACT_318927;REACT_339798		26.6168	27.203	27.8616	27.7204	28.5211	27.382	27.8078	27.2945	20.3284	5	5	5	3	3	3	282.89	0	41.256	3678500000	12
B1AXW3;Q9JII6	B1AXW3;Q9JII6	Alcohol dehydrogenase [NADP(+)]	Akr1a1	-			NaN	1	0	NaN	-			NaN	1	0	NaN	-			NaN	1	0	NaN	alcohol metabolic process;aldehyde catabolic process;biosynthetic process;carbohydrate catabolic process;carbohydrate metabolic process;carboxylic acid biosynthetic process;carboxylic acid catabolic process;carboxylic acid metabolic process;catabolic process;cellular aldehyde metabolic process;cellular biosynthetic process;cellular carbohydrate metabolic process;cellular catabolic process;cellula…	alcohol dehydrogenase (NADP+) activity;alditol:NADP+ 1-oxidoreductase activity;aldo-keto reductase (NADP) activity;catalytic activity;L-glucuronate reductase activity;oxidoreductase activity;oxidoreductase activity, acting on CH-OH group of donors;oxidoreductase activity, acting on the CH-OH group of donors, NAD or NADP as acceptor	apical plasma membrane;cell part;cytoplasmic part;cytosol;extracellular membrane-bounded organelle;extracellular organelle;extracellular region part;extracellular space;extracellular vesicular exosome;intracellular part;membrane part;membrane-bounded organelle;membrane-bounded vesicle;organelle;plasma membrane part;vesicle			19.6905	20.5388	25.7335	26.9122	25.0086	25.2236	19.682	25.1434	20.3284	4	4	4	26.1	26.1	26.1	22.573	0	25.27	560050000	5
B1B0C7;E9PZ16;Q05793	B1B0C7;E9PZ16;Q05793	Basement membrane-specific heparan sulfate proteoglycan core protein;Endorepellin;LG3 peptide	Hspg2	-			NaN	1	0	NaN	-			0.608267	0.59949	1.91398	1.26672	-			0.15032	1	0.783764	0.383471	anatomical structure development;anatomical structure formation involved in morphogenesis;anatomical structure morphogenesis;angiogenesis;brain development;cardiac muscle tissue development;cartilage development;cartilage development involved in endochondral bone morphogenesis;cell differentiation;cellular component organization;cellular component organization at cellular level;cellular component…	binding;cation binding;enzyme binding;ion binding;metal ion binding;protease binding;protein binding;protein C-terminus binding	adherens junction;anchoring junction;basal lamina;basement membrane;cell junction;cell part;cell-substrate adherens junction;cell-substrate junction;cytoplasmic part;extracellular matrix;extracellular matrix part;extracellular membrane-bounded organelle;extracellular organelle;extracellular region;extracellular region part;extracellular space;extracellular vesicular exosome;focal adhesion;Golgi a…	REACT_275864;REACT_286043;REACT_295031;REACT_314625;REACT_319261;REACT_320075;REACT_324389;REACT_326072;REACT_343711		25.1469	25.0286	24.8081	24.3045	20.2733	24.6639	26.1878	26.1162	20.3284	4	4	4	1.8	1.8	1.8	469.02	0	30.887	502920000	10
B9EJ54;A0A0J9YUD5;E9Q880	B9EJ54;A0A0J9YUD5		Nup205	-			NaN	1	0	NaN	-			0.329107	0.615911	0.940467	0.737003	-			0.345574	1	0.736231	0.749027	cellular component assembly;cellular component assembly at cellular level;cellular component organization;cellular component organization at cellular level;cellular component organization or biogenesis;cellular component organization or biogenesis at cellular level;cellular macromolecular complex assembly;cellular macromolecular complex subunit organization;cellular process;cellular protein compl…	structural constituent of nuclear pore;structural molecule activity	cell part;cytoplasm;intracellular organelle part;intracellular part;macromolecular complex;membrane;membrane part;nuclear membrane;nuclear part;nuclear periphery;nuclear pore;nucleoplasm;organelle membrane;organelle part;pore complex;protein complex	REACT_272921;REACT_280637;REACT_329153;REACT_341634;REACT_360954		21.7372	22.7349	21.4698	19.9798	23.262	19.8787	19.682	22.277	21.7742	8	8	8	6.1	6.1	6.1	227.46	0	56.075	48943000	14
D3YXU7;F8VQB6;F6UVU0	D3YXU7;F8VQB6;F6UVU0	Unconventional myosin-X	Myo10	-			NaN	1	0	NaN	-			NaN	1	0	NaN	-			NaN	1	0	NaN	biological regulation;cell motility;cellular component movement;cellular process;cytoskeleton-dependent intracellular transport;establishment of localization;establishment of localization in cell;intracellular transport;locomotion;metabolic process;positive regulation of biological process;positive regulation of cell adhesion;positive regulation of cell-cell adhesion;positive regulation of cellul…	actin binding;actin filament binding;actin-dependent ATPase activity;adenyl nucleotide binding;adenyl ribonucleotide binding;ATP binding;ATPase activity;ATPase activity, coupled;binding;catalytic activity;cytoskeletal protein binding;hydrolase activity;hydrolase activity, acting on acid anhydrides;hydrolase activity, acting on acid anhydrides, in phosphorus-containing anhydrides;lipid binding;mic…	cell body;cell cortex;cell part;cell projection;cell projection membrane;cell projection part;cytoplasm;cytoplasmic part;cytoskeletal part;cytosol;filopodium;filopodium membrane;filopodium tip;intracellular non-membrane-bounded organelle;intracellular organelle;intracellular organelle part;intracellular part;lamellipodium;macromolecular complex;membrane;membrane part;myosin complex;neuron project…	REACT_344463		22.5028	20.5388	21.5862	21.7597	22.074	21.538	19.682	24.0326	20.3284	4	4	3	8.3	8.3	7.4	90.876	0	20.089	73780000	5
D3Z5N2;P54227;D3Z1Z8;P55821;Q05DI3;D3Z4C2;G3X9Z6;P63042	D3Z5N2;P54227;D3Z1Z8;P55821	Stathmin;Stathmin-2	Stmn1;Stmn2	-			NaN	1	0	NaN	-			NaN	1	0	NaN	-			NaN	1	0	NaN	anatomical structure development;anatomical structure morphogenesis;axonogenesis;biological regulation;brain development;cell cycle process;cell part morphogenesis;cell projection morphogenesis;cell projection organization;cellular component disassembly;cellular component disassembly at cellular level;cellular component morphogenesis;cellular component organization;cellular component organization…	binding;calcium-dependent protein binding;cytoskeletal protein binding;protein binding;tubulin binding	axon;cell body;cell part;cell projection;cell projection part;cytoplasm;cytoplasmic part;cytoskeletal part;cytosol;endosome;extracellular membrane-bounded organelle;extracellular organelle;extracellular region part;extracellular vesicular exosome;Golgi apparatus;growth cone;intracellular;intracellular membrane-bounded organelle;intracellular organelle;intracellular organelle part;intracellular pa…			19.6905	25.9652	29.0306	27.9664	26.9087	28.8525	27.0075	26.7662	20.3284	6	6	6	32	32	32	16.984	0	53.982	3255000000	14
D9J2Z9;D9J300;D9J301;D9J302;Q8CI51;Q9CRA2;A0A0G2JGZ5;D9J303;F8WJI6;E9Q8P5;A0A0G2JEJ0	D9J2Z9;D9J300;D9J301;D9J302;Q8CI51;Q9CRA2;A0A0G2JGZ5;D9J303;F8WJI6;E9Q8P5;A0A0G2JEJ0	PDZ and LIM domain protein 5	Pdlim5	-			NaN	1	0	NaN	-			NaN	1	0	NaN	-			NaN	1	0	NaN	biological regulation;regulation of anatomical structure morphogenesis;regulation of biological process;regulation of cell development;regulation of cell differentiation;regulation of cell morphogenesis;regulation of cell morphogenesis involved in differentiation;regulation of cell projection organization;regulation of cellular component biogenesis;regulation of cellular component organization;re…	binding;cation binding;ion binding;metal ion binding;transition metal ion binding;zinc ion binding	actin cytoskeleton;cell junction;cell part;cell projection;contractile fiber part;cytoplasmic part;cytoskeletal part;cytoskeleton;cytosol;intracellular non-membrane-bounded organelle;intracellular organelle;intracellular organelle part;intracellular part;membrane;neuron projection;non-membrane-bounded organelle;organelle;organelle part;postsynaptic density;postsynaptic membrane;synapse part;synap…			25.9431	25.7972	19.6722	26.9756	25.8912	26.0277	25.4434	26.1454	20.3284	2	2	2	5	5	5	52.396	0.00096246	16.287	967390000	8
E9PXX7;Q91W90;A0A0R4J1Y7	E9PXX7;Q91W90;A0A0R4J1Y7	Thioredoxin domain-containing protein 5	Txndc5	-			NaN	1	0	NaN	-			NaN	1	0	NaN	-			NaN	1	0	NaN	apoptotic cell clearance;biological regulation;cell redox homeostasis;cellular component organization;cellular component organization or biogenesis;cellular homeostasis;cellular macromolecule metabolic process;cellular membrane organization;cellular metabolic process;cellular process;cellular protein metabolic process;cellular response to stimulus;cellular response to stress;endocytosis;establish…	catalytic activity;intramolecular oxidoreductase activity;intramolecular oxidoreductase activity, interconverting keto- and enol-groups;intramolecular oxidoreductase activity, transposing S-S bonds;isomerase activity;protein disulfide isomerase activity	cell part;cytoplasmic part;endoplasmic reticulum lumen;endoplasmic reticulum part;extracellular membrane-bounded organelle;extracellular organelle;extracellular region part;extracellular vesicular exosome;intracellular organelle lumen;intracellular organelle part;intracellular part;membrane-bounded organelle;membrane-bounded vesicle;membrane-enclosed lumen;organelle;organelle lumen;organelle part…	REACT_303468;REACT_342454		19.6905	25.7211	27.6082	27.3613	25.6994	25.5958	25.007	25.4938	20.3284	8	8	8	33.4	33.4	33.4	38.532	0	70.096	1179100000	10
E9PYH2;Q91V12	E9PYH2;Q91V12	Cytosolic acyl coenzyme A thioester hydrolase	Acot7	-			NaN	1	0	NaN	-			NaN	1	0	NaN	-			NaN	1	0	NaN	biosynthetic process;carboxylic acid biosynthetic process;carboxylic acid catabolic process;carboxylic acid metabolic process;catabolic process;cellular biosynthetic process;cellular catabolic process;cellular ketone metabolic process;cellular lipid catabolic process;cellular lipid metabolic process;cellular metabolic process;cellular nitrogen compound metabolic process;cellular process;coenzyme …	acyl-CoA thioesterase activity;binding;carboxylic acid binding;carboxylic ester hydrolase activity;catalytic activity;CoA hydrolase activity;coenzyme binding;cofactor binding;fatty acid binding;fatty-acyl-CoA binding;hydrolase activity;hydrolase activity, acting on ester bonds;identical protein binding;lipid binding;monocarboxylic acid binding;palmitoyl-CoA hydrolase activity;protein binding;prot…	cell body;cell part;cell projection;cytoplasm;cytoplasmic part;cytosol;extracellular membrane-bounded organelle;extracellular organelle;extracellular region part;extracellular vesicular exosome;intracellular organelle part;intracellular part;membrane-bounded organelle;membrane-bounded vesicle;neuron projection;nuclear part;nucleoplasm;organelle;organelle part;vesicle		+	24.6984	20.5388	25.8906	27.1399	24.898	25.9961	19.682	24.9593	25.2689	5	5	5	17.2	17.2	17.2	42.826	0	44.647	811330000	12
E9PYI8;Q9JMA1	E9PYI8;Q9JMA1	Ubiquitin carboxyl-terminal hydrolase;Ubiquitin carboxyl-terminal hydrolase 14	Usp14	-			NaN	1	0	NaN	-			NaN	1	0	NaN	-			NaN	1	0	NaN	biological regulation;catabolic process;cell communication;cell-cell signaling;cellular catabolic process;cellular macromolecule catabolic process;cellular macromolecule metabolic process;cellular metabolic process;cellular process;cellular protein metabolic process;macromolecule catabolic process;macromolecule metabolic process;macromolecule modification;metabolic process;modification-dependent …	binding;catalytic activity;cysteine-type endopeptidase activity;cysteine-type peptidase activity;endopeptidase activity;endopeptidase inhibitor activity;endopeptidase regulator activity;enzyme inhibitor activity;enzyme regulator activity;hydrolase activity;peptidase activity;peptidase activity, acting on L-amino acid peptides;peptidase inhibitor activity;peptidase regulator activity;proteasome bi…	cell part;cell surface;cytoplasm;cytoplasmic membrane-bounded vesicle;cytoplasmic part;cytoplasmic vesicle;extracellular membrane-bounded organelle;extracellular organelle;extracellular region part;extracellular vesicular exosome;intracellular membrane-bounded organelle;intracellular organelle;intracellular part;macromolecular complex;membrane;membrane-bounded organelle;membrane-bounded vesicle;n…			19.6905	20.5388	24.9522	25.113	24.1414	25.0261	24.0494	24.1255	20.3284	3	3	3	8.3	8.3	8.3	52.318	0	20.75	297070000	3
E9Q035;P47758;A0A1W2P830	E9Q035;P47758;A0A1W2P830	Signal recognition particle receptor subunit beta	Gm20425;Srprb	-			NaN	1	0	NaN	-			NaN	1	0	NaN	-			NaN	1	0	NaN	biological regulation;cellular process;cellular response to stimulus;intracellular signal transduction;regulation of biological process;regulation of cellular process;response to stimulus;signal transduction;small GTPase mediated signal transduction	binding;GTP binding;guanyl nucleotide binding;guanyl ribonucleotide binding;nucleotide binding;purine nucleotide binding;purine ribonucleoside triphosphate binding;purine ribonucleotide binding;ribonucleotide binding	cell part;cytoplasm;cytoplasmic microtubule;cytoplasmic part;cytoskeletal part;endoplasmic reticulum membrane;endoplasmic reticulum part;extracellular region;integral to membrane;intracellular;intracellular organelle part;intracellular part;intrinsic to membrane;macromolecular complex;membrane;membrane part;microtubule;organelle membrane;organelle part;protein complex	REACT_290403;REACT_292451;REACT_307071;REACT_331340		19.6905	20.5388	23.313	22.8333	22.0868	21.2857	19.682	21.7536	20.3284	3	3	3	4.1	4.1	4.1	107.8	0	25.95	80441000	7
E9Q3V6;P42208;F6WYM0;D3YYB1;D3Z3C0;F6UKN5;D3Z1S1;D3YV76;D3YZU7	E9Q3V6;P42208;F6WYM0;D3YYB1;D3Z3C0;F6UKN5;D3Z1S1	Septin-2	Sept2	-			NaN	1	0	NaN	-			NaN	1	0	NaN	-			NaN	1	0	NaN	anatomical structure formation involved in morphogenesis;biological regulation;cell cycle;cell cycle phase;cell cycle process;cell division;cell projection assembly;cell projection organization;cell surface receptor linked signaling pathway;cellular component assembly;cellular component assembly at cellular level;cellular component assembly involved in morphogenesis;cellular component organizatio…	binding;catalytic activity;enzyme regulator activity;GTP binding;GTPase activity;guanyl nucleotide binding;guanyl ribonucleotide binding;hydrolase activity;hydrolase activity, acting on acid anhydrides;hydrolase activity, acting on acid anhydrides, in phosphorus-containing anhydrides;identical protein binding;nucleoside-triphosphatase activity;nucleotide binding;protein binding;protein complex sc…	actin cytoskeleton;actomyosin contractile ring;cell cortex;cell cortex part;cell division site part;cell part;cell projection;cell projection membrane;cell projection part;cell surface;chromosomal part;ciliary transition zone;cilium membrane;cilium part;cleavage furrow;condensed chromosome kinetochore;contractile ring;cytoplasm;cytoplasmic part;cytoskeletal part;cytoskeleton;exocyst;extracellular…	REACT_328862		19.6905	25.5287	28.047	27.3135	25.8031	25.7622	25.2423	25.6686	20.3284	6	6	6	19.9	19.9	19.9	36.978	0	72.719	1358900000	7
E9Q7B0;Q60715	E9Q7B0;Q60715	Prolyl 4-hydroxylase subunit alpha-1	P4ha1	-			NaN	1	0	NaN	-			NaN	1	0	NaN	-			NaN	1	0	NaN	4-hydroxyproline metabolic process;amine metabolic process;carboxylic acid metabolic process;cellular amine metabolic process;cellular amino acid metabolic process;cellular component organization;cellular component organization at cellular level;cellular component organization or biogenesis;cellular component organization or biogenesis at cellular level;cellular ketone metabolic process;cellular …	binding;carboxylic acid binding;catalytic activity;cation binding;dioxygenase activity;ion binding;iron ion binding;L-ascorbic acid binding;metal ion binding;oxidoreductase activity;oxidoreductase activity, acting on paired donors, with incorporation or reduction of molecular oxygen;oxidoreductase activity, acting on paired donors, with incorporation or reduction of molecular oxygen, 2-oxoglutara…	cell part;cytoplasmic part;endoplasmic reticulum;endoplasmic reticulum lumen;endoplasmic reticulum part;intracellular membrane-bounded organelle;intracellular organelle;intracellular organelle lumen;intracellular organelle part;intracellular part;macromolecular complex;membrane;membrane-bounded organelle;membrane-enclosed lumen;mitochondrion;organelle;organelle lumen;organelle part;procollagen-pr…			19.6905	20.5388	26.2588	28.4241	25.9662	26.8254	26.0215	26.0093	20.3284	6	6	6	20	20	20	51.753	0	74.692	1530800000	8
E9QB02;Q68FL6	E9QB02;Q68FL6	Methionine--tRNA ligase, cytoplasmic	Mars	-			NaN	1	0	NaN	-			NaN	1	0	NaN	-			NaN	1	0	NaN	amine metabolic process;amino acid activation;biosynthetic process;carboxylic acid metabolic process;cellular amine metabolic process;cellular amino acid metabolic process;cellular biosynthetic process;cellular ketone metabolic process;cellular macromolecule biosynthetic process;cellular macromolecule metabolic process;cellular metabolic process;cellular nitrogen compound metabolic process;cellul…	adenyl nucleotide binding;adenyl ribonucleotide binding;aminoacyl-tRNA ligase activity;ATP binding;binding;catalytic activity;ligase activity;ligase activity, forming aminoacyl-tRNA and related compounds;ligase activity, forming carbon-oxygen bonds;methionine-tRNA ligase activity;nucleic acid binding;nucleotide binding;purine nucleotide binding;purine ribonucleoside triphosphate binding;purine ri…	cell part;cytoplasm;cytoplasmic part;cytosol;extracellular membrane-bounded organelle;extracellular organelle;extracellular region part;extracellular vesicular exosome;intracellular membrane-bounded organelle;intracellular non-membrane-bounded organelle;intracellular organelle;intracellular organelle part;intracellular part;membrane;membrane-bounded organelle;membrane-bounded vesicle;mitochondrio…			19.6905	25.2713	24.98	26.1638	24.1974	24.6232	19.682	24.3423	24.7917	4	4	4	5.7	5.7	5.7	102.37	0	32.806	442170000	6
F8WIR1;P18242;F6Y6L6;A0A1B0GT66	F8WIR1;P18242;F6Y6L6;A0A1B0GT66	Cathepsin D	Ctsd	-			NaN	1	0	NaN	-			NaN	1	0	NaN	-			NaN	1	0	NaN	autophagic vacuole assembly;catabolic process;cellular component assembly;cellular component assembly at cellular level;cellular component organization;cellular component organization at cellular level;cellular component organization or biogenesis;cellular component organization or biogenesis at cellular level;cellular process;macromolecule catabolic process;macromolecule metabolic process;metabo…	aspartic-type endopeptidase activity;aspartic-type peptidase activity;catalytic activity;endopeptidase activity;hydrolase activity;peptidase activity;peptidase activity, acting on L-amino acid peptides	cell part;cytoplasmic membrane-bounded vesicle;cytoplasmic part;cytoplasmic vesicle;extracellular membrane-bounded organelle;extracellular organelle;extracellular region part;extracellular space;extracellular vesicular exosome;intracellular membrane-bounded organelle;intracellular organelle;intracellular part;lysosome;lytic vacuole;melanosome;membrane-bounded organelle;membrane-bounded vesicle;mi…	REACT_313067;REACT_316383		19.6905	20.5388	27.5453	28.2155	25.5345	25.9744	25.1691	25.8846	20.3284	6	6	6	26	26	26	44.215	0	100.37	1385800000	10
H3BK43;H3BKH6;Q9R0P3;H3BLJ9;H3BJL6;H3BJP2;H3BJC6	H3BK43;H3BKH6;Q9R0P3;H3BLJ9;H3BJL6;H3BJP2	S-formylglutathione hydrolase	Esd	-			NaN	1	0	NaN	-			NaN	1	0	NaN	-			NaN	1	0	NaN	aldehyde catabolic process;catabolic process;cellular aldehyde metabolic process;cellular catabolic process;cellular metabolic process;cellular process;formaldehyde catabolic process;formaldehyde metabolic process;metabolic process;small molecule catabolic process;small molecule metabolic process	carboxylic ester hydrolase activity;catalytic activity;hydrolase activity;hydrolase activity, acting on ester bonds;S-formylglutathione hydrolase activity;thiolester hydrolase activity	cell part;cytoplasm;cytoplasmic membrane-bounded vesicle;cytoplasmic part;cytoplasmic vesicle;extracellular membrane-bounded organelle;extracellular organelle;extracellular region part;extracellular vesicular exosome;Golgi apparatus;intracellular membrane-bounded organelle;intracellular organelle;intracellular organelle part;intracellular part;membrane;membrane-bounded organelle;membrane-bounded …			19.6905	25.6224	28.8124	29.0666	26.0829	28.134	26.874	27.0764	20.3284	4	4	4	24.5	24.5	24.5	27.763	0	78.964	3252100000	23
O08529	O08529	Calpain-2 catalytic subunit	Capn2	-			NaN	1	0	NaN	-			NaN	1	0	NaN	-			NaN	1	0	NaN	anatomical structure development;anatomical structure formation involved in morphogenesis;biological regulation;blastocyst development;cellular process;cellular response to acid;cellular response to amine stimulus;cellular response to amino acid stimulus;cellular response to chemical stimulus;cellular response to endogenous stimulus;cellular response to organic nitrogen;cellular response to organ…	binding;calcium ion binding;calcium-dependent cysteine-type endopeptidase activity;catalytic activity;cation binding;cysteine-type endopeptidase activity;cysteine-type peptidase activity;endopeptidase activity;hydrolase activity;ion binding;metal ion binding;peptidase activity;peptidase activity, acting on L-amino acid peptides	adherens junction;anchoring junction;cell junction;cell part;cell projection;cell-substrate adherens junction;cell-substrate junction;chromatin;chromosomal part;cytoplasm;cytoplasmic part;cytosol;dendrite;endoplasmic reticulum;endoplasmic reticulum part;extracellular membrane-bounded organelle;extracellular organelle;extracellular region part;extracellular vesicular exosome;focal adhesion;Golgi a…			19.6905	20.5388	26.9012	28.9653	27.847	28.1909	27.516	27.6243	20.3284	8	8	8	12.9	12.9	12.9	79.871	0	56.223	3372600000	7
O08553	O08553	Dihydropyrimidinase-related protein 2	Dpysl2	-			NaN	1	0	NaN	-			NaN	1	0	NaN	-			NaN	1	0	NaN	anatomical structure development;axon guidance;biological regulation;cellular component organization;cellular component organization at cellular level;cellular component organization or biogenesis;cellular component organization or biogenesis at cellular level;cellular membrane organization;cellular process;chemotaxis;cytoskeleton organization;developmental process;endocytosis;establishment of lo…	binding;catalytic activity;enzyme binding;hydrolase activity;hydrolase activity, acting on carbon-nitrogen (but not peptide) bonds;kinase binding;protein binding;protein kinase binding	axon;axon part;cell body;cell part;cell projection;cell projection part;cytoplasmic part;cytoskeletal part;cytosol;dendrite;extracellular membrane-bounded organelle;extracellular organelle;extracellular region part;extracellular vesicular exosome;growth cone;intracellular membrane-bounded organelle;intracellular organelle;intracellular organelle part;intracellular part;macromolecular complex;memb…	REACT_314392;REACT_353475		19.6905	20.5388	27.8806	28.1553	26.3014	28.4325	27.0936	26.775	20.3284	10	9	9	24	22.7	22.7	62.277	0	121.11	2397500000	15
O08583;G3X9I4;Q9JJW6	O08583;G3X9I4;Q9JJW6	THO complex subunit 4;Aly/REF export factor 2	Alyref;Alyref2	-			NaN	1	0	NaN	-			0.99956	1	-0.773549	-1.67071	-			0.344596	1	1.46191	0.787055	cellular macromolecule metabolic process;cellular metabolic process;cellular nitrogen compound metabolic process;cellular process;establishment of localization;establishment of RNA localization;macromolecule metabolic process;metabolic process;mRNA metabolic process;mRNA processing;mRNA transport;nitrogen compound metabolic process;nucleic acid metabolic process;nucleic acid transport;nucleobase-…	binding;DNA binding;nucleic acid binding;nucleotide binding;RNA binding;single-stranded DNA binding;structure-specific DNA binding	cell part;cytoplasm;intracellular membrane-bounded organelle;intracellular organelle;intracellular organelle part;intracellular part;macromolecular complex;membrane-bounded organelle;nuclear body;nuclear part;nuclear speck;nucleoplasm part;nucleus;organelle;organelle part;ribonucleoprotein complex;spliceosomal complex	REACT_291263;REACT_307866;REACT_321120;REACT_328741;REACT_347720;REACT_351784;REACT_353355		25.5404	24.6952	25.4159	26.3609	25.5152	26.096	25.9687	24.9687	20.3284	4	4	4	18.4	18.4	18.4	26.94	0	60.819	711110000	12
Q6GT24;O08709;D3Z0Y2;A0A0A6YXQ7;Q8BG37	Q6GT24;O08709;D3Z0Y2	Peroxiredoxin-6	Prdx6	-			NaN	1	0	NaN	-			NaN	1	0	NaN	-			NaN	1	0	NaN	bleb assembly;catabolic process;cell projection assembly;cell projection organization;cellular catabolic process;cellular component assembly;cellular component assembly at cellular level;cellular component organization;cellular component organization at cellular level;cellular component organization or biogenesis;cellular component organization or biogenesis at cellular level;cellular lipid catab…	antioxidant activity;carboxylic ester hydrolase activity;catalytic activity;glutathione peroxidase activity;hydrolase activity;hydrolase activity, acting on ester bonds;lipase activity;oxidoreductase activity;oxidoreductase activity, acting on paired donors, with incorporation or reduction of molecular oxygen;oxidoreductase activity, acting on peroxide as acceptor;peroxidase activity;peroxiredoxi…	cell part;cytoplasm;cytoplasmic membrane-bounded vesicle;cytoplasmic part;cytoplasmic vesicle;cytosol;extracellular membrane-bounded organelle;extracellular organelle;extracellular region part;extracellular space;extracellular vesicular exosome;intracellular membrane-bounded organelle;intracellular organelle;intracellular part;lysosome;lytic vacuole;membrane;membrane-bounded organelle;membrane-bo…	REACT_308972		19.6905	25.1568	27.9971	28.6505	25.7869	27.4583	25.2872	25.8411	20.3284	9	9	9	54.5	54.5	54.5	24.826	0	116.79	2017600000	21
O09061	O09061	Proteasome subunit beta type-1	Psmb1	-			NaN	1	0	NaN	-			NaN	1	0	NaN	-			NaN	1	0	NaN	catabolic process;cellular catabolic process;cellular macromolecule catabolic process;cellular macromolecule metabolic process;cellular metabolic process;cellular process;macromolecule catabolic process;macromolecule metabolic process;metabolic process;modification-dependent macromolecule catabolic process;modification-dependent protein catabolic process;primary metabolic process;proteasomal prot…	catalytic activity;endopeptidase activity;hydrolase activity;peptidase activity;peptidase activity, acting on L-amino acid peptides;threonine-type endopeptidase activity;threonine-type peptidase activity	cell part;cytoplasm;cytoplasmic part;cytosol;extracellular membrane-bounded organelle;extracellular organelle;extracellular region part;extracellular vesicular exosome;intracellular membrane-bounded organelle;intracellular organelle;intracellular part;macromolecular complex;membrane-bounded organelle;membrane-bounded vesicle;nucleus;organelle;proteasome complex;proteasome core complex;protein com…	REACT_274287;REACT_275686;REACT_275732;REACT_278878;REACT_289441;REACT_294625;REACT_297888;REACT_299120;REACT_301078;REACT_308964;REACT_310780;REACT_315933;REACT_321346;REACT_326233;REACT_329431;REACT_334737;REACT_336463;REACT_336745;REACT_337766;REACT_341044;REACT_341075;REACT_342086;REACT_342636;REACT_343561;REACT_343568;REACT_345193;REACT_347264;REACT_351311;REACT_353777;REACT_359269;REACT_359…		19.6905	20.5388	21.7714	20.2788	21.2141	20.0443	19.682	20.4798	20.3284	1	1	1	7.5	7.5	7.5	26.372	0.0015662	10.806	16822000	6
O09131;D3Z1Q9;Q8K2Q2	O09131	Glutathione S-transferase omega-1	Gsto1	-			NaN	1	0	NaN	-			NaN	1	0	NaN	-			NaN	1	0	NaN	biological regulation;carboxylic acid metabolic process;catabolic process;cellular catabolic process;cellular ketone metabolic process;cellular metabolic process;cellular process;cellular response to arsenic-containing substance;cellular response to chemical stimulus;cellular response to inorganic substance;cellular response to stimulus;L-ascorbic acid metabolic process;metabolic process;negative…	antioxidant activity;catalytic activity;disulfide oxidoreductase activity;glutathione dehydrogenase (ascorbate) activity;glutathione disulfide oxidoreductase activity;glutathione transferase activity;methylarsonate reductase activity;oxidoreductase activity;oxidoreductase activity, acting on a sulfur group of donors;oxidoreductase activity, acting on a sulfur group of donors, quinone or similar c…	cell part;cytoplasm;cytoplasmic part;cytosol;extracellular membrane-bounded organelle;extracellular organelle;extracellular region part;extracellular vesicular exosome;intracellular part;membrane-bounded organelle;membrane-bounded vesicle;organelle;vesicle	REACT_287684;REACT_317599		19.6905	25.5565	28.7941	26.8873	26.1109	25.9008	19.682	26.016	20.3284	7	7	7	34.2	34.2	34.2	27.497	0	96.11	1534800000	8
Q9D8S5;O35326	Q9D8S5;O35326	Serine/arginine-rich splicing factor 5	Srsf5	-			NaN	1	0	NaN	-			0.559387	0.582409	3.12318	1.21215	-			0.319849	1	2.3169	0.754897	biological regulation;biosynthetic process;cellular biosynthetic process;cellular macromolecule biosynthetic process;cellular macromolecule metabolic process;cellular metabolic process;cellular nitrogen compound metabolic process;cellular process;macromolecule biosynthetic process;macromolecule metabolic process;metabolic process;mRNA metabolic process;mRNA processing;nitrogen compound metabolic …	binding;nucleic acid binding;nucleotide binding;protein binding;protein domain specific binding;RS domain binding	cell part;cytoplasm;intracellular non-membrane-bounded organelle;intracellular organelle;intracellular organelle part;intracellular part;non-membrane-bounded organelle;nuclear body;nuclear part;nuclear speck;nucleolus;nucleoplasm part;organelle;organelle part	REACT_291263;REACT_307866;REACT_321120;REACT_351784		28.6364	28.1559	26.581	26.8588	27.2663	19.8787	19.682	28.0107	28.73	3	2	2	14.1	10.7	10.7	30.978	0	20.65	2561200000	9
O35639;Q3TET3;A0A0G2JGL7;A0A0G2JDV9	O35639;Q3TET3	Annexin A3;Annexin	Anxa3	-			NaN	1	0	NaN	-			NaN	1	0	NaN	-			NaN	1	0	NaN	biological regulation;cell activation;cell activation involved in immune response;cellular component organization;cellular component organization or biogenesis;cellular membrane organization;cellular process;defense response;defense response to bacterium;endocytosis;establishment of localization;establishment of localization in cell;exocytosis;immune effector process;immune system process;leukocy…	binding;calcium ion binding;calcium-dependent phospholipid binding;calcium-dependent protein binding;cation binding;enzyme inhibitor activity;enzyme regulator activity;ion binding;lipase inhibitor activity;lipid binding;metal ion binding;phospholipase A2 inhibitor activity;phospholipase inhibitor activity;phospholipid binding;protein binding	cell part;cytoplasm;cytoplasmic membrane-bounded vesicle;cytoplasmic part;cytoplasmic vesicle;cytoplasmic vesicle membrane;cytoplasmic vesicle part;endocytic vesicle membrane;extracellular membrane-bounded organelle;extracellular organelle;extracellular region part;extracellular vesicular exosome;intracellular membrane-bounded organelle;intracellular organelle;intracellular organelle part;intrace…			19.6905	26.4878	29.694	29.5474	28.609	29.1698	27.0473	27.7409	20.3284	16	16	16	41.5	41.5	41.5	36.384	0	195.49	6003100000	34
[truncated: 399 more rows]
[truncated: 9 more columns]

## Sheet: 1D annot
C: Column	C: Type	C: Name	N: Size	N: Score	N: P value	N: Benj. Hoch. FDR	N: Mean	N: Median
Log2 difference Twinkle-K320E vs pBabe	GOCC.name	cell projection	103	-0.268249	1.08692e-05	0.000542623	-0.28311	0
Log2 difference Twinkle-K320E vs pBabe	GOCC.name	chaperonin-containing T-complex	8	-0.824746	4.91421e-05	0.00177184	-1.45761	-1.35503
Log2 difference Twinkle-K320E vs pBabe	GOCC.name	cortical cytoskeleton	21	-0.443646	0.000457334	0.0141338	-0.581963	-0.46685
Log2 difference Twinkle-K320E vs pBabe	GOCC.name	cytoplasm	374	-0.182207	2.68408e-05	0.00102469	-0.059755	0
Log2 difference Twinkle-K320E vs pBabe	GOCC.name	cytoplasmic membrane-bounded vesicle	69	-0.309425	1.95062e-05	0.00084397	-0.351568	0
Log2 difference Twinkle-K320E vs pBabe	GOCC.name	cytoplasmic vesicle	74	-0.298599	2.13072e-05	0.000864274	-0.310472	0
Log2 difference Twinkle-K320E vs pBabe	GOCC.name	cytosol	141	-0.19413	0.000313654	0.0101781	-0.185953	0
Log2 difference Twinkle-K320E vs pBabe	GOCC.name	cytosolic large ribosomal subunit	35	0.522831	1.31722e-07	1.0686e-05	0.636766	0.609292
Log2 difference Twinkle-K320E vs pBabe	GOCC.name	extracellular membrane-bounded organelle	392	-0.298879	7.2927e-12	1.57766e-09	-0.112372	0
[truncated: 66 more rows]
